# Supplementary material for: Maximum-likelihood model fitting for quantitative analysis of SMLM data
Source: Nat Methods. 2022 Dec 15;20(1):139–48. doi: 10.1038/s41592-022-01676-z (PMC9834062; doi:10.1038/s41592-022-01676-z)
Supplement: Supplementary file 7 — Source code of LocMoFit v1.1 [file 41592_2022_1676_MOESM7_ESM.zip]

Archive with 220 entries (197 files):
- LocMoFit/@functionModel/
- LocMoFit/@functionModel/functionModel.m
- LocMoFit/@functionModel/modelHandler.m
- LocMoFit/@geometricModel/
- LocMoFit/@geometricModel/geometricModel.m
- LocMoFit/@imageModel/
- LocMoFit/@imageModel/imageModel.m
- LocMoFit/@LocMoFit/
- LocMoFit/@LocMoFit/converter.m
- LocMoFit/@LocMoFit/convertNow.m
- LocMoFit/@LocMoFit/distance2RefPoint.m
- LocMoFit/@LocMoFit/fit.m
- LocMoFit/@LocMoFit/getLayerPoint.m
- LocMoFit/@LocMoFit/getModPoint.m
- LocMoFit/@LocMoFit/getThings2Plot.m
- LocMoFit/@LocMoFit/inputPar2struct.m
- LocMoFit/@LocMoFit/intensityCal.m
- LocMoFit/@LocMoFit/LocMoFit.asv
- LocMoFit/@LocMoFit/LocMoFit.m
- LocMoFit/@LocMoFit/locsHandler.m
- LocMoFit/@LocMoFit/optimoPlotMod.m
- LocMoFit/@LocMoFit/optimOutputPar.m
- LocMoFit/@LocMoFit/plot.m
- LocMoFit/@LocMoFit/plotFixRot.m
- LocMoFit/@LocMoFit/plotFreeRot.m
- LocMoFit/@LocMoFit/rotCoordNMkImg.m
- LocMoFit/@LocMoFit/showFitResult.m
- LocMoFit/@LocMoFit/transModPoint.m
- LocMoFit/@parametricModel/
- LocMoFit/@parametricModel/parametricModel.m
- LocMoFit/@SMLMModel/
- LocMoFit/@SMLMModel/modelHandler.mlx
- LocMoFit/@SMLMModel/SMLMModel.m
- LocMoFit/@SMLMModelFit/
- LocMoFit/@SMLMModelFit/SMLMModelFit.m
- LocMoFit/external/
- LocMoFit/external/arclength.m
- LocMoFit/external/ba_interp3.cpp
- LocMoFit/external/ba_interp3.mexa64
- LocMoFit/external/ba_interp3.mexmaci64
- LocMoFit/external/ba_interp3.mexw64
- LocMoFit/external/catstruct.m
- LocMoFit/external/cluster_optics.m
- LocMoFit/external/DBSCAN.m
- LocMoFit/external/ELSclique.m
- LocMoFit/external/emprand.m
- LocMoFit/external/fast_median.cpp
- LocMoFit/external/fast_median.mexw64
- LocMoFit/external/findjobj.m
- LocMoFit/external/fminsearchbnd.m
- LocMoFit/external/hessiancsd.m
- LocMoFit/external/iif.mlx
- LocMoFit/external/interparc.m
- LocMoFit/external/listOfFcn.txt
- LocMoFit/external/mat2clip.m
- LocMoFit/external/maximalCliques.m
- LocMoFit/external/MeanShiftCluster.m
- LocMoFit/external/mtimesx.c
- LocMoFit/external/mtimesx.m
- LocMoFit/external/mtimesx_RealTimesReal.c
- LocMoFit/external/multinv.m
- LocMoFit/external/MultiPolyRegress.m
- LocMoFit/external/ndfun.c
- LocMoFit/external/ndfun.mexw64
- LocMoFit/external/NumHessian.m
- LocMoFit/external/NumJacob.m
- LocMoFit/external/permn.m
- LocMoFit/external/polyfitn.m
- LocMoFit/external/PolyfitnTools/
- LocMoFit/external/PolyfitnTools/demo/
- LocMoFit/external/PolyfitnTools/demo/html/
- LocMoFit/external/PolyfitnTools/demo/html/polyfitn_demo.html
- LocMoFit/external/PolyfitnTools/demo/html/polyfitn_demo.png
- LocMoFit/external/PolyfitnTools/demo/html/polyfitn_demo_01.png
- LocMoFit/external/PolyfitnTools/demo/html/polyfitn_demo_02.png
- LocMoFit/external/PolyfitnTools/demo/polyfitn_demo.m
- LocMoFit/external/PolyfitnTools/doc/
- LocMoFit/external/PolyfitnTools/doc/understanding_polyfitn.rtf
- LocMoFit/external/PolyfitnTools/polydern.m
- LocMoFit/external/PolyfitnTools/polyfitn.m
- LocMoFit/external/PolyfitnTools/polyfitn.m~
- LocMoFit/external/PolyfitnTools/polyn2sym.m
- LocMoFit/external/PolyfitnTools/polyn2sympoly.m
- LocMoFit/external/PolyfitnTools/polyvaln.m
- LocMoFit/external/PolyfitnTools/ReadMe.rtf
- LocMoFit/external/polysqrt.m
- LocMoFit/external/RenameField.c
- LocMoFit/external/SpinCalc.m
- LocMoFit/external/test_func.m
- LocMoFit/external/Violin.m
- LocMoFit/helperClass/
- LocMoFit/helperClass/LocMoFit_manager.m
- LocMoFit/helperClass/mParsArgModifiedData.m
- LocMoFit/helperClass/SMLMModelFit_manager.m
- LocMoFit/helperFcn/
- LocMoFit/helperFcn/addNewRule_callback.m
- LocMoFit/helperFcn/blend.m
- LocMoFit/helperFcn/catStructFields.m
- LocMoFit/helperFcn/copyTable_callback.m
- LocMoFit/helperFcn/createConvertTable.m
- LocMoFit/helperFcn/fuseLocsNearby.m
- LocMoFit/helperFcn/gaussDist.m
- LocMoFit/helperFcn/gaussDist2.m
- LocMoFit/helperFcn/getBGLocs.m
- LocMoFit/helperFcn/getCurrentColumnWidth.m
- LocMoFit/helperFcn/getRotMat.mlx
- LocMoFit/helperFcn/getSolverOption.m
- LocMoFit/helperFcn/getTransfMat.mlx
- LocMoFit/helperFcn/groupLocs.m
- LocMoFit/helperFcn/isosurfacePlot.m
- LocMoFit/helperFcn/NPCParticalFusion/
- LocMoFit/helperFcn/NPCParticalFusion/eightFoldRotate.mlx
- LocMoFit/helperFcn/NPCParticalFusion/fuseParticle.mlx
- LocMoFit/helperFcn/par_convert_midPoint2xyz.m
- LocMoFit/helperFcn/patchPlot.m
- LocMoFit/helperFcn/pcaRot.m
- LocMoFit/helperFcn/relative2abs_linearModel.m
- LocMoFit/helperFcn/RenameField.c
- LocMoFit/helperFcn/rmRule_callback.m
- LocMoFit/helperFcn/rotcoord2.m
- LocMoFit/helperFcn/rotcoord3.m
- LocMoFit/helperFcn/struct2Data.m
- LocMoFit/helperFcn/uiFittedPar.m
- LocMoFit/helperFcn/vectorSubset.m
- LocMoFit/locsImgModel.m
- LocMoFit/locsModel.m
- LocMoFit/manager/
- LocMoFit/manager/CME3D_manager.m
- LocMoFit/modelList.m
- LocMoFit/models/
- LocMoFit/models/arc2D.m
- LocMoFit/models/arc2D_arcLen.m
- LocMoFit/models/bucket2D.m
- LocMoFit/models/continousHollowLine_xyz.m
- LocMoFit/models/continousRibbon.m
- LocMoFit/models/cspline3D_midPoint.m
- LocMoFit/models/csplineClosedTube3D_midPoint.m
- LocMoFit/models/csplineTube3D_midPoint.m
- LocMoFit/models/csplineTube3D_xyz.m
- LocMoFit/models/cylinder3D.m
- LocMoFit/models/dualEllipse3D_avgR_discrete.m
- LocMoFit/models/dualEllipse3D_discrete.m
- LocMoFit/models/dualRing3D_discrete.m
- LocMoFit/models/elipsa.m
- LocMoFit/models/ellipse3D.m
- LocMoFit/models/gaussianCluster2D.m
- LocMoFit/models/hemispheroid2D.m
- LocMoFit/models/lineSegment3D_arcLen_midPoint.m
- LocMoFit/models/lineSegment3D_midPoint.m
- LocMoFit/models/locsBG2D.m
- LocMoFit/models/locsBG3D.m
- LocMoFit/models/obsolete/
- LocMoFit/models/obsolete/arc2D_arcLen_v2.m
- LocMoFit/models/obsolete/CME3DContinuous.m
- LocMoFit/models/obsolete/CME3DSphereCoverage.m
- LocMoFit/models/obsolete/CME3DSphereCoverageArea_discrete.m
- LocMoFit/models/obsolete/CME3DSphereCoverageArea_par_discrete.m
- LocMoFit/models/obsolete/CME3DSphereCoverageCur.m
- LocMoFit/models/obsolete/CME3DSphereCoverageCur_discrete.m
- LocMoFit/models/obsolete/CME3DSphereCoverageCur_discrete0.m
- LocMoFit/models/obsolete/CME3DSphereCoverageCur_discrete2.m
- LocMoFit/models/obsolete/CME3DSphereCoverageCur_withTransition_discrete.m
- LocMoFit/models/obsolete/continousChain.m
- LocMoFit/models/obsolete/continousHollowLine.m
- LocMoFit/models/obsolete/continousHollowLine_midPoint.m
- LocMoFit/models/obsolete/continousLinearModel.m
- LocMoFit/models/obsolete/continousLinearModel_midPoint.m
- LocMoFit/models/obsolete/continousLinearModel_xyz.m
- LocMoFit/models/obsolete/continousLinearModelEqualDist.m
- LocMoFit/models/obsolete/dualEllipse3D_avgR.m
- LocMoFit/models/obsolete/dualRingModel.m
- LocMoFit/models/obsolete/dualRings.m
- LocMoFit/models/obsolete/hemiellipse2DPro.m
- LocMoFit/models/obsolete/hemiellipse2DPro_continuous.m
- LocMoFit/models/obsolete/hemiellipse2DPro_continuous_new.m
- LocMoFit/models/obsolete/hemiellipse2DPro_discrete.m
- LocMoFit/models/obsolete/hemisphere2DPro.m
- LocMoFit/models/obsolete/NPCContinousRings.m
- LocMoFit/models/obsolete/NPCContinousRings2.m
- LocMoFit/models/obsolete/NPCImageModel.m
- LocMoFit/models/obsolete/NPCPointModel_continuousImplementation.m
- LocMoFit/models/obsolete/NPCPointModel_flexible.m
- LocMoFit/models/obsolete/NPCPointModel_flexible_multiLayer.m
- LocMoFit/models/obsolete/NPCPointModel_flexible2.m
- LocMoFit/models/obsolete/NPCPointModel_old.m
- LocMoFit/models/obsolete/NPCPointModel_oneRing.m
- LocMoFit/models/obsolete/thickRing2DPro.m
- LocMoFit/models/obsolete/thickRing2DPro_continuous.m
- LocMoFit/models/obsolete/thickRing2DPro_continuous_new.m
- LocMoFit/models/obsolete/thickRing2DPro_discrete.m
- LocMoFit/models/obsolete/thickRing2DPro_new.m
- LocMoFit/models/onePoint.m
- LocMoFit/models/onePointIn2D.m
- LocMoFit/models/ring2D.m
- LocMoFit/models/ring3D.m
- LocMoFit/models/simplex2D.m
- LocMoFit/models/sphericalCap3D_surfaceArea.m
- LocMoFit/models/sphericalCap3Dp_surfaceArea.m
- LocMoFit/models/spheroid3Dp_surfaceArea.m
- LocMoFit/models/spheroidCap3Dp_surfaceArea.m
- LocMoFit/models/thickRing2D.m
- LocMoFit/models/triangle.m
- LocMoFit/models/vertexOfSquare.m
- LocMoFit/rstGeneration/
- LocMoFit/rstGeneration/createModelPages.m
- LocMoFit/rstGeneration/generateImgs.m
- LocMoFit/rstGeneration/h1_rst.m
- LocMoFit/rstGeneration/linebreak_rst.m
- LocMoFit/rstGeneration/rst_explicit_markup.m
- LocMoFit/rstGeneration/settings/
- LocMoFit/rstGeneration/settings/modelPreview/
- LocMoFit/rstGeneration/settings/modelPreview/arc2D_LocMoFit.mat
- LocMoFit/script/
- LocMoFit/script/generate_report_particleFusion.m
- LocMoFit/script/particleFusion.m
- LocMoFit/script/publish_report_particleFusion.m
- LocMoFit/script/template_free_particle_fusion.m
- LocMoFit/template/
- LocMoFit/template/discreteModel.m
- LocMoFit_manual.pdf
