# Supplementary material for: Maximum-likelihood model fitting for quantitative analysis of SMLM data
Source: Nat Methods. 2022 Dec 15;20(1):139–48. doi: 10.1038/s41592-022-01676-z (PMC9834062; doi:10.1038/s41592-022-01676-z)
Supplement: Supplementary file 7 — Source code of LocMoFit v1.1 [file 41592_2022_1676_MOESM7_ESM.zip › LocMoFit/@LocMoFit/distance2RefPoint.m]

function d = distance2RefPoint(obj, refPoint,varargin)
% :func:`distance2RefPoint` calculates for each localizations the d
%
% Usage:
%   obj.distance2RefPoint(refPoint)
%   obj.distance2RefPoint(refPoint, locs)
% Args:
%   refPoint: the coordinate of the reference point

locs = obj.locs;
if ~isempty(varargin)
    len = length(varargin);
    for k = 1:len
        switch k
            case 1
                locs = varargin{1};
        end
    end
end

end
