# Supplementary material for: Maximum-likelihood model fitting for quantitative analysis of SMLM data
Source: Nat Methods. 2022 Dec 15;20(1):139–48. doi: 10.1038/s41592-022-01676-z (PMC9834062; doi:10.1038/s41592-022-01676-z)
Supplement: Supplementary file 7 — Source code of LocMoFit v1.1 [file 41592_2022_1676_MOESM7_ESM.zip › LocMoFit/@LocMoFit/getThings2Plot.m]

function items = getThings2Plot(obj)

for m = obj.numOfModel:-1:1
    mPar = obj.exportPars(m,'mPar');
    oneItems = obj.model{m}.modelObj.getThings2Plot(mPar);
    items{m} = oneItems;
end

end
