# Supplementary material for: Maximum-likelihood model fitting for quantitative analysis of SMLM data
Source: Nat Methods. 2022 Dec 15;20(1):139–48. doi: 10.1038/s41592-022-01676-z (PMC9834062; doi:10.1038/s41592-022-01676-z)
Supplement: Supplementary file 7 — Source code of LocMoFit v1.1 [file 41592_2022_1676_MOESM7_ESM.zip › LocMoFit/@SMLMModelFit/SMLMModelFit.m]

classdef SMLMModelFit<LocMoFit
    % This class is obselete. Please use LocMoFit instead. SMLMModelFit is
    % now defined as a subclass of LocMoFit during the transition phase.
    methods
        function obj = SMLMModelFit(varargin)
            obj@LocMoFit(varargin{:});
        end
    end
end
