# Supplementary material for: Maximum-likelihood model fitting for quantitative analysis of SMLM data
Source: Nat Methods. 2022 Dec 15;20(1):139–48. doi: 10.1038/s41592-022-01676-z (PMC9834062; doi:10.1038/s41592-022-01676-z)
Supplement: Supplementary file 7 — Source code of LocMoFit v1.1 [file 41592_2022_1676_MOESM7_ESM.zip › LocMoFit/external/listOfFcn.txt]

catstruct.m	https://ch.mathworks.com/matlabcentral/fileexchange/7842-catstruct
fminsearchbnd.m	https://ch.mathworks.com/matlabcentral/fileexchange/8277-fminsearchbnd-fminsearchcon
fast_median.cpp	https://ch.mathworks.com/matlabcentral/fileexchange/29453-nth_element
interparc	https://ch.mathworks.com/matlabcentral/fileexchange/34874-interparc
SpinCalc.m	https://ch.mathworks.com/matlabcentral/fileexchange/20696-function-to-convert-between-dcm-euler-angles-quaternions-and-euler-vectors
maximalCliques.m https://ch.mathworks.com/matlabcentral/fileexchange/30413-bron-kerbosch-maximal-clique-finding-algorithm?s_tid=srchtitle
ELSclique.m	https://ch.mathworks.com/matlabcentral/fileexchange/47524-find-maximal-cliques-for-large-sparse-network
sphere3d.m	J De Freitas (2021). 3D Plot on a Spherical Surface (https://www.mathworks.com/matlabcentral/fileexchange/8585-3d-plot-on-a-spherical-surface), MATLAB Central File Exchange. Retrieved January 28, 2021.
