# Supplementary material for: Maximum-likelihood model fitting for quantitative analysis of SMLM data
Source: Nat Methods. 2022 Dec 15;20(1):139–48. doi: 10.1038/s41592-022-01676-z (PMC9834062; doi:10.1038/s41592-022-01676-z)
Supplement: Supplementary file 7 — Source code of LocMoFit v1.1 [file 41592_2022_1676_MOESM7_ESM.zip › LocMoFit/external/mtimesx.m]

% mtimesx does a matrix multiply of two inputs (single, double, or sparse)
%******************************************************************************
% 
%  MATLAB (R) is a trademark of The Mathworks (R) Corporation
% 
%  Function:    mtimesx
%  Filename:    mtimesx.m
%  Programmer:  James Tursa
%  Version:     1.10
%  Date:        December 08, 2009
%  Copyright:   (c) 2009 by James Tursa, All Rights Reserved
%
%  This code uses the BSD License:
%
%  Redistribution and use in source and binary forms, with or without 
%  modification, are permitted provided that the following conditions are 
%  met:
%
%     * Redistributions of source code must retain the above copyright 
%       notice, this list of conditions and the following disclaimer.
%     * Redistributions in binary form must reproduce the above copyright 
%       notice, this list of conditions and the following disclaimer in 
%       the documentation and/or other materials provided with the distribution
%      
%  THIS SOFTWARE IS PROVIDED BY THE COPYRIGHT HOLDERS AND CONTRIBUTORS "AS IS" 
%  AND ANY EXPRESS OR IMPLIED WARRANTIES, INCLUDING, BUT NOT LIMITED TO, THE 
%  IMPLIED WARRANTIES OF MERCHANTABILITY AND FITNESS FOR A PARTICULAR PURPOSE 
%  ARE DISCLAIMED. IN NO EVENT SHALL THE COPYRIGHT OWNER OR CONTRIBUTORS BE 
%  LIABLE FOR ANY DIRECT, INDIRECT, INCIDENTAL, SPECIAL, EXEMPLARY, OR 
%  CONSEQUENTIAL DAMAGES (INCLUDING, BUT NOT LIMITED TO, PROCUREMENT OF 
%  SUBSTITUTE GOODS OR SERVICES; LOSS OF USE, DATA, OR PROFITS; OR BUSINESS 
%  INTERRUPTION) HOWEVER CAUSED AND ON ANY THEORY OF LIABILITY, WHETHER IN 
%  CONTRACT, STRICT LIABILITY, OR TORT (INCLUDING NEGLIGENCE OR OTHERWISE) 
%  ARISING IN ANY WAY OUT OF THE USE OF THIS SOFTWARE, EVEN IF ADVISED OF THE 
%  POSSIBILITY OF SUCH DAMAGE.
%
%--
%
% mtimesx is a fast general purpose matrix and scalar multiply routine that utilizes
% BLAS calls and custom code to perform the calculations. mtimesx also has extended 
% support for n-Dimensional (nD, n > 2) arrays, treating these as arrays of 2D matrices
% for the purposes of matrix operations.
% 
% "Doesn't MATLAB already do this?"  For 2D matrices, yes, it does. However, MATLAB does
% not always implement the most efficent algorithms for memory access, and MATLAB does not
% always take full advantage of symmetric cases. The mtimesx 'SPEED' mode attempts to do
% both of these to the fullest extent possible. For nD matrices, MATLAB does not have
% direct support for this. One is forced to write loops to accomplish the same thing that
% mtimesx can do faster.
% 
% The usage is as follows (arguments in brackets [ ] are optional):
% 
% Syntax
% 
%  M = mtimesx( [mode] )
%  C = mtimesx(A [,transa] ,B [,transb] [,mode])
%
% Description
% 
%  mtimesx performs the matrix calculation op(A) * op(B), where:
%     A = A single or double or sparse scalar, matrix, or array.
%     B = A single or double or sparse scalar, matrix, or array.
%     transa = A character indicating a pre-operation on A:
%     transb = A character indicating a pre-operation on B:
%              The pre-operation can be any of:
%              'N' or 'n' = No operation (the default if trans_ is missing)
%              'T' or 't' = Transpose
%              'C' or 'c' = Conjugate Transpose
%              'G' or 'g' = Conjugate (no transpose)
%     mode = 'MATLAB' or 'SPEED' (sets mode for current and future calculations,
%                                 case insensitive, optional)
%     M is a string indicating the current calculation mode, before setting the new one.
%     C is the result of the matrix multiply operation.
%
% Examples:
%
%  C = mtimesx(A,B)         % performs the calculation C = A * B
%  C = mtimesx(A,'T',B)     % performs the calculation C = A.' * B
%  C = mtimesx(A,B,'G')     % performs the calculation C = A * conj(B)
%  C = mtimesx(A,'C',B,'C') % performs the calculation C = A' * B'
% 
% mtimesx has two modes:
% 
% 'MATLAB' mode: This mode attempts to reproduce the MATLAB intrinsic function mtimes
% results exactly. When there was a choice between faster code that did not match the
% MATLAB intrinsic mtimes function results exactly vs slower code that did match the
% MATLAB intrinsic mtimes function results exactly, the choice was made to use the
% slower code. Speed improvements were only made in cases that did not cause a mismatch.
% Caveat: I have only tested on a PC with later versions of MATLAB. But MATLAB may use
% different algorithms for mtimes in earlier versions or on other machines that I was
% unable to test, so even this mode may not match the MATLAB intrinsic mtimes function
% exactly in some cases. This is the default mode when mtimesx is first loaded and
% executed (i.e., the first time you use mtimesx in your MATLAB session and the first
% time you use mtimesx after clearing it). You can set this mode for all future
% calculations with the command mtimesx('MATLAB') (case insensitive).
% 
% 'SPEED' mode: This mode attempts to reproduce the MATLAB intrinsic function mtimes
% results closely, but not necessarily exactly. When there was a choice between faster
% code that did not exactly match the MATLAB intrinsic mtimes function vs slower code
% that did match the MATLAB intrinsic mtimes function, the choice was made to use the
% faster code. Speed improvements were made in all cases that I could identify, even
% if they caused a slight mismatch with the MATLAB intrinsic mtimes results. 
% NOTE: The mismatches are the results of doing calculations in a different order and
% are not indicative of being less accurate. You can set this mode for all future
% calculations with the command mtimesx('SPEED') (case insensitive).
% 
% Note: You cannot combine double sparse and single inputs, since MATLAB does not
% support a single sparse result. You also cannot combine sparse inputs with full
% nD (n > 2) inputs, since MATLAB does not support a sparse nD result. The only 
% exception is a sparse scalar times an nD full array. In that special case,
% mtimesx will treat the sparse scalar as a full scalar and return a full nD result.
% 
% Note: The ‘N’, ‘T’, and ‘C’ have the same meanings as the direct inputs to the BLAS
% routines. The ‘G’ input has no direct BLAS counterpart, but was relatively easy to
% implement in mtimesx and saves time (as opposed to computing conj(A) or conj(B)
% explicitly before calling mtimesx).
% 
% mtimesx supports nD inputs. For these cases, the first two dimensions specify the
% matrix multiply involved. The remaining dimensions are duplicated and specify the
% number of individual matrix multiplies to perform for the result. i.e., mtimesx 
% treats these cases as arrays of 2D matrices and performs the operation on the 
% associated parings. For example:
% 
%     If A is (2,3,4,5) and B is (3,6,4,5), then
%     mtimesx(A,B) would result in C(2,6,4,5)
%     where C(:,:,i,j) = A(:,:,i,j) * B(:,:,i,j), i=1:4, j=1:5
% 
%     which would be equivalent to the MATLAB m-code:
%     C = zeros(2,6,4,5);
%     for m=1:4
%         for n=1:5
%             C(:,:,m,n) = A(:,:,m,n) * B(:,:,m,n);
%         end
%     end
% 
% The first two dimensions must conform using the standard matrix multiply rules
% taking the transa and transb pre-operations into account, and dimensions 3:end
% must match exactly or be singleton (equal to 1). If a dimension is singleton
% then it is virtually expanded to the required size (i.e., equivalent to a
% repmat operation to get it to a conforming size but without the actual data
% copy). For example:
% 
%     If A is (2,3,4,5) and B is (3,6,1,5), then
%     mtimesx(A,B) would result in C(2,6,4,5)
%     where C(:,:,i,j) = A(:,:,i,j) * B(:,:,1,j), i=1:4, j=1:5
% 
%     which would be equivalent to the MATLAB m-code:
%     C = zeros(2,6,4,5);
%     for m=1:4
%         for n=1:5
%             C(:,:,m,n) = A(:,:,m,n) * B(:,:,1,n);
%         end
%     end
% 
% When a transpose (or conjugate transpose) is involved, the first two dimensions
% are transposed in the multiply as you would expect. For example:
% 
%     If A is (3,2,4,5) and B is (3,6,4,5), then
%     mtimesx(A,'C',B,'G') would result in C(2,6,4,5)
%     where C(:,:,i,j) = A(:,:,i,j)' * conj( B(:,:,i,j) ), i=1:4, j=1:5
% 
%     which would be equivalent to the MATLAB m-code:
%     C = zeros(2,6,4,5);
%     for m=1:4
%         for n=1:5
%             C(:,:,m,n) = A(:,:,m,n)' * conj( B(:,:,m,n) );
%         end
%     end
% 
%     If A is a scalar (1,1) and B is (3,6,4,5), then
%     mtimesx(A,'G',B,'C') would result in C(6,3,4,5)
%     where C(:,:,i,j) = conj(A) * B(:,:,i,j)', i=1:4, j=1:5
% 
%     which would be equivalent to the MATLAB m-code:
%     C = zeros(6,3,4,5);
%     for m=1:4
%         for n=1:5
%             C(:,:,m,n) = conj(A) * B(:,:,m,n)';
%         end
%     end
% 
% ---------------------------------------------------------------------------------------------------------------------------------
% 
% The BLAS routines used are DDOT, DGEMV, DGEMM, DSYRK, and DSYR2K for double
% variables, and SDOT, SGEMV, SGEMM, SSYRK, and SSYR2K for single variables.
% These routines are (description taken from www.netlib.org):
% 
% DDOT and SDOT:
% 
% *     forms the dot product of two vectors.
% 
% DGEMV and SGEMV:
% 
% *  DGEMV  performs one of the matrix-vector operations
% *
% *     y := alpha*A*x + beta*y,   or   y := alpha*A'*x + beta*y,
% *
% *  where alpha and beta are scalars, x and y are vectors and A is an
% *  m by n matrix.
% 
% DGEMM and SGEMM:
% 
% *  DGEMM  performs one of the matrix-matrix operations
% *
% *     C := alpha*op( A )*op( B ) + beta*C,
% *
% *  where  op( X ) is one of
% *
% *     op( X ) = X   or   op( X ) = X',
% *
% *  alpha and beta are scalars, and A, B and C are matrices, with op( A )
% *  an m by k matrix,  op( B )  a  k by n matrix and  C an m by n matrix.
% 
% DSYRK and SSYRK:
% 
% *  DSYRK  performs one of the symmetric rank k operations
% *
% *     C := alpha*A*A' + beta*C,
% *
% *  or
% *
% *     C := alpha*A'*A + beta*C,
% *
% *  where  alpha and beta  are scalars, C is an  n by n  symmetric matrix
% *  and  A  is an  n by k  matrix in the first case and a  k by n  matrix
% *  in the second case.
% 
% DSYR2K and SSYR2K:
% 
% *  DSYR2K  performs one of the symmetric rank 2k operations
% *
% *     C := alpha*A*B' + alpha*B*A' + beta*C,
% *
% *  or
% *
% *     C := alpha*A'*B + alpha*B'*A + beta*C,
% *
% *  where  alpha and beta  are scalars, C is an  n by n  symmetric matrix
% *   and  A and B  are  n by k  matrices  in the  first  case  and  k by n
% *  matrices in the second case.
% 
% Double sparse matrix operations are supported, but not always directly.
% For (matrix) * (scalar) operations, custom code is used to produce a result
% that minimizes memory access times. All other operations, such as
% (matrix) * (vector) or (matrix) * (matrix), or any operation involving a transpose
% or conjugate transpose, are obtained with calls back to the MATLAB intrinsic
% mtimes function. Thus for most non-scalar sparse operations, mtimesx is
% simply a thin wrapper around the intrinsic MATLAB function and you will see
% no speed improvement.
% 
% ---------------------------------------------------------------------------------------------------------------------------------
% 
% Examples:
% 
%  C = mtimesx(A,B)                 % performs the calculation C = A * B
%  C = mtimesx(A,'T',B,'speed')     % performs the calculation C = A.' * B
%                                   % using a fast algorithm that may not
%                                   % match MATLAB results exactly
%  mtimesx('matlab')                % sets calculation mode to match MATLAB
%  C = mtimesx(A,B,'g')             % performs the calculation C = A * conj(B)
%  C = mtimesx(A,'c',B,'C')         % performs the calculation C = A' * B'
% 
% ---------------------------------------------------------------------------------------------------------------------------------

function varargout = mtimesx(varargin)

%\
% If you got here then mtimesx is not compiled yet, so go compile it first.
%/

mtimesx_build;

%\
% Call the mex routine mtimesx.
%/

[varargout{1:nargout}] = mtimesx(varargin{:});

end
