# Supplementary material for: Maximum-likelihood model fitting for quantitative analysis of SMLM data
Source: Nat Methods. 2022 Dec 15;20(1):139–48. doi: 10.1038/s41592-022-01676-z (PMC9834062; doi:10.1038/s41592-022-01676-z)
Supplement: Supplementary file 7 — Source code of LocMoFit v1.1 [file 41592_2022_1676_MOESM7_ESM.zip › LocMoFit/helperClass/mParsArgModifiedData.m]

classdef (ConstructOnLoad) mParsArgModifiedData < event.EventData
   properties
      modelID
   end
   
   methods
      function data = mParsArgModifiedData(ID)
         data.modelID = ID;
      end
   end
end
