# Supplementary material for: Maximum-likelihood model fitting for quantitative analysis of SMLM data
Source: Nat Methods. 2022 Dec 15;20(1):139–48. doi: 10.1038/s41592-022-01676-z (PMC9834062; doi:10.1038/s41592-022-01676-z)
Supplement: Supplementary file 7 — Source code of LocMoFit v1.1 [file 41592_2022_1676_MOESM7_ESM.zip › LocMoFit/helperFcn/addNewRule_callback.m]

function addNewRule_callback(a,b,obj,fn)
    % Create a new row in the table
    htable = obj.guihandles.(fn);
    
    % Indentify the number of columns
    numOfCol = length(htable.ColumnName);
    
    % Update the table data
    htable.Data = [htable.Data; cell(1,numOfCol)];
end
