# Supplementary material for: Maximum-likelihood model fitting for quantitative analysis of SMLM data
Source: Nat Methods. 2022 Dec 15;20(1):139–48. doi: 10.1038/s41592-022-01676-z (PMC9834062; doi:10.1038/s41592-022-01676-z)
Supplement: Supplementary file 7 — Source code of LocMoFit v1.1 [file 41592_2022_1676_MOESM7_ESM.zip › LocMoFit/helperFcn/catStructFields.m]

function S = catStructFields(dim, varargin)
F = cellfun(@fieldnames,varargin,'uni',0);
assert(isequal(F{:}),'All structures must have the same field names.')
T = [varargin{:}];
S = struct();
F = F{1};
for k = 1:numel(F);
    S.(F{k}) = cat(dim,T.(F{k}));
end
end
