# Supplementary material for: Maximum-likelihood model fitting for quantitative analysis of SMLM data
Source: Nat Methods. 2022 Dec 15;20(1):139–48. doi: 10.1038/s41592-022-01676-z (PMC9834062; doi:10.1038/s41592-022-01676-z)
Supplement: Supplementary file 7 — Source code of LocMoFit v1.1 [file 41592_2022_1676_MOESM7_ESM.zip › LocMoFit/helperFcn/copyTable_callback.m]

function copyTable_callback(a,b,t)
% Copy the contents of a table to the clipboard.
    header = t.Properties.VariableNames;
    mat2clip(cellstr(string([header;table2cell(t)])));
end
