# Supplementary material for: Maximum-likelihood model fitting for quantitative analysis of SMLM data
Source: Nat Methods. 2022 Dec 15;20(1):139–48. doi: 10.1038/s41592-022-01676-z (PMC9834062; doi:10.1038/s41592-022-01676-z)
Supplement: Supplementary file 7 — Source code of LocMoFit v1.1 [file 41592_2022_1676_MOESM7_ESM.zip › LocMoFit/helperFcn/gaussDist2.m]

function likelihood = gaussDist2(refLocs,y,x,ysigmao,xsigmao,varargin)
% :func:`gaussDist2` computes the likelihood values based on
% localizations [x y] and the model points in refLocs. :func:`gaussDist2`
% is the 2D version of :func:`gaussDist`.
% 
% Usage:
%   likelihood = gaussDist(refLocs, y, x, ysigmao, xsigmao, Name-value)
%
% Args:
%   refLocs: a struct with required fields of x, y, and n.
%   x, y: coordinates of localiztions.
%   ysigmao, xsigmao: origainl factors of localization precisions. 
%   Name-value pairs:
%       * 'sigFactor': a scalar of the factor of localization
%
% Returns:
%   likelihood: a k-by-p matrix of likelihood value for k localizations against p sets of parameters.
%
% Note:
%   This function has much less options becasue of the simpler 2D rotation.
%
% Last edit:
%   14.10.2021
%
% See also:
%   :func:`gaussDist`

    p = inputParser;
    addParameter(p, 'sigFactor',1);
    parse(p, varargin{:})
    % For one dimension: exp(-((x-mu/sigma)^2)/2)/(2*pi)^(1/2)*sigma
    f = p.Results.sigFactor;          % scale factor of the 3 sigma
    xsigma = xsigmao.*f;ysigma = ysigmao.*f;
    
    % the template bellow is for multiple sets of parameters at the same
    % time
    templateAll = zeros([1 size(refLocs.x,2) size(refLocs.x,1)]);
    template.x = templateAll;
    template.y = templateAll;
    template.n = templateAll;
    template.x(1,:,:)=refLocs.x';
    template.y(1,:,:)=refLocs.y';
    template.n(1,:,:)=refLocs.n'.*ones(size(refLocs.x,2),1);
    refLocs = template;
    termX = ((x - refLocs.x)./xsigma).^2;
    termY = ((y - refLocs.y)./ysigma).^2;
    svol = template.n.*(2*pi^-1./(xsigma.*ysigma));
    pairwiseVal = zeros(size(svol));
    lZero = svol(:) == 0;
    svol = svol(~lZero);
    termX = termX(~lZero);
    termY = termY(~lZero);
%     indKept = find(~lZero);
    pairwiseVal(~lZero) = sum(svol.*exp(-(termX+termY)/2),3);
    likelihood = sum(pairwiseVal,3);
end
