# Supplementary material for: Maximum-likelihood model fitting for quantitative analysis of SMLM data
Source: Nat Methods. 2022 Dec 15;20(1):139–48. doi: 10.1038/s41592-022-01676-z (PMC9834062; doi:10.1038/s41592-022-01676-z)
Supplement: Supplementary file 7 — Source code of LocMoFit v1.1 [file 41592_2022_1676_MOESM7_ESM.zip › LocMoFit/helperFcn/getBGLocs.m]

function [x,y,z] = getBGLocs(numAll, roiSize, finalROISize, pExp_Offset, dataDim, depth)
switch dataDim
    case 3
        if isempty(depth)
            % cilinderical
            finalVol = pi*(finalROISize/2)^2*finalROISize;
            % cubic
            simVol = roiSize^3;
            ratio = simVol/finalVol;
            numAll = round(numAll*ratio);
        else
            % cilinderical
            finalVol = pi*(roiSize/2)^2*depth;
            % cubic
            simVol = roiSize^3;
            ratio = simVol/finalVol;
            numAll = round(numAll*ratio);
        end
    case 2
        % circular
        finalVol = pi*(finalROISize/2)^2;
        % square
        simVol = roiSize^2;
        ratio = simVol/finalVol;
        numAll = round(numAll*ratio);
end

pObs_Offset = rand([numAll 1]);
lKept = pExp_Offset>pObs_Offset;
numOfLabels_offset = sum(lKept);

x_offset = rand([numOfLabels_offset 1]);
y_offset = rand([numOfLabels_offset 1]);
x = x_offset*roiSize-roiSize/2;
y = y_offset*roiSize-roiSize/2;

if dataDim == 3
    % for 3D model
    if isempty(depth)
        z_offset = rand([numOfLabels_offset 1]);
        z = z_offset*roiSize-roiSize/2;
    else
        z_offset = rand([numOfLabels_offset 1]);
        z = z_offset*depth-depth/2;
    end
else
    z = [];
end
end
