# Supplementary material for: Maximum-likelihood model fitting for quantitative analysis of SMLM data
Source: Nat Methods. 2022 Dec 15;20(1):139–48. doi: 10.1038/s41592-022-01676-z (PMC9834062; doi:10.1038/s41592-022-01676-z)
Supplement: Supplementary file 7 — Source code of LocMoFit v1.1 [file 41592_2022_1676_MOESM7_ESM.zip › LocMoFit/helperFcn/getCurrentColumnWidth.m]

function columnWidth = getCurrentColumnWidth(hTable)
if ~isempty(hTable.Data)
    jScroll = findjobj(hTable);
end

if exist('jScroll','var')&&~isempty(jScroll)
    jTable = jScroll.getViewport.getView;
    columnWidth = {};
    for k = jTable.getColumnCount:-1:1
        columnWidth{k} = jTable.getColumnModel.getColumn(k-1).getWidth./1.5;
    end
else
    columnWidth = hTable.ColumnWidth;
end
end
