# Supplementary material for: Maximum-likelihood model fitting for quantitative analysis of SMLM data
Source: Nat Methods. 2022 Dec 15;20(1):139–48. doi: 10.1038/s41592-022-01676-z (PMC9834062; doi:10.1038/s41592-022-01676-z)
Supplement: Supplementary file 7 — Source code of LocMoFit v1.1 [file 41592_2022_1676_MOESM7_ESM.zip › LocMoFit/helperFcn/getSolverOption.m]

function output = getSolverOption(solverName, varargin)
%% GETSOLVEROPTION Configuration of the solver options
switch solverName
    case 'fminsearchbnd'
        options = {'Display','FunValCheck','MaxFunEvals','MaxIter','TolFun','TolX','PlotFcn','OutputFcn'};
        if length(varargin)==0
            output = options;
        else
        end
    case 'fmincon'
        options = {'Display','PlotFcn'};
        if length(varargin)==0
            output = options;
        else
        end
    case 'particleswarm'
        options = {'Display','UseParallel','UseVectorized','FunctionTolerance','FunValCheck','HybridFcn','MaxIterations','MaxStallIterations','MaxStallTime','MaxTime','MinNeighborsFraction','ObjectiveLimit','SelfAdjustmentWeight','SocialAdjustmentWeight','SwarmSize','OutputFcn'};
        if length(varargin)==0
            output = options;
        else
        end
end
end
