# Supplementary material for: Maximum-likelihood model fitting for quantitative analysis of SMLM data
Source: Nat Methods. 2022 Dec 15;20(1):139–48. doi: 10.1038/s41592-022-01676-z (PMC9834062; doi:10.1038/s41592-022-01676-z)
Supplement: Supplementary file 7 — Source code of LocMoFit v1.1 [file 41592_2022_1676_MOESM7_ESM.zip › LocMoFit/helperFcn/rmRule_callback.m]

function rmRule_callback(a,b,obj, fn)
% Delete a row in the table
    htable = obj.guihandles.(fn);
    data = htable.Data;
    
    if isprop(obj,'name')
        name = obj.name;
    else
        name = obj.pluginpath{end};
    end
    
    selectedRow = obj.getPar(['selectedRowConvert_' name]);
    try
        % try here for unexpected row numbers caused by rows that has been
        % removed
        data(selectedRow,:) = [];
    catch 
    end
    htable.Data = data;
end
