# Supplementary material for: Maximum-likelihood model fitting for quantitative analysis of SMLM data
Source: Nat Methods. 2022 Dec 15;20(1):139–48. doi: 10.1038/s41592-022-01676-z (PMC9834062; doi:10.1038/s41592-022-01676-z)
Supplement: Supplementary file 7 — Source code of LocMoFit v1.1 [file 41592_2022_1676_MOESM7_ESM.zip › LocMoFit/helperFcn/rotcoord2.m]

function [xo,yo]=rotcoord2(x,y,angle)
    % vectorized rotcoord2
    xo=cos(angle)'.*x+sin(angle)'.*y;
    yo=cos(angle)'.*y-sin(angle)'.*x;
end
