# Supplementary material for: Maximum-likelihood model fitting for quantitative analysis of SMLM data
Source: Nat Methods. 2022 Dec 15;20(1):139–48. doi: 10.1038/s41592-022-01676-z (PMC9834062; doi:10.1038/s41592-022-01676-z)
Supplement: Supplementary file 7 — Source code of LocMoFit v1.1 [file 41592_2022_1676_MOESM7_ESM.zip › LocMoFit/helperFcn/uiFittedPar.m]

function hGui_par = uiFittedPar(varargin)
%
% Usuage:
%    uiFittedPar(ax, fitter)
%    uiFittedPar(fig, fitter)
% Parameters:
%    ax: a MATLAB axes object.
%    fig: a MATLAB figure object.
%    fitter: a LocMoFit object.

if isa(varargin{1},'matlab.graphics.axis.Axes')
    target = varargin{1}.Parent;
else
    target = varargin{1};
end
fitter = varargin{2};
fittedPar = findobj(target, 'Style', 'edit');
FP = fitter.viewPars;
if isempty(fittedPar)
    hGui_par.fittedPar = uitable(target,...
        'Position',[1 1 5.2 11]);
    hGui_par.copy_FP = uicontrol(target,...
        'Style', 'pushbutton',...
        'String', 'Copy all',...
        'Position',[1 12 1 1],...
        'Callback', {@copyTable_callback, FP});
    guiStyle(hGui_par, {'fittedPar', 'copy_FP'})
else
    hGui_par.fittedPar = fittedPar;
end

header = FP.Properties.VariableNames;
hGui_par.fittedPar.ColumnName = header;
hGui_par.fittedPar.Data = table2cell(FP);
hGui_par.fittedPar.ColumnWidth = num2cell(ones(1,10).*50);
end
