# Supplementary material for: Maximum-likelihood model fitting for quantitative analysis of SMLM data
Source: Nat Methods. 2022 Dec 15;20(1):139–48. doi: 10.1038/s41592-022-01676-z (PMC9834062; doi:10.1038/s41592-022-01676-z)
Supplement: Supplementary file 7 — Source code of LocMoFit v1.1 [file 41592_2022_1676_MOESM7_ESM.zip › LocMoFit/models/arc2D.m]

classdef arc2D<geometricModel
    % :class:`arc2D` is a 2D model that describes an arc geometry.
    %
    % Geometric parameters:
    %   * `radius`: (nm) the radius of the ring where the arc is derived.
    %   * `theta`: (degree) the closing anlge of the arc.
    %
    % Relavent biological structure:
    %   * Cross-section of a clathrin coat
    %
    % Preview:
    %   .. image:: ./images/models/arc2D.png
    %       :width: 400
    %   Scale bar: 50 nm.
    methods
        function obj = arc2D(varargin)
            obj@geometricModel(varargin{:});
            % Define parameters that can be altered during fitting here:
            obj.name = {'radius', 'theta'}; % parameter names
            obj.fix = [0 0] ;                                                       % fix to a constant or not
            obj.value = [10 60];                                                    % initial guess
            obj.lb = [-inf -inf];                                                   % relative lower bound
            obj.ub = [inf inf];                                                     % relative upper bound
            obj.min = [5 5];                                                        % absolute lower bound
            obj.max = [30 360];                                                     % absolute upper bound
                       
            % Define other properties here:
            obj.modelType = 'discretized';
            obj.modelTypeOption = {'discretized','continuous'};
            obj.dimension = 2;
            obj.listed = true;
        end
        
        function [model, p]= reference(obj, par, dx)
        % For details, see :meth:`reference`.
        
        r = par.radius;
        theta = par.theta;

        % 
        if isempty(obj.ParentObject)
            locsPrecFactor = 1;
        else
            locsPrecFactor = min(obj.ParentObject.locsPrecFactor,5);
        end
        arcLen = 2*pi*r*theta/360;
        nSample = max(round(arcLen/(dx*locsPrecFactor)),1);
        
        halfRange = deg2rad(theta)./2;
        centroidx = r.*sin(halfRange)/halfRange;
        ang_samplePoints = linspace(-halfRange, halfRange, nSample)';
        model.x = r.*cos(ang_samplePoints)-centroidx;
        model.y = r.*sin(ang_samplePoints);
        model.n = ones(size(model.x));

        p.cornerRange = [];
        end
        function derivedPars = getDerivedPars(obj, pars)
            derivedPars = [];
        end
    end
end
