# Supplementary material for: Maximum-likelihood model fitting for quantitative analysis of SMLM data
Source: Nat Methods. 2022 Dec 15;20(1):139–48. doi: 10.1038/s41592-022-01676-z (PMC9834062; doi:10.1038/s41592-022-01676-z)
Supplement: Supplementary file 7 — Source code of LocMoFit v1.1 [file 41592_2022_1676_MOESM7_ESM.zip › LocMoFit/models/dualEllipse3D_avgR_discrete.m]

classdef dualEllipse3D_avgR_discrete<geometricModel
    % :class:`dualEllipse3D_avgR_discrete` describes two parallel ellipse in 3D. The ellipse have the same xy positions and short/long axes. It describe the same geometry as :class:`dualEllipse3D_discrete<models.dualEllipse3D_discrete>` but with a different parameterization.
	%
	% Geometric parameters:
    %   * `ringDistance`: (nm) the distance between the two parallel rings.
    %   * `azimuthalShift`: (°) the twist angle between the two parallel rings.
    %   * `avgR`: (nm) the average of the short and long axes.
	%   * `ellipticity`: (no unit) or `e`, is defined as `e = 1-b/a`, where a and b are the long and short axes.
	%   * `aDir`: (°) the rotational offset between the first corner and the long axis `a`.
	%   * `cornerDegree`: (°) the rotational offset between two copies per corner.
	%
    % Relavent biological structure:
    %   * deformed nuclear pore complex
	%
	% See also:
    %   :class:`dualEllipse3D_discrete<models.dualEllipse3D_discrete>`
	%
    % Preview:
	% 	.. note::
	% 		It will be available soon.
	%
	% ..
	% 	See :class:`dualEllipse3D_discrete<models.dualEllipse3D_discrete>`

    methods
        function obj = dualEllipse3D_avgR_discrete(varargin)
            obj@geometricModel(varargin{:});
            % Define parameters that can be altered during fitting here:
            obj.name = {'ringDistance', 'azimuthalShift', 'avgR', 'ellipticity', 'aDir', 'cornerDegree'}; % parameter names
            obj.fix = [0 0 0 0 1 1] ;                                                       % fix to a constant or not
            obj.value = [50 0 60 0.3 0 12];                                                   % initial guess
            obj.lb = [0 -inf 0 0 -inf 0];                                                   % relative lower bound
            obj.ub = [70 inf inf inf inf 22.5];                                             % relative upper bound
            obj.min = [0 -inf 0 0 0 -inf];                                              % absolute lower bound
            obj.max = [70 inf 100 100 0.999 inf];                                            % absolute upper bound
            
            % Define discrite parameters here:
            obj.internalSettings.copyPerCorner = 2;
            obj.internalSettings.cornerNum = 8;
            obj.internalSettings.useSecondRing = true;
            
            % Define other properties here:
            obj.modelType = 'discrete';
            obj.modelTypeOption = {'discrete'};
            obj.dimension = 3;
            obj.listed = true;
            
        end
        
        function [model, p]= reference(obj, par, dx)      
         % For details, see :meth:`reference`.
		 
        % set additional parameters of the model
        ip = inputParser;
        fn = fieldnames(obj.internalSettings);
        for k = 1:length(fn)
            ip.addParameter(fn{k}, obj.internalSettings.(fn{k}));
        end
        a = {};
        parse(ip,a{:})
        pResults = ip.Results;
        
        copyPerCorner = pResults.copyPerCorner;
        cornerNum = pResults.cornerNum;
        useSecondRing = pResults.useSecondRing;
        cornerRange = par.cornerDegree;
        aDir = deg2rad(par.aDir);

        % avgR = (a+b)/2; ellipticity = 1-b/a
        % a = 2*avgR-b
        % b = (2*avgR-b)*(1-par.ellipticity)
        % b/(1-par.ellipticity) 
        b = 2.*par.avgR*(1-par.ellipticity)./(2-par.ellipticity);
        a = 2.*par.avgR-b;
        % 

        % corner:
        cornerPos = linspace(0,2*pi,cornerNum+1) + aDir;
        cornerPos = cornerPos(1:end-1);
        
        % copies in one corner:
        for k=length(cornerRange):-1:1
            copyPos(:,k) = linspace(0,cornerRange(k)*pi/180,copyPerCorner)-cornerRange(k)*pi/360; % the last term is for aligning the corners among different cornerRange
        end
        
        % copies in all corners of one ring
        cornerPosNew(1,1,:) = cornerPos;
        allCopiesTheta = copyPos + cornerPosNew;
        
        % vecterization
        fn = fieldnames(par);
        maxParElem = 0;
        for k = 1:length(fn)
            maxParElem = max([maxParElem length(par.(fn{k}))]);
        end
        tempTheta = zeros([1 maxParElem]);              % this is for the vecterization
        if size(allCopiesTheta,2)==1
            allCopiesTheta = allCopiesTheta(:)+tempTheta;
        else
            allCopiesTheta = permute(allCopiesTheta, [1 3 2]);
            allCopiesTheta = reshape(allCopiesTheta,prod(size(allCopiesTheta,[1 2])),size(allCopiesTheta,3));
        end
        par.a = tempTheta+a;
        par.b = tempTheta+b;
        
        % assign the radius for each copy
        allCopiesA = repelem(par.a', size(allCopiesTheta,1));
        allCopiesB = repelem(par.b', size(allCopiesTheta,1));
        
        % convert from polar coordinates
        allCopiesX = allCopiesA(:).*cos(allCopiesTheta(:));
        allCopiesY = allCopiesB(:).*sin(allCopiesTheta(:));
        allCopiesX = reshape(allCopiesX,size(allCopiesTheta));
        allCopiesY = reshape(allCopiesY,size(allCopiesTheta));
        
        % for the second ring
        if useSecondRing
            allCopiesThetaRing2 = allCopiesTheta-par.azimuthalShift.*pi./180;
            allCopiesXRing2 = allCopiesA(:).*cos(allCopiesThetaRing2(:));
            allCopiesYRing2 = allCopiesB(:).*sin(allCopiesThetaRing2(:));
            allCopiesXRing2 = reshape(allCopiesXRing2,size(allCopiesTheta));
            allCopiesYRing2 = reshape(allCopiesYRing2,size(allCopiesTheta));
            halfRingDist = par.ringDistance./2;
            allCopiesZ = zeros(size(allCopiesX))+halfRingDist;
            allCopiesZRing2 = zeros(size(allCopiesXRing2))-halfRingDist;
            model.x = [allCopiesX;allCopiesXRing2];
            model.y = [allCopiesY;allCopiesYRing2];
            model.z = [allCopiesZ;allCopiesZRing2];
        else
            allCopiesZ = zeros(size(allCopiesX));
            model.x = allCopiesX;
            model.y = allCopiesY;
            model.z = allCopiesZ;
        end
        model.channel = ones(size(model.x));
        model.n = ones(size(model.x));

        %     likelihood = gaussDist(model,double(locs.ynmrot), double(locs.xnmrot), double(locs.znm), 8,8,10);
        %     likelihoodBoun = gaussDist(model,0,0,0, 16,16,20);

        p.cornerRange=cornerRange;
        p.copyPerCorner=copyPerCorner;
        p.cornerNum=cornerNum;
        end
        function derivedPars = getDerivedPars(obj, pars)
            derivedPars = [];
        end
    end
end
