# Supplementary material for: Maximum-likelihood model fitting for quantitative analysis of SMLM data
Source: Nat Methods. 2022 Dec 15;20(1):139–48. doi: 10.1038/s41592-022-01676-z (PMC9834062; doi:10.1038/s41592-022-01676-z)
Supplement: Supplementary file 7 — Source code of LocMoFit v1.1 [file 41592_2022_1676_MOESM7_ESM.zip › LocMoFit/models/locsBG3D.m]

classdef locsBG3D<geometricModel
    % :class:`locsBG3D` is usually used for simulations. It allows generating localizations in 3D at random positions.
	%
	% Geometric parameters:
    %   * `density`: (μm\ :sup:`-2`) density of background localizations in the xy plane.
    %   * `depth`: (nm) the depth of the ROI.
	%
    methods
        function obj = locsBG3D(varargin)
            obj@geometricModel(varargin{:});
            % Define parameters that can be altered during fitting here:
            obj.name = {'density', 'depth'};                               % parameter names
            obj.fix = [0 1];                                               % fix to a constant or not
            obj.value = [20 200];                                          % initial guess
            obj.lb = [-inf -inf];                                          % relative lower bound
            obj.ub = [inf inf];                                            % relative upper bound
            obj.min = [0 100];                                             % absolute lower bound
            obj.max = [inf 1000];                                          % absolute upper bound
                       
            % Define other properties here:
            obj.modelType = 'discretized';
            obj.modelTypeOption = {'discretized','continuous'};
            obj.dimension = 3;

            obj.listed = true;
        end
        
        function [model, p]= reference(obj, par, dx)
                    
        roiSize = obj.ParentObject.ParentObject.roiSize;
        copyNumber = par.density.*roiSize./1000;
        points = (rand([copyNumber, 3])-0.5) .* [roiSize roiSize par.depth];
        
        model.x = points(:,1);
        model.y = points(:,2);
        model.z = points(:,3);
        model.n = ones(size(model.x));
        %     likelihood = gaussDist(model,double(locs.ynmrot), double(locs.xnmrot), double(locs.znm), 8,8,10);
        %     likelihoodBoun = gaussDist(model,0,0,0, 16,16,20);

        p = [];
        end
        function derivedPars = getDerivedPars(obj, pars)
            derivedPars = [];
        end
    end
end
