# Supplementary material for: Maximum-likelihood model fitting for quantitative analysis of SMLM data
Source: Nat Methods. 2022 Dec 15;20(1):139–48. doi: 10.1038/s41592-022-01676-z (PMC9834062; doi:10.1038/s41592-022-01676-z)
Supplement: Supplementary file 7 — Source code of LocMoFit v1.1 [file 41592_2022_1676_MOESM7_ESM.zip › LocMoFit/models/obsolete/CME3DContinuous.m]

classdef CME3DContinuous<geometricModel
    methods
        function obj = CME3DContinuous
            obj.name = {'radius', 'closeAngle'};
            obj.fix = [0 0] ;
            obj.value = [0 0];
            obj.lb = [100 0];
            obj.ub = [900 90];
            obj.min = [0 -90];
            obj.max = [1000 90];
            obj.modelType = 'continuous';
            obj.dimension = 3;
            obj.internalSettings
            obj.internalSettingsVal
        end

        function [model, p]= reference(obj, par, dx)
            r = par.radius;
            closeAngle = par.closeAngle;
            
            % create a Fibonacci sphere to evenly distribute points
            samplingFactor = round(dx);
            samplingScale = round((4*pi*r^2)/(4*pi)*0.01);
            if samplingScale == 0
                samplingScale = 1;
            end
            samples = 1 * samplingFactor * samplingScale;
            rnd = 1;
            offset = 2./samples;
            increment = pi * (3 - 5^0.5);
            
            k = 1:samples;
            y = (k+0.5).* offset - 1;
            
            rs = zeros(size(k));
            rs(1:(round(samples/2))) = (1 - y(1:(round(samples/2))).^2).^0.5;
            rs(round(samples/2)+1:samples) = rs((floor(samples/2)):-1:1);          % reduced the computational cost by 
            phi = rem((k + rnd), samples) .* increment;

            x = cos(phi) .* rs(k);
            z = sin(phi) .* rs(k);
            
            z = real(z);
            indKept = z < sin(closeAngle*pi/180);
            model.y = real(r*y(indKept));
            model.x = real(r*x(indKept));
            model.z = -r*z(indKept);
            p.zOffset = median(model.z);
            model.z = model.z - p.zOffset;
            model.n = ones(size(model.x));
        end
    end
end
