# Supplementary material for: Maximum-likelihood model fitting for quantitative analysis of SMLM data
Source: Nat Methods. 2022 Dec 15;20(1):139–48. doi: 10.1038/s41592-022-01676-z (PMC9834062; doi:10.1038/s41592-022-01676-z)
Supplement: Supplementary file 7 — Source code of LocMoFit v1.1 [file 41592_2022_1676_MOESM7_ESM.zip › LocMoFit/models/obsolete/continousHollowLine.m]

classdef continousHollowLine<geometricModel
    % A general model describing a linear structure traverse in 3D space.
    methods
        function obj = continousHollowLine(varargin)
            obj@geometricModel(varargin{:});
            % Define the default argument values here in the constructor.
            obj.name = {'x0', 'y0', 'z0','r', 'dist1', 'rotAzi1','rotEle1', 'dist2', 'rotAzi2','rotEle2'};
            obj.fix = [0 0 0 0 0 0 0 0 0 0];
            obj.value = [0 0 0 20 150 0 0 150 0 0];
            obj.lb = [-30 -30 -30 -10 0 -45 -45 0 -45 -45];
            obj.ub = [30 30 30 40 600 45 45 600 45 45];
            obj.min = [-500 -500 -500 0 1 -inf -inf 0 -inf -inf];
            obj.max = [500 500 500 60 600 inf inf 600 inf inf];
            obj.modelType = 'discrete';
            obj.dimension = 3;
            obj.internalSettings.numOfCtrlPoint = 3;
        end
        function [model, p]= reference(obj, par, dx)
            % set additional parameters of the model
            ip = inputParser;
            fn = fieldnames(obj.internalSettings);
            for k = 1:length(fn)
                ip.addParameter(fn{k}, obj.internalSettings.(fn{k}));
            end
            a = {};
            parse(ip,a{:})
            pResults = ip.Results;
            
            numOfCtrlPoint = pResults.numOfCtrlPoint;
            
            % control points:
            x0 = par.x0;
            y0 = par.y0;
            z0 = par.z0;
            
            for k = 1:pResults.numOfCtrlPoint-1
                rotAzi(k,:) = par.(['rotAzi' num2str(k)]); % ->
                rotEle(k,:) = par.(['rotEle' num2str(k)]); % ->
                dist(k,:) = par.(['dist' num2str(k)]); % ->
            end
            rotAzi = cumsum(rotAzi,1);
            rotEle = cumsum(rotEle,1);
            rotAzi = rotAzi.*pi./180;
            rotEle = rotEle.*pi./180;
            
            [diffX,diffY,diffZ] = sph2cart(rotAzi,rotEle,dist);
            %% 191128
            diffX = [x0;diffX];
            diffY = [y0;diffY];
            diffZ = [z0;diffZ];
            ctrlX = cumsum(diffX,1);
            ctrlY = cumsum(diffY,1);
            ctrlZ = cumsum(diffZ,1);
            dx = max(dx, 5);
            for l = 1:size(ctrlZ,2)% vecterization
                arcLen = arclength(ctrlX(:,l), ctrlY(:,l), ctrlZ(:,l),'linear');
                samplingFactor = round(arcLen/dx);
                [pt,diffVector] = interparc(samplingFactor, ctrlX(:,l), ctrlY(:,l), ctrlZ(:,l)) ;
            end
            
            if par.r > 0
                % put rings perpenticular to the axis of the curve
                nOnRing = round(2*pi*par.r/dx);
                theta = 0:2*pi/nOnRing:(2*pi-2*pi/nOnRing);
                % build a ring based on the radius par.r
                [x,y] = pol2cart(theta,par.r);
                xyRing = [zeros(size(x')) x' y'];
                tube = zeros(nOnRing, 3, [size(diffVector,1)]);
                for k = 1:size(diffVector,1)
                    T = getRotMat(diffVector(k,:),pt(k,:));
                    temp = T*[xyRing'; ones(1,length(xyRing))];
                    tube(:,:,k)= temp(1:end-1,:)';
                end
                tube = permute(tube, [1 3 2]);
                tube = reshape(tube, [],3);
                model.x = tube(:,1);
                model.y = tube(:,2);
                model.z = tube(:,3);
            else
                model.x = pt(:,1);
                model.y = pt(:,2);
                model.z = pt(:,3);
            end
            model.channel = ones(size(model.x));
            model.n = ones(size(model.x));
            
            %     likelihood = gaussDist(model,double(locs.ynmrot), double(locs.xnmrot), double(locs.znm), 8,8,10);
            %     likelihoodBoun = gaussDist(model,0,0,0, 16,16,20);
            
            p.numOfCtrlPoint=numOfCtrlPoint;
        end
        
        
    end
    methods(Access = protected)
        function respond2InternalSettingsChange(obj,event)
            if isempty(obj.ParentObject)||isempty(obj.ParentObject.ParentObject)
            else
                lastCtrlPoint_ori = str2double(regexprep(obj.name{end},'\D',''));
                % detect the addition or removement of control points
                if lastCtrlPoint_ori<obj.getInternalSettings('numOfCtrlPoint')-1
                    % when the last control point number is smaller than the
                    % numOfCtrlPoint-1
                    obj.ParentObject.ParentObject.resetInit;
                    for k = lastCtrlPoint_ori+1:obj.getInternalSettings('numOfCtrlPoint')-1
                        if k ~= 0||lastCtrlPoint_ori~=obj.getInternalSettings('numOfCtrlPoint')-1
                            obj.addMPar(defaultParsArgNewCtrlPoint(k));
                        end
                    end
                elseif obj.getInternalSettings('numOfCtrlPoint')-1<lastCtrlPoint_ori
                    % when the last control point number is larger than the
                    % numOfCtrlPoint-1
                    obj.ParentObject.ParentObject.resetInit;
                    for k = obj.getInternalSettings('numOfCtrlPoint'):lastCtrlPoint_ori+1
                        if lastCtrlPoint_ori~=obj.getInternalSettings('numOfCtrlPoint')-1
                            obj.rmMPar(defaultParsArgNewCtrlPoint(k).name);
                        end
                    end
                end
                % notify the SMLMModel obj to update the internal parameters
                notify(obj.ParentObject,'mParsArgModified');
                evtdata = mParsArgModifiedData(obj.ParentObject.ID);
                notify(obj.ParentObject.ParentObject,'mParsArgModified',evtdata);
                notify(obj.ParentObject.ParentObject.linkedGUI,'mParsArgModified',evtdata);
                obj.ParentObject.ParentObject.saveInit;
            end
        end
    end
end

function struct = defaultParsArgNewCtrlPoint(number)
struct.name = {['dist' num2str(number)],['rotAzi' num2str(number)],['rotEle' num2str(number)]};
struct.fix = [0 0 0] ;
struct.value = [150 0 0];
struct.lb = [0 -45 -45];
struct.ub = [600 45 45];
struct.min = [0 -inf 10];
struct.max = [600 inf 35];
end

function T = getRotMat(p1,t)
p0 = [1 0 0];
p1 = p1./sqrt(p1*p1');
C = cross(p0', p1') ;
D = dot(p0', p1') ;
NP0 = norm(p0) ; % used for scaling
if ~all(C==0) % check for colinearity
    Z = [0 -C(3) C(2); C(3) 0 -C(1); -C(2) C(1) 0] ;
    R = (eye(3) + Z + Z^2 * (1-D)/(norm(C)^2)) / NP0^2 ; % rotation matrix
else
    %     R = sign(D) * (norm(p1) / NP0) ; % orientation and scaling
    R = eye(3);
end
T = [[R;[0 0 0]] [t'; 1]];
end
