# Supplementary material for: Maximum-likelihood model fitting for quantitative analysis of SMLM data
Source: Nat Methods. 2022 Dec 15;20(1):139–48. doi: 10.1038/s41592-022-01676-z (PMC9834062; doi:10.1038/s41592-022-01676-z)
Supplement: Supplementary file 7 — Source code of LocMoFit v1.1 [file 41592_2022_1676_MOESM7_ESM.zip › LocMoFit/models/obsolete/continousLinearModel_midPoint.m]

classdef continousLinearModel_midPoint<cspline3D_midPoint
    % This class is just a container. It is replaced by :class:`cspline3D_midPoint`
    methods
        function obj = continousLinearModel_midPoint(varargin)
            obj@cspline3D_midPoint(varargin{:}); 
            obj.listed = false;
        end
    end
end
