# Supplementary material for: Maximum-likelihood model fitting for quantitative analysis of SMLM data
Source: Nat Methods. 2022 Dec 15;20(1):139–48. doi: 10.1038/s41592-022-01676-z (PMC9834062; doi:10.1038/s41592-022-01676-z)
Supplement: Supplementary file 7 — Source code of LocMoFit v1.1 [file 41592_2022_1676_MOESM7_ESM.zip › LocMoFit/models/obsolete/hemiellipse2DPro_discrete.m]

classdef hemiellipse2DPro_discrete<geometricModel
    methods
        function obj = hemiellipse2DPro_discrete(varargin)
            obj@geometricModel(varargin{:});
            obj.name = {'xcenter', 'ycenter', 'a', 'b'};
            obj.fix = [1 1 1 1] ;
            obj.value = [0 0 85*0.9 40];
            obj.lb = [-60 -230 -10 -10];
            obj.ub = [60 30 10 10];
            obj.modelType = 'discrete';
            obj.dimension = 2;
            obj.min = [-150 -150 10 10];
            obj.max = [150 150 40 200];
        end
        
        function [model, p]= reference(obj, par, dx)
            c = [par.xcenter par.ycenter par.a par.b];
            roiSize = 300;
            num = round(roiSize/dx)*6;
            [model.x, model.y] = meshgrid(linspace(-roiSize/2,roiSize/2,num), linspace(-roiSize/2,roiSize/2,num));
            model.x = model.x(:);
            model.y = model.y(:);
            model.n = hemiellipse(c,model.x, model.y);
            p = [];
        end
    end
end

function v = hemiellipse(c,x,y)
% c = [xcenter, ycenter, a, b]
% x and y are the coordinates of the grid evenly distributed in ROI
r = x - c(1); % distance to xcenter
l = y - c(2); % distance to ycenter

% in y-dim
rCircles = ellipse(c(3),c(4),l);

l = l >= -c(4)& l <= 0; % set l to zero if the coordinate is out of range

% in x-dim
v = disk(rCircles, r);
v = v .* l;
end

function v = disk(r,d)
% r: radius
% d: distance to the center
v = zeros(size(d));
idx = abs(d)<abs(r);
if length(r)>1
    idxD = idx;
else
    idxD = 1;
end
if any(idx)
    sqv = r(idxD).^2-d(idx).^2; % based on pythagorean theorem
    v(idx) = 2.*sqrt(sqv);
end
end

function v = ellipse(a,b,d)
% a: half horizental axis
% b: half vertical axis
% d: distance to the center
v = zeros(size(d));
idx = abs(d)<abs(b);
if length(d)>1
    idxD = idx;
else
    idxD = 1;
end
if any(idx)
    v(idxD) = a.*cos(asin(d(idxD)./b));
end
end
