# Supplementary material for: Maximum-likelihood model fitting for quantitative analysis of SMLM data
Source: Nat Methods. 2022 Dec 15;20(1):139–48. doi: 10.1038/s41592-022-01676-z (PMC9834062; doi:10.1038/s41592-022-01676-z)
Supplement: Supplementary file 7 — Source code of LocMoFit v1.1 [file 41592_2022_1676_MOESM7_ESM.zip › LocMoFit/models/onePoint.m]

classdef onePoint<geometricModel
    methods
        function obj = onePoint(varargin)
            obj@geometricModel(varargin{:});
            obj.name = {};
            obj.fix = [] ;
            obj.value = [];
            obj.lb = [];
            obj.ub = [];
            obj.modelType = 'discrete';
            obj.modelTypeOption = {'discrete'};
            obj.dimension = 3;
            obj.min = [];
            obj.max = [];
        end
        
        function [model, p]= reference(obj, par, dx)
            model.x = 0;
            model.y = 0;
            model.z = 0;
            model.n = 1;
            p = [];
        end
    end
end
