# Supplementary material for: Maximum-likelihood model fitting for quantitative analysis of SMLM data
Source: Nat Methods. 2022 Dec 15;20(1):139–48. doi: 10.1038/s41592-022-01676-z (PMC9834062; doi:10.1038/s41592-022-01676-z)
Supplement: Supplementary file 7 — Source code of LocMoFit v1.1 [file 41592_2022_1676_MOESM7_ESM.zip › LocMoFit/rstGeneration/h1_rst.m]

function h1_rst(str)
    global fid
    str_len = length(str);
    str2 = repelem('=', str_len);
    str = [str newline str2];
    fprintf(fid, [str newline]);
end
