# Supplementary material for: Maximum-likelihood model fitting for quantitative analysis of SMLM data
Source: Nat Methods. 2022 Dec 15;20(1):139–48. doi: 10.1038/s41592-022-01676-z (PMC9834062; doi:10.1038/s41592-022-01676-z)
Supplement: Supplementary file 7 — Source code of LocMoFit v1.1 [file 41592_2022_1676_MOESM7_ESM.zip › LocMoFit/rstGeneration/rst_explicit_markup.m]

function rst_explicit_markup(markup, ref, varargin)
    global fid
    str = ['.. ' markup ':: ' ref];
    for k = 1:length(varargin)/2
        par = varargin{(k-1)*2+1};
        val = varargin{k*2};
        if strcmp(val,'')
            str2 = [newline char(9) ':' par ':'];
        else
            str2 = [newline char(9) ':' par ': ' val];
        end
        str = [str str2];
    end
    fprintf(fid, [str newline]);
end
