# Supplementary material for: Maximum-likelihood model fitting for quantitative analysis of SMLM data
Source: Nat Methods. 2022 Dec 15;20(1):139–48. doi: 10.1038/s41592-022-01676-z (PMC9834062; doi:10.1038/s41592-022-01676-z)
Supplement: Supplementary file 8 — Statistical Source Data [file 41592_2022_1676_MOESM8_ESM.xlsx]

## Sheet: Fig2d-f_data_data_point
cell	radius (nm)	separation (nm)	twist (degree)	excluded: single-ring
1	50.8381	44.5074	5.20918	0
1	51.4988	62.595	29.9714	0
1	58.4878	9.71595	3.38658	1
1	52.4399	45.1992	18.1867	0
1	50.1558	55.0812	5.80517	0
1	50.6503	52.2239	6.27216	0
1	56.7078	51.3185	15.5509	0
1	51.6947	43.0646	8.55761	0
1	59.9325	45.4357	-1.63077	0
1	53.0489	9.73199	-1.88002	1
1	54.9361	47.9165	0.0861659	0
1	54.3577	52.8282	13.4615	0
1	51.2253	52.2833	7.84181	0
1	55.315	51.8739	11.9378	0
1	53.47	48.7742	-3.34841	0
1	56.6264	47.4204	7.84518	0
1	58.1533	57.7222	15.9392	0
1	56.065	45.54	14.7633	0
1	53.781	50.3527	13.2724	0
1	51.5215	53.3289	8.00059	0
1	58.5949	33.8785	15.6246	1
1	56.0229	47.7753	21.601	0
1	50.8475	44.8807	-1.26287	0
1	50.6602	40.2783	3.55531	0
1	56.3844	45.6328	0.259324	0
1	56.2709	49.4685	2.88504	0
1	53.2561	54.795	14.0164	0
1	54.6561	48.163	-11.3088	0
1	57.2016	27.301	13.3106	1
1	51.1633	58.1516	-11.2685	0
1	54.9911	7.37805	11.6679	1
1	52.3458	45.157	0.339569	0
1	50.6381	48.4031	-12.2199	0
1	54.9509	54.4258	18.0697	0
1	50.8241	2.18836	-7.25858	1
1	52.2148	48.4513	5.5357	0
1	55.9468	45.224	18.4962	0
1	52.3272	46.9676	-0.699458	0
1	50.9914	46.6588	15.2856	0
1	54.2163	31.0901	-2.54218	1
1	51.79	48.7804	8.22455	0
1	53.5382	40.7906	5.8958	0
1	52.319	44.431	31.1666	0
1	53.6615	36.5619	9.67723	0
1	53.3474	39.0527	18.3939	0
1	54.1725	49.1829	21.9017	0
1	49.9345	54.8571	14.7852	0
1	57.2555	44.0493	2.05766	0
1	48.6147	45.2445	30.1759	0
1	54.6325	57.2003	15.648	1
1	52.7268	45.4386	1.74669	0
1	56.7664	52.2525	7.42693	0
1	55.3646	38.0883	4.76484	1
1	54.7612	47.4217	16.3788	0
1	55.7812	6.22562	-12.267	1
1	53.195	52.014	15.5506	0
1	51.9552	50.8731	16.7932	0
1	51.2721	46.3622	8.40181	0
1	54.7224	26.1846	8.76875	1
1	53.3529	45.1532	11.4298	0
1	52.6017	57.1975	26.4785	0
1	55.7514	45.3657	12.817	0
1	57.6342	26.1267	1.31461	1
1	55.0262	37.4556	28.5339	0
1	49.9615	57.8126	10.7756	0
1	51.6333	45.6007	6.98624	0
1	53.3138	44.6634	9.02187	0
1	52.9133	46.6382	17.5271	0
1	57.6043	56.9107	6.59352	0
1	55.9703	37.5622	7.03917	0
1	57.3719	48.9687	17.1412	0
1	53.4198	55.3668	-4.23621	0
1	56.4112	67.9328	11.2371	0
1	54.0514	42.6566	11.7056	0
1	52.4337	43.5477	12.7521	0
1	53.7192	47.1888	-1.71534	0
1	54.8663	42.0087	16.2422	0
1	56.358	47.4281	10.7198	0
1	54.5528	10.3312	3.17803	1
1	51.4802	43.1964	31.1305	0
1	54.7156	32.3588	-13.1505	1
1	53.5657	52.5363	-5.8648	0
1	49.69	9.6167	3.72913	1
1	55.3749	47.0771	6.77466	0
1	49.1675	40.9542	12.4549	0
1	57.1171	29.0404	3.37276	1
1	55.4333	47.7751	4.31849	0
1	55.8873	52.0075	-7.37591	0
1	54.7178	45.9634	3.99382	0
1	54.3389	46.1362	13.7255	0
1	52.9176	54.9913	3.65692	0
1	51.2094	40.9321	7.59185	0
1	53.576	62.2368	-5.8825	0
1	52.6009	45.5546	2.16602	0
1	52.7744	21.5375	-7.46621	1
1	53.6207	38.6711	21.7118	0
1	49.1672	51.2772	4.22705	0
1	52.3797	42.2753	6.28834	0
1	53.4315	49.4011	9.47606	0
1	56.5201	42.2969	22.0554	0
1	54.4773	50.3512	20.3878	0
1	55.9667	47.1815	5.23134	0
1	57.7112	37.1476	10.8749	0
1	54.6629	41.5572	29.4351	0
1	54.0272	15.8813	28.0847	1
1	52.6038	45.0701	20.4914	0
1	50.6695	41.4272	7.78927	0
1	52.6923	48.2422	15.3359	0
1	58.7097	38.5306	-9.79876	0
1	50.6689	33.4155	-8.57702	1
1	48.7907	56.8569	23.2726	0
1	53.7827	48.5732	16.3117	0
1	52.7248	53.7831	17.4455	0
1	52.2712	54.9982	13.7378	0
1	53.8812	26.4124	28.5182	1
1	57.4241	51.2196	2.00852	0
1	50.5454	52.9258	-0.594057	0
1	61.8771	32.8455	25.3592	1
1	53.2236	43.7265	17.3567	0
1	54.4341	56.1065	6.51469	0
1	52.3504	50.8981	-2.25302	0
1	55.6267	41.8292	2.16914	0
1	52.7914	56.361	13.8982	0
1	53.2726	43.7907	-0.719699	0
1	52.525	44.6915	10.4611	0
1	56.3548	25.3447	4.87794	1
1	52.3019	47.7289	10.0429	0
1	57.0954	51.7446	14.3418	0
1	52.8425	44.6219	19.6545	0
1	50.2725	42.8224	4.23619	0
1	55.1236	57.3159	16.0127	0
1	51.3113	38.3689	17.0757	0
1	53.6872	56.1337	23.3863	0
1	56.9462	43.3038	2.24696	0
1	51.6429	44.3524	18.1769	0
1	51.4833	50.6011	16.2195	0
1	53.8641	52.3162	-2.46037	0
1	54.4253	28.5437	5.29145	1
1	52.6333	45.728	26.4899	0
1	57.0187	45.1646	1.61291	0
1	54.4467	16.6061	13.5589	1
1	53.3634	4.86279	-0.269466	1
1	52.6677	38.2064	16.6415	0
1	56.4293	41.3693	5.63873	0
1	54.6227	47.185	8.9455	0
1	52.6554	45.5276	4.31615	0
1	56.1238	60.6936	1.98132	0
1	53.9133	50.0018	10.4055	0
1	50.0128	50.2864	-7.49198	0
1	53.9521	44.7449	4.70994	0
1	53.8061	50.3102	5.87986	0
1	53.2453	38.5	8.62679	0
1	56.1192	50.6589	25.1906	0
1	55.422	44.5788	18.49	0
1	51.53	50.581	5.84681	0
1	54.9047	43.4785	27.3025	0
1	58.2793	14.3747	15.5392	1
1	54.4173	8.33787	-0.27636	1
1	57.1725	46.018	-2.73086	0
1	53.0213	47.199	1.02067	0
1	58.5592	40.03	-3.73433	0
1	56.7784	50.6353	7.42886	0
1	56.0565	63.6016	2.18439	0
1	56.2749	48.521	27.3306	0
1	52.9349	50.6713	13.1517	0
1	53.3069	50.1889	7.50712	0
1	55.5285	47.1517	-10.3975	0
1	54.2992	49.4199	3.66045	0
1	54.4489	43.846	23.1007	0
1	53.7375	47.526	1.84816	0
1	58.7742	0.441635	0.0318697	1
1	54.272	52.5693	-3.86748	0
1	52.7853	54.5682	11.8372	0
1	57.136	43.7905	7.26969	0
1	56.409	54.0184	18.7279	0
1	54.3892	51.0124	2.54706	0
1	47.9809	8.85579	-0.638037	1
1	58.6724	13.9565	4.46183	1
1	54.2562	45.5808	5.31696	0
1	54.0493	51.5939	9.06658	0
1	54.0611	52.1567	17.4916	0
1	58.5882	48.7133	30.1585	0
1	55.2524	54.1706	-7.40454	0
1	51.7706	46.2838	3.09692	0
1	55.4433	51.6878	-10.2027	0
1	54.1021	55.1016	-1.65791	0
1	53.3403	55.4285	29.3192	0
1	52.8239	55.7625	-4.35906	0
1	52.0524	49.2454	15.6879	0
1	53.7707	45.4871	13.1204	0
1	54.1544	52.1672	18.3572	0
1	54.482	50.3242	27.1034	0
1	56.9417	31.5178	6.28626	1
1	53.5332	50.8135	9.77192	0
1	55.1477	47.4308	15.1411	0
1	56.2669	49.6532	9.28721	0
1	55.3325	38.6092	-13.0861	0
1	53.0989	50.6961	15.1517	0
1	58.0669	9.93876	-8.38144	1
1	54.7835	51.9651	16.5424	0
1	54.0797	57.6512	-1.75761	0
1	55.4637	50.4434	12.0599	0
1	50.6172	42.2791	8.97037	0
1	50.6584	43.5821	8.28053	0
1	52.9107	46.1443	18.9939	0
1	50.7717	46.9295	18.7802	0
1	50.6219	51.048	3.01384	0
1	50.8774	54.7957	5.29073	0
1	49.0831	52.9911	-4.04083	0
1	52.7757	51.011	2.38156	0
1	53.6436	46.3919	13.8622	0
1	50.6653	31.5935	1.3317	1
1	51.6349	52.469	11.6904	0
1	52.3835	60.2024	14.6144	0
1	56.6769	49.5547	17.9931	0
1	55.8731	55.2266	10.1526	1
1	52.7852	49.4921	-5.14766	0
1	54.5368	51.6446	7.32057	0
1	49.6162	59.0424	-9.69186	0
1	55.7617	48.3648	15.386	0
1	56.8752	55.9658	12.7457	0
1	54.1093	51.3737	9.33294	0
1	54.8331	50.5994	16.0424	0
1	51.1084	48.6871	14.9981	0
1	57.3531	52.2171	17.2176	0
1	50.7732	48.9919	16.4768	0
1	54.3647	47.1841	17.5887	0
1	52.7672	50.0387	15.4959	0
1	54.684	45.3005	10.8721	0
1	53.7847	47.2763	-10.5517	0
1	56.218	8.03364	1.32195	1
1	56.1401	57.8658	4.74291	0
1	53.0551	56.8872	-2.85296	0
1	55.0794	50.281	7.64393	0
1	48.1627	45.0564	11.2025	1
1	59.1336	2.79609	23.1341	1
1	52.2759	50.9563	6.10136	0
1	50.3976	54.9755	7.76324	0
1	53.6725	56.0172	16.7646	0
1	50.4352	53.5597	11.324	0
1	54.6165	56.061	6.64334	0
1	52.3113	56.2145	-13.432	0
1	49.9146	48.8039	24.346	0
1	54.429	45.2023	4.7355	0
1	53.3197	54.6263	1.46032	0
1	55.686	43.6213	15.5039	0
1	54.9875	9.50849	-0.0706589	1
1	53.7058	51.0643	8.30213	0
1	56.3926	32.5887	-2.98561	1
1	50.5635	49.5967	12.2746	0
1	53.689	46.2233	13.5053	0
1	55.587	52.328	-5.3236	0
1	52.2255	47.7846	8.20764	0
1	54.2544	49.6563	-6.5567	0
1	53.1416	50.2314	17.032	0
1	51.003	54.5999	11.2391	0
1	53.4667	42.0479	14.7	0
1	49.4342	58.0583	3.36096	0
1	50.8702	41.221	4.26796	0
1	58.7358	60.446	-7.86155	0
1	54.5865	36.141	14.3196	1
1	56.8918	47.5452	8.72078	0
1	56.9494	53.9902	21.5698	0
1	54.1827	47.6376	22.2991	0
1	53.7962	45.8084	8.97457	0
1	53.9478	48.5829	12.9613	0
1	59.648	8.88481	28.4837	1
1	52.9828	46.9664	8.12345	0
1	50.2319	47.5464	31.4058	0
1	53.5837	42.2607	6.43589	0
1	60.312	3.16328	-12.8307	1
1	54.7647	56.6833	10.4964	0
1	53.8355	47.7643	0.604632	0
1	54.2376	53.868	0.480873	1
1	58.048	50.1281	19.3189	0
1	54.9702	53.2378	3.0971	0
1	55.2336	8.2792	14.7207	1
1	54.5362	48.0725	25.3819	0
1	52.4584	49.3935	-0.6921	0
1	54.6496	48.0586	20.6692	0
1	53.6227	38.6785	21.7115	0
1	49.1632	51.2729	4.23611	0
1	51.7958	54.7694	-1.97481	0
1	52.8266	56.508	-6.27536	1
1	56.7822	52.0656	3.06867	0
1	55.6193	38.0826	-0.930907	0
1	51.7752	57.3704	9.36192	0
1	48.8193	46.6425	5.1526	0
1	52.4631	61.1076	-10.4757	0
1	51.6025	45.6997	13.668	0
1	55.1893	5.93735	28.5024	1
1	51.1158	48.3006	27.6698	0
1	53.3163	54.3579	0.999156	0
1	54.4027	49.1711	15.0742	0
1	53.7994	41.6119	-4.66543	0
1	54.398	29.3983	7.19118	1
1	56.7801	43.6271	4.77558	0
1	51.8087	5.45012	-5.97532	1
1	51.9489	8.59239	2.31858	1
1	53.8584	45.6734	1.91621	0
1	57.6804	53.3806	21.0096	0
1	53.7483	51.6658	16.4497	0
1	52.5772	39.6053	-6.24851	0
1	53.9507	41.8613	10.1454	0
1	58.9605	58.509	14.2547	0
1	54.1262	40.2228	20.9902	0
1	52.5495	43.5014	-3.29407	0
1	56.2192	45.2448	9.21766	0
1	53.033	36.8431	2.99252	0
1	55.2193	14.3035	8.12785	1
1	57.0992	52.9187	1.14271	0
1	55.1	47.2144	11.0807	0
1	56.0113	51.0432	6.3436	0
1	56.0793	48.7919	24.1827	0
1	53.0346	54.0602	8.85274	0
1	51.5722	49.2858	9.41475	0
1	54.7833	51.9508	16.5484	0
1	48.9695	49.7978	19.6499	0
1	55.0677	44.2177	5.16198	0
1	54.2436	50.2635	10.7734	0
1	52.6379	52.9596	-1.34819	0
1	53.6764	59.5389	-1.15989	0
1	52.6014	51.5603	10.6849	0
1	56.5751	56.9727	18.208	0
1	58.4254	37.0863	31.3194	1
1	52.663	51.3276	11.11	1
1	53.4541	43.2846	-10.1781	0
1	52.0251	49.2702	2.37218	0
1	52.9384	56.61	-11.3846	0
1	50.9588	45.1301	13.0907	0
1	52.0821	38.8102	-1.80018	1
1	50.6676	31.5704	1.34271	1
1	55.5554	44.025	11.9653	0
1	55.5954	54.0584	8.05486	0
1	51.9683	41.6779	-6.99933	0
1	53.8412	24.9909	21.0475	1
1	48.2624	56.6142	8.93792	0
1	56.7093	49.3683	15.2493	0
1	57.6017	20.8028	3.70795	1
1	55.6648	42.6055	16.7967	0
1	54.7696	44.9973	14.698	0
1	51.4893	24.5345	-12.7099	1
1	59.8457	61.3596	10.2994	0
1	57.8167	59.7907	25.0698	0
1	51.6594	46.3514	0.389237	0
1	56.9417	45.6718	10.1087	0
1	52.9416	63.5725	9.90805	0
1	52.965	19.1445	0.584873	1
1	55.207	52.7202	14.3987	0
1	50.2414	39.8955	-0.949541	0
1	53.5336	53.3551	11.0843	0
1	50.9179	50.5784	1.40308	0
1	51.9923	51.4518	12.1317	0
1	52.1032	51.2328	6.08957	0
1	54.006	48.6531	12.4228	0
1	58.3917	65.6942	2.5593	0
1	49.5893	76.9114	3.0318	0
1	51.0398	59.4807	12.4964	0
1	56.7467	0.0221158	5.78497	1
1	50.7173	4.26834	6.13163	1
1	55.6627	52.7484	8.74329	0
1	54.6181	14.9734	3.02793	1
1	53.0643	47.535	8.43063	0
1	53.6028	39.4675	6.28861	0
1	55.6987	40.8835	-3.09242	1
1	54.0233	46.1397	16.6522	0
1	55.2197	46.5211	8.52037	0
1	54.6084	50.887	11.8987	0
1	53.9309	53.6976	13.3966	0
1	55.6534	56.1176	18.0787	0
1	52.6394	30.2258	16.6308	1
1	50.2293	8.96064	7.36184	1
1	53.4637	48.1416	13.2473	0
1	52.8082	43.6726	22.0894	0
1	54.6901	16.6676	-0.256346	1
1	49.5123	48.7739	-13.4545	0
1	53.0066	54.3965	0.7145	0
1	55.2122	48.9726	2.71781	0
1	56.2637	12.8484	7.27897	1
1	53.6126	54.9111	10.6278	0
1	54.9544	52.1125	4.73769	0
1	54.7619	47.1807	3.43368	0
1	55.5331	54.8069	27.9258	0
1	49.7799	18.1593	12.5123	1
1	53.6135	53.1193	22.5924	0
1	53.9861	36.5531	4.42707	0
1	52.447	48.3347	2.15726	0
1	54.4866	34.104	11.5971	1
1	53.737	49.8173	25.783	0
1	54.7556	49.3249	1.59085	0
1	56.3776	52.6607	11.4499	0
1	61.63	63.4876	19.7332	0
1	51.8105	38.3077	1.59677	0
1	56.5469	46.7643	5.94928	0
1	49.3561	49.85	6.73495	0
1	51.2134	45.9543	20.3795	0
1	53.8889	53.9665	-10.2985	0
1	53.3737	50.9575	2.57921	0
1	57.3443	46.7518	7.04861	0
1	55.4661	47.3619	16.1504	0
1	49.6039	49.3042	14.7822	0
1	54.1816	42.7172	16.8553	0
1	57.4734	49.1801	19.9057	0
1	57.1123	51.7042	8.60423	0
1	57.1839	7.43482	1.89979	1
1	51.003	54.3685	8.90648	0
1	60.4281	41.831	23.3446	0
1	55.5189	42.2736	5.05247	0
1	55.3078	43.5551	11.6121	0
1	58.8699	2.67101	0.602731	1
1	54.7218	52.8259	15.4855	0
1	51.6517	34.8802	-2.24128	1
1	51.0829	54.9664	18.6444	0
1	51.9411	53.9121	-9.94454	0
1	55.8741	40.0997	24.8776	0
1	50.1494	7.58807	-0.544768	1
1	54.3731	43.4789	-8.18016	0
1	53.0045	53.8612	11.5207	0
1	53.0831	23.2964	17.9666	1
1	44.5261	49.8887	-4.01238	0
1	54.0257	56.0771	4.3763	0
1	55.4082	50.4088	1.28685	1
1	56.4383	46.6472	16.2461	0
1	53.7106	52.6922	4.68973	0
1	56.0734	53.6889	8.71102	1
1	54.259	42.3696	13.7717	0
1	57.1653	52.6258	4.25517	0
1	52.818	43.594	-4.66334	0
1	55.5042	52.8027	16.4291	0
1	50.4834	51.2303	-1.88245	0
1	54.3283	49.3307	25.0302	0
1	51.5109	20.8592	-4.97493	1
1	51.4928	47.422	6.53614	0
1	55.8463	51.8742	0.382857	0
1	53.9589	47.1949	11.6607	1
1	55.1375	44.0389	20.1639	0
1	51.0353	51.1029	18.1746	0
1	54.6729	53.2393	-11.479	0
1	52.6154	44.0375	9.59506	0
1	54.763	43.3921	11.462	0
1	54.7328	27.28	3.60551	1
1	53.3489	48.8644	-7.2815	0
1	55.2779	44.2688	8.80908	1
1	58.0812	49.8611	11.0138	0
1	57.3576	54.9315	17.7097	1
1	53.9944	50.6685	8.11098	1
1	52.6444	55.5406	14.5146	0
1	55.6583	43.6177	27.3966	0
1	54.4121	55.8687	0.669344	0
1	57.0242	58.0453	24.9832	1
1	54.9845	42.0972	8.92999	0
1	57.6745	49.5206	10.2766	1
1	55.3723	46.3978	-8.59636	1
1	63.1915	55.6718	-13.1414	0
1	52.3758	52.5908	4.57236	0
1	53.368	47.9311	10.6128	0
1	54.5906	50.9753	13.6073	0
1	57.1784	57.2179	20.1071	0
1	58.6825	51.5647	9.33864	1
1	53.9676	47.1911	16.7316	0
1	55.7862	58.0403	16.7018	0
1	52.4991	48.6503	9.44305	0
1	53.4465	53.2844	8.63664	0
1	53.1513	3.1902	-0.663573	1
1	55.3142	38.6121	13.5687	0
1	55.2423	51.3503	13.7689	0
1	54.9032	49.0052	11.2575	0
1	56.2038	51.1662	5.95483	0
1	53.6824	50.4594	16.3581	0
1	57.9926	4.86841	-4.05079	1
1	53.3822	45.0674	-6.70241	0
1	55.1979	4.79784	-7.99657	1
1	51.6222	40.879	13.5394	0
1	56.2335	52.7035	20.4236	0
1	55.8392	60.813	-8.75169	0
1	52.3681	55.8194	5.54209	0
1	56.0108	53.3251	15.1545	0
1	49.7389	7.45728	28.6453	1
1	52.8342	18.5785	11.7164	1
1	54.2622	30.7585	6.90576	1
1	53.7316	52.7553	4.66441	0
1	57.3292	44.1725	26.9303	0
1	53.7731	69.2111	2.96552	0
1	52.0942	49.8296	4.91995	0
1	49.5029	17.1961	-0.264577	1
1	55.7318	41.7252	17.7762	0
1	57.1533	32.9517	-8.46475	1
1	53.2899	54.6079	17.4252	0
1	56.4702	56.0626	23.4151	1
1	51.8971	39.7927	6.37867	1
1	57.0751	49.841	12.4386	1
1	52.4798	51.2701	-9.57668	0
1	53.2179	42.9388	-2.2765	0
1	56.5267	9.60802	14.4937	1
1	55.1096	44.6514	18.56	0
1	48.3037	37.6602	-2.84799	0
1	51.6088	59.1005	6.84466	0
1	54.3072	39.4116	3.84543	1
1	56.5085	56.522	12.859	0
1	57.3642	29.0742	21.0288	1
1	54.3442	50.1218	1.06876	0
1	54.2315	29.7502	26.8169	1
1	52.9963	48.2177	24.8	1
1	46.6846	32.5857	-1.00855	1
1	54.3375	51.7335	8.33293	0
1	56.3694	52.4765	15.6495	0
1	55.3594	50.3845	4.92756	0
1	54.2137	49.9092	-1.86162	0
1	54.209	43.9218	23.2064	0
1	48.7471	47.7043	22.4217	0
1	50.4333	52.1698	18.6908	0
1	54.2459	48.6591	10.1213	0
1	52.9589	52.0861	6.53183	0
1	53.4215	54.1825	0.449285	0
1	53.731	52.5397	-13.5287	0
1	55.1813	48.8589	-2.49776	0
1	54.3308	51.8942	16.0076	0
1	59.6683	12.0549	11.345	1
1	53.8523	39.9522	12.49	0
1	55.8201	66.5205	-3.2834	0
1	53.4115	20.8696	-0.331173	1
1	54.6188	51.3999	8.44104	0
1	54.4623	28.6753	-1.79196	1
1	51.8356	48.7665	4.82985	0
1	55.4211	40.3047	2.46549	0
1	55.5155	56.0231	9.14634	0
1	56.0166	49.8116	-6.31852	0
1	53.3916	43.1117	14.5725	0
1	51.0912	39.1705	-5.23924	1
1	57.3594	40.4035	19.3807	0
1	52.8147	52.0333	7.26739	1
1	52.3153	46.1185	9.66275	0
1	52.1943	54.472	1.32159	1
1	56.395	50.9989	15.1628	0
1	52.3425	36.6141	20.5651	0
1	53.6497	9.49532	-1.91847	1
1	53.7277	48.4334	2.98808	0
1	52.4748	57.074	0.0818729	0
1	56.5627	48.5681	-0.414534	0
1	53.7586	53.343	28.7215	1
1	51.102	65.1138	-9.61595	1
1	53.8444	48.4074	-11.3958	1
1	51.3681	32.0564	2.65979	1
1	51.8503	53.1375	8.18019	0
1	53.5707	55.9598	2.93122	1
1	51.5622	55.5531	5.0468	0
1	55.645	47.5062	12.4507	0
1	50.5883	51.9369	18.7886	1
1	53.711	45.9902	14.0106	0
1	57.2397	47.5733	11.5928	0
1	56.0196	49.5546	4.6863	0
1	57.329	44.1717	26.9298	0
1	53.674	50.6855	19.343	0
1	47.8054	62.8062	-0.528466	1
1	48.3559	24.8296	8.82298	1
1	53.9464	49.7895	-6.08979	0
1	54.6968	52.0449	4.74456	0
1	52.2998	50.1522	2.18132	1
1	56.4709	56.0635	23.4228	1
1	53.7422	54.0882	-11.5127	1
1	56.5818	53.3419	13.9621	1
1	53.9056	35.5254	-6.84169	1
1	56.4772	34.6442	30.3035	1
1	53.9447	50.7732	5.60629	0
1	51.8637	49.1413	-5.13744	1
1	55.6575	51.4789	29.8161	0
1	53.6075	54.8306	20.8165	0
1	50.3322	53.5558	11.3266	0
1	57.3611	29.0789	21.0135	1
1	57.6786	8.0317	-0.295214	1
1	58.5121	44.6382	-4.82483	1
1	54.1689	54.8823	9.21545	0
1	55.8733	12.631	7.70959	1
1	53.9177	44.837	10.7474	0
1	52.6919	52.222	13.1502	0
1	50.8157	51.7836	13.4674	0
1	55.413	53.8077	-8.81484	1
1	55.6137	45.703	3.61872	1
1	51.8832	59.0488	18.5391	1
1	60.3396	47.2039	5.75522	0
1	51.5096	32.0135	17.8405	1
1	54.9063	55.0616	4.15661	0
1	52.4594	49.3939	-0.702066	0
1	50.0179	53.5954	-6.68072	0
1	55.6662	51.2065	18.0407	0
1	56.6135	7.37216	-5.74786	1
1	57.0585	55.0057	17.0545	1
1	53.4041	42.8338	0.994118	0
1	52.0833	50.2725	3.19111	0
1	53.6295	47.5986	19.004	0
1	52.1601	48.0169	26.7485	0
1	55.6581	49.4526	-1.40064	0
1	53.9991	41.6227	7.40624	0
1	56.4759	51.1155	15.798	1
1	54.2477	52.6719	3.90327	0
1	55.388	54.8529	16.6317	0
1	53.9748	49.6094	-0.11014	0
1	56.4911	130	11.2379	1
1	51.7425	46.3157	24.8402	0
1	51.8807	50.7694	11.7796	0
1	50.0125	49.5605	7.9282	0
1	52.913	60.0987	2.90246	0
1	50.73	46.4132	30.1168	0
1	53.8464	41.3183	8.8145	0
1	61.8978	18.9331	11.6899	1
1	56.6791	42.7612	20.3049	0
1	52.1203	37.6602	24.3811	0
1	54.0034	52.817	-8.99526	0
1	54.3728	42.4025	2.3981	0
1	55.4502	35.6738	8.52721	0
1	57.8823	42.833	3.14348	0
1	51.3879	26.6621	15.8891	1
1	56.4496	56.5935	7.96854	0
1	55.301	49.3885	16.2337	0
1	54.3808	55.6764	6.8109	0
1	58.3686	52.3467	13.6603	0
1	54.5362	55.3511	8.87642	0
1	57.7086	51.1264	13.5024	0
1	47.5733	51.2329	1.88093	0
1	55.8729	6.19179	-8.47792	1
1	62.7191	41.088	4.35022	0
1	54.6681	45.95	-2.68979	0
1	53.8492	43.4674	14.7371	0
1	54.143	49.3104	21.2767	0
1	54.2763	41.4854	-6.23685	0
1	58.2768	49.6391	24.6675	0
1	51.7745	52.4691	6.80634	0
1	58.6027	46.7946	16.3979	0
1	56.4033	45.2992	12.8501	0
1	52.4704	52.7154	5.18619	0
1	54.1698	48.5076	11.0605	0
1	57.2472	44.9751	9.46831	0
1	54.0381	50.2584	-5.12906	0
1	54.9922	53.222	11.1612	0
1	51.5517	41.9169	-12.0446	0
1	54.8917	57.8243	1.97915	0
1	55.8611	47.2849	11.9824	0
1	53.961	47.1213	14.3832	0
1	54.2483	52.2788	13.7364	0
1	54.4882	49.6777	12.012	0
1	56.8169	54.6324	20.6034	0
1	57.9808	45.3921	12.4214	0
1	54.0479	47.459	10.4213	0
1	54.2748	42.7678	6.22177	0
1	56.7544	46.1024	28.8765	0
1	53.7239	49.9707	9.7312	0
1	57.5463	51.5129	9.1069	0
1	51.4037	53.5295	23.5568	0
1	52.0376	42.1571	24.3655	0
1	55.277	51.6167	14.7192	0
1	54.9163	29.4755	-3.17678	1
1	57.9746	8.26322	-11.4498	1
1	57.1398	55.2669	2.90526	0
1	56.2348	49.2801	12.2894	0
1	56.5353	54.5886	10.0033	0
1	56.1408	50.5695	9.13546	0
1	54.0433	41.3119	27.1405	0
1	53.0952	63.8629	6.53023	0
1	56.9315	52.0233	20.0572	0
1	52.0941	43.0767	16.4262	0
1	52.0418	52.7415	8.19138	0
1	52.7382	55.4543	12.4281	0
1	51.0006	47.697	27.2284	0
1	53.627	56.0421	-12.0912	0
1	51.904	57.6087	10.0866	0
1	55.7675	56.7278	7.90194	0
1	51.6446	8.12917	23.7226	1
1	49.1426	55.0694	6.85753	0
1	49.8375	46.6124	10.9351	0
1	52.7743	52.8041	6.57775	0
1	53.5133	30.4224	4.2882	1
1	53.1439	56.1436	14.2612	0
1	53.342	44.4799	1.05783	0
1	56.064	35.7402	14.801	1
1	55.6828	48.1063	-7.8079	0
1	57.248	45.1688	2.56541	0
1	57.6591	44.8865	2.39356	0
1	54.8758	49.3851	-13.1425	0
1	54.1712	56.3886	11.9412	0
1	54.0613	47.8061	25.562	0
1	53.2074	49.4746	1.90047	0
1	51.7756	45.3017	10.9649	0
1	57.5545	23.6537	18.8009	1
1	53.7118	45.6695	17.3168	1
1	54.9954	42.9431	9.55926	0
1	57.4423	47.5894	4.29799	0
1	56.0443	38.3556	20.1645	0
1	53.0635	27.579	1.99487	1
1	54.7748	46.0366	14.6553	0
1	55.5407	7.38741	7.12705	1
1	56.3778	51.5497	19.1203	0
1	54.1054	51.1344	23.181	0
1	58.8699	32.6171	6.2226	1
1	57.4667	47.1536	7.79605	0
1	55.5045	13.2355	-9.91087	1
1	61.5596	39.0731	31.3159	1
1	58.336	51.7842	12.9193	1
1	52.8015	45.273	16.5247	1
1	53.3717	37.4787	21.5525	1
1	53.5192	50.0616	-9.42535	1
1	49.7744	32.5771	14.3853	1
1	52.5815	54.4286	1.04731	0
1	55.3547	53.8801	-6.35264	1
1	55.2905	57.6457	6.28686	1
1	59.9595	52.4172	-5.19274	1
1	51.0908	54.1039	8.23712	0
1	51.1277	13.5358	6.85475	1
1	57.0517	17.3634	19.2067	1
1	51.8601	52.9669	-0.335127	0
1	50.7483	56.552	5.5308	0
1	57.3013	44.2793	14.6693	0
1	53.0115	53.1284	5.13347	0
1	49.0909	3.90048	20.0148	1
1	53.0905	46.2986	-9.06633	0
1	55.4446	40.4632	11.9824	0
1	52.0839	47.7584	12.9021	0
1	52.5482	65.3159	9.22207	0
1	51.9722	44.6702	9.90339	0
1	48.7455	45.6549	-3.39204	0
1	54.9978	56.6199	9.69404	0
1	49.8254	47.0092	-0.24115	0
1	50.3368	50.334	13.6271	0
1	51.4069	43.4216	20.6722	0
1	54.0186	54.6594	27.1592	0
1	56.0831	38.5051	13.7724	0
1	55.6996	45.1391	8.23161	0
1	52.3908	53.6856	9.41204	0
1	50.06	47.7177	11.7227	0
1	51.5283	47.2637	4.88708	0
1	57.0659	33.48	5.15083	1
1	55.5601	56.0178	24.7551	0
1	52.1746	49.4259	29.1781	0
1	54.315	15.7274	-2.15557	1
1	52.9461	47.2639	1.92647	0
1	50.6395	1.28409	-0.420319	1
1	54.5539	46.8737	31.4522	0
1	51.8244	47.4535	4.35578	0
1	54.641	53.4522	5.57035	0
1	57.3533	51.5788	14.4623	0
1	57.1742	38.1951	18.4611	0
1	56.3496	46.4164	23.3756	0
1	55.5758	50.2674	13.4885	0
1	52.0548	42.0243	7.47507	0
1	54.5843	52.0828	1.75677	0
1	54.5918	51.0109	-4.86047	0
1	56.6085	40.7587	3.73536	0
1	50.9942	60.2204	8.51131	0
1	52.9661	46.3126	12.0934	0
1	55.198	52.0138	1.01886	0
1	55.1151	52.6586	5.95004	0
1	52.8556	51.6778	2.93536	1
1	52.4226	31.7959	21.8983	1
1	52.606	54.3003	11.1013	0
1	53.984	36.5539	20.3493	0
1	52.5768	51.5958	29.7999	0
1	52.584	47.6944	0.612667	0
1	47.3651	45.8271	8.09705	0
1	55.4236	35.4119	13.1943	0
1	56.5194	52.2908	24.3445	0
1	54.6718	42.0526	16.2226	0
1	52.2957	52.8114	12.7493	0
1	57.8723	26.7535	28.2173	1
1	56.1579	42.6325	29.2296	0
1	52.6554	48.823	3.72362	0
1	51.9155	11.7591	8.47482	1
1	54.9138	29.4662	-3.16989	1
1	54.2425	7.19902	9.99968	1
1	54.4615	29.4528	2.56555	1
1	57.3365	47.9394	-8.79517	0
1	54.4708	48.754	0.642918	0
1	54.6995	51.0758	14.1642	0
1	53.0988	30.4659	-12.8741	1
1	51.9976	50.2246	9.72254	0
1	51.5688	47.9683	7.38424	0
1	55.104	51.6242	13.3726	0
1	55.7062	46.2598	5.66454	0
1	51.2436	36.111	10.514	0
1	52.4692	52.926	4.59131	0
1	53.2709	53.3753	8.0013	0
1	56.2397	5.919	-7.18353	1
1	54.5221	49.5986	7.07028	0
1	52.5763	50.423	10.7263	0
1	55.7222	43.2829	0.304719	0
1	56.2739	44.367	19.2667	0
1	54.1471	42.1831	7.31749	0
1	56.3377	55.1467	10.462	0
1	53.4806	45.7038	17.5261	0
1	52.6712	51.2668	23.4143	0
1	53.8512	42.4239	-11.9341	1
1	52.3666	51.9211	5.38777	0
1	52.6518	42.8486	1.30721	0
1	57.6718	51.8498	6.26506	0
1	53.4508	48.4739	11.8311	0
1	52.1325	44.001	-9.2464	0
1	58.1526	11.55	30.3148	1
1	57.8876	43.5587	-4.13073	0
1	56.3618	44.4956	-6.13587	0
1	51.7227	40.4391	-8.26761	0
1	51.57	47.4901	8.43735	0
1	54.428	34.0581	19.4952	1
1	55.2734	35.6947	8.54078	0
1	51.6428	46.98	13.06	0
1	52.2869	50.308	4.81317	0
1	53.3034	58.2405	11.0274	0
1	54.3414	51.8404	0.247325	0
1	54.8971	36.1133	10.5044	1
1	54.2799	37.8626	-13.3961	0
1	55.559	41.5605	9.76699	0
1	55.3731	45.0417	12.4794	0
1	51.6462	40.1143	6.74022	0
1	53.1744	57.331	15.87	0
1	54.6356	50.5718	10.741	0
1	53.1368	42.1861	11.9506	0
1	56.88	49.6418	10.9888	0
1	57.1021	51.8175	7.64466	0
1	55.949	39.4628	6.70406	0
1	58.1904	33.9822	-10.6161	1
1	56.1162	30.7882	2.14319	1
1	55.4409	46.8798	-4.59331	0
1	56.9733	40.7608	25.7449	0
1	54.9082	51.8562	-5.92011	0
1	53.8754	52.3185	10.4537	0
1	56.193	40.0202	-0.520012	0
1	53.1144	42.1146	27.0507	0
1	48.9545	8.32517	0.959165	1
1	50.9322	41.554	14.0296	1
1	52.7357	46.9417	-0.816949	0
1	58.9647	52.0695	-0.367078	0
1	54.6329	51.4732	13.0856	0
1	52.2285	36.4381	8.99978	0
1	51.4175	46.7856	-12.6725	0
1	53.8472	47.4311	3.87316	1
1	53.4328	50.6294	7.84683	0
1	53.4938	51.8843	27.303	0
1	51.2732	39.0542	-7.27104	0
1	56.9929	43.052	6.99659	0
1	49.8819	95.9127	5.00399	0
1	49.6606	38.5743	-1.16059	0
1	52.9782	47.1475	11.9837	1
1	54.542	54.4148	2.86211	0
1	55.1301	36.6533	11.2993	0
1	50.4596	40.5089	11.0638	0
1	46.5709	61.009	0.482085	0
1	50.1004	42.1375	1.47952	0
1	51.0925	59.094	1.19377	0
1	61.7094	28.9537	9.07443	1
1	53.0328	52.9749	4.10101	0
1	55.4033	53.82	-1.59915	0
1	55.5208	46.437	12.1981	0
1	50.6621	33.8605	13.1228	1
1	54.9403	46.7858	16.3877	0
1	55.0173	49.7226	3.90635	0
1	54.7746	46.0533	-6.13899	0
1	58.4149	41.6735	2.36848	1
1	54.3315	51.1164	11.9125	0
1	54.9724	48.3966	11.8932	0
1	51.0009	56.6799	30.0057	0
1	50.9013	45.4258	1.91141	0
1	58.8278	49.85	12.7457	1
1	57.2691	35.5321	9.15069	0
1	54.9242	58.9094	27.0194	0
1	52.6096	36.5044	-5.15782	1
1	52.2587	51.9886	8.80095	0
1	52.3149	48.4533	24.776	0
1	55.1088	52.2572	3.42177	0
1	54.9478	58.9867	21.7104	0
1	53.4019	44.8985	24.6079	1
1	55.1534	51.0704	13.4433	0
1	53.431	56.2975	14.0525	1
1	53.1128	49.4926	-11.6149	1
1	58.0732	7.47829	10.8398	1
1	53.9928	43.3083	4.57008	0
1	53.3543	58.7101	25.8507	1
1	49.874	41.9803	13.6497	0
1	54.4737	51.7763	15.8811	0
1	53.6577	49.8458	-0.960566	0
1	53.1908	55.0475	-0.903089	1
1	45.6303	7.68112	-3.51286	1
1	52.137	53.887	22.4707	0
1	54.2462	46.0172	5.17606	0
1	55.075	46.2521	10.0101	0
1	56.4121	44.3879	1.55399	0
1	53.644	29.6065	7.16776	1
1	53.635	42.1315	-6.34595	0
1	56.0244	54.1074	13.4799	0
1	53.5957	36.4737	-9.21359	1
1	52.7415	51.7611	-2.78308	0
1	52.4585	19.0806	24.3596	1
1	53.6943	53.1771	28.7596	0
1	55.5711	33.1203	9.19036	1
1	57.0299	49.6609	6.57464	0
1	51.7617	49.1045	0.586247	0
1	51.6202	50.2266	4.15201	0
1	55.0338	60.1115	20.0032	0
1	51.7752	48.4285	30.8476	0
1	56.9295	58.7365	13.7947	0
1	52.6302	56.5773	11.5205	0
1	56.6518	56.197	13.0169	0
1	55.2378	58.4203	10.0648	0
1	55.3879	44.5587	11.4999	0
1	51.4023	49.9033	-13.0368	0
1	55.1517	52.6302	11.6531	0
1	57.6953	61.8096	13.1823	1
1	53.1397	54.7572	13.348	0
1	52.5694	53.7797	16.4239	0
1	55.8463	48.3637	4.64322	0
1	52.4513	38.8561	7.82308	0
1	52.1496	63.1869	10.1231	0
1	53.6385	54.5379	-3.49197	0
1	51.8671	47.5817	0.405482	0
1	52.6931	36.8661	15.4843	0
1	52.0343	51.2992	-2.7318	0
1	56.2261	52.7103	30.7646	0
1	55.0252	56.4962	4.13043	0
1	50.2728	50.11	25.0763	0
1	53.9306	51.7222	13.8474	0
1	54.521	46.9668	16.6387	0
1	51.6417	50.0348	1.94333	0
1	54.7116	54.3796	19.4693	0
1	53.6285	50.3726	9.75461	0
1	55.0729	32.3993	15.4273	1
1	54.3272	37.3487	3.13429	0
1	50.9907	44.9068	1.03549	0
1	54.1304	59.0857	-0.944853	0
1	53.5121	45.5019	11.9872	0
1	54.7845	57.4709	14.7373	0
1	54.2866	49.0451	10.3932	0
1	52.8524	50.8438	26.5891	0
1	56.5925	46.4515	17.8133	0
1	48.902	5.42182	4.3923	1
1	53.9009	48.2043	8.73882	0
1	56.5626	49.8302	11.6267	0
1	55.0753	53.933	19.0884	1
1	51.4323	53.6816	11.887	0
1	54.568	55.1795	-5.8509	0
1	57.8099	56.1962	3.35363	0
1	55.9008	56.2093	30.0425	0
1	53.9927	54.2214	-0.673076	0
1	53.4934	51.8891	27.3076	0
1	54.6079	47.798	6.2838	0
1	53.6621	51.4118	9.13083	0
1	53.0085	55.3349	21.9321	0
1	55.3376	51.1133	20.0836	0
1	49.5078	45.6125	15.612	0
1	56.3397	47.484	-0.870005	0
1	51.8892	59.0303	18.5186	1
1	55.5208	51.3063	18.9129	1
1	57.0243	61.4759	7.55834	0
1	49.5362	57.0753	2.20329	1
1	52.5587	57.1241	9.0139	1
1	51.616	51.3563	-10.8028	1
1	54.1466	51.0759	-12.498	0
1	52.2977	51.0976	-3.93094	0
1	54.8086	54.8183	27.604	0
1	49.9295	47.5788	12.0642	1
1	53.9368	20.6251	-5.42223	1
1	52.2565	48.8793	2.13135	1
1	54.1532	44.2592	7.05169	0
1	52.4683	46.7896	8.7479	1
1	52.7121	51.2926	18.4307	1
1	52.9289	42.7443	26.7695	1
1	53.2136	50.5678	-3.85736	0
1	51.1328	43.8207	9.36134	1
1	48.1092	50.1728	22.9564	1
1	54.9587	49.2092	20.4743	0
1	55.4837	50.6619	12.4738	1
1	55.3256	39.9164	3.33869	1
1	54.1703	51.1328	13.9827	0
1	55.9645	54.5098	23.7009	0
1	54.2077	46.3993	7.33997	0
1	53.2384	48.3784	25.8931	0
1	55.4845	38.9683	13.2341	1
1	55.5376	54.0457	5.54854	1
1	60.7364	51.0763	15.2096	1
1	54.0852	27.7157	7.45735	1
1	56.8628	53.4022	-12.2868	0
1	54.9695	45.5729	13.4544	0
1	55.0759	41.8662	3.5287	0
1	53.8412	33.9699	4.84635	1
1	55.0284	34.0164	7.47139	1
1	53.1478	49.9368	28.6867	1
1	56.7534	52.8201	27.8175	1
1	53.1225	28.1023	11.9522	1
1	51.7175	56.3856	22.2963	1
1	56.7253	55.9169	7.09657	1
1	57.1366	54.1413	-3.91033	0
1	51.3916	51.6535	-0.485952	1
1	52.8725	11.9193	4.98937	1
1	52.2972	57.1705	-0.0476082	1
1	54.9859	53.0201	8.43445	0
1	56.6064	63.2869	29.3514	1
1	56.7382	50.8535	2.79028	1
1	43.7	0.00676522	0.00295729	1
1	53.6517	56.0731	-11.444	1
1	57.2246	56.067	26.6735	1
1	55.8059	44.9229	11.392	1
1	55.608	44.2981	19.9873	0
1	56.183	48.3784	20.3691	1
1	56.8953	46.3272	13.834	1
1	56.1794	50.9634	1.58947	1
1	52.7935	50.7151	10.0438	1
1	52.8364	53.4113	11.0323	1
1	53.4782	55.4642	-1.74646	1
1	49.1357	48.7736	12.2126	1
1	53.3257	53.9581	20.9419	1
1	50.1762	43.7864	-11.5288	1
1	56.5992	49.8478	-1.74682	1
1	56.2121	46.7044	14.967	1
1	56.1524	64.3161	-8.88137	1
1	51.4739	49.9918	29.8539	1
1	55.6483	49.7033	1.28415	1
1	60.4339	22.6306	18.1098	1
1	53.4241	47.1175	0.605132	1
1	51.3805	46.2812	21.6608	1
1	50.5183	47.9499	17.227	0
1	57.486	47.745	29.9733	1
1	56.9436	40.1841	3.76371	1
1	55.502	54.1584	12.0732	1
1	53.0285	50.0383	15.4822	0
1	53.7828	53.8401	17.2339	0
1	58.0798	50.3434	11.4551	0
1	49.729	59.3594	-11.7691	1
1	56.4039	55.2119	4.54405	0
1	52.2427	45.0292	5.61315	0
1	50.901	54.7669	-2.98045	0
1	54.7103	50.9896	9.82648	0
1	55.8071	49.6171	16.6002	0
1	56.0516	25.6016	-3.30926	1
1	53.2654	42.9538	-12.9578	1
1	55.3548	53.8796	-6.34218	1
1	53.735	54.4422	-1.89694	1
1	46.6514	32.9673	12.9713	1
1	57.5838	45.696	8.62228	1
1	58.1322	51.2799	-3.52684	1
1	52.0823	63.4218	9.73912	1
1	57.7608	52.0756	1.06579	1
1	50.272	53.9312	-13.0939	1
1	51.7421	62.6831	21.6305	1
1	52.8775	43.9237	0.363626	1
1	54.1627	39.0249	13.7416	1
1	53.2005	51.7677	10.0948	1
1	58.502	43.8178	10.3744	1
1	56.8776	49.7441	6.97239	1
1	44.289	46.4529	22.5274	1
1	51.5008	42.3933	0.558089	1
1	58.1812	55.5147	-8.85757	1
1	53.1817	48.9107	29.9921	1
1	51.884	47.7555	3.68697	0
1	55.9913	51.8211	-0.798295	0
1	56.0881	51.3559	16.9938	0
1	52.8719	47.6588	6.54946	0
1	58.8269	22.2868	-13.1474	1
1	56.6162	45.805	27.3931	0
1	53.946	40.5341	27.3795	1
1	58.5161	52.0739	26.8669	0
1	51.3857	47.0796	-6.47003	0
1	52.5645	31.8239	3.09068	1
1	55.1134	47.7135	13.6187	1
1	52.6187	48.1275	1.60573	0
1	53.0527	21.0428	-1.30814	1
1	60.9946	24.4451	16.9919	1
1	49.2805	53.3493	6.65934	0
1	54.9233	47.7579	8.47629	0
1	55.3167	59.9003	6.96716	0
1	52.3674	99.9952	23.1891	0
1	52.0478	44.4076	9.77668	0
1	53.8164	51.7731	11.7282	0
1	52.5391	39.3323	8.3981	1
1	54.7157	41.0692	6.26986	1
1	49.2629	56.4785	6.56861	1
1	54.833	38.8497	23.2584	1
1	55.7164	5.42654	12.1529	1
1	55.5801	4.16294	6.94459	1
1	57.4382	8.5197	-4.55181	1
1	54.564	43.7371	12.1165	0
1	56.2239	57.0839	-9.30192	1
1	54.5033	21.3339	4.63767	1
1	53.226	9.66596	2.38156	1
1	52.6318	16.2531	-1.6688	1
1	56.355	42.5575	22.1721	1
1	62.0218	60.5686	6.45564	1
1	58.917	46.2448	8.47503	1
1	54.9072	43.4431	-6.06895	1
1	51.8953	21.6794	20.4002	1
1	52.0224	25.4862	-12.4908	1
1	51.9146	42.9214	2.89786	1
1	51.5921	44.5624	31.1342	1
1	56.9518	52.4914	9.57217	1
1	55.6987	56.2686	22.0151	1
1	55.0915	34.2939	7.08161	1
1	56.2562	35.5989	-5.21279	1
1	58.1036	49.4652	26.3631	1
1	55.4716	43.2418	6.83524	0
1	58.0026	42.862	19.3462	0
1	54.8948	49.006	16.5053	1
1	51.1225	39.2995	7.91896	1
1	55.2279	46.0675	2.98357	1
1	53.8918	39.587	3.7187	1
1	56.0156	49.3288	8.46659	0
1	49.4837	50.415	-4.49684	1
1	54.6138	47.9979	-1.8811	1
1	51.6694	47.9888	2.73701	1
1	52.9664	41.2682	7.5408	1
1	56.2575	34.4024	-0.389005	1
1	53.201	52.596	7.2369	1
1	58.6855	25.7282	4.49373	1
1	56.7015	32.9897	5.24308	1
1	55.2726	57.7924	16.121	0
1	56.3381	47.4781	-0.879755	0
1	54.5477	57.0059	22.562	0
1	53.3889	57.5311	16.0702	1
1	54.7165	49.093	3.44179	0
1	56.6303	47.587	17.1363	0
1	55.8859	56.6767	6.90843	0
1	56.424	48.5501	12.6707	0
1	54.0533	53.326	-7.9905	0
1	59.3863	51.772	7.74005	0
1	52.2727	59.7639	4.28539	1
1	55.4277	50.7718	-2.16379	0
1	54.6203	37.7104	7.23273	0
1	54.7954	39.6122	-12.6035	0
1	58.5497	42.8377	-1.996	1
1	54.7716	41.9657	-6.61263	0
1	55.1801	33.3506	-12.8602	1
1	57.846	56.5169	3.3862	0
1	52.2021	42.5945	11.4822	1
1	55.719	3.18313	29.9986	1
1	53.004	55.7901	11.6989	1
1	52.8104	55.813	11.4821	1
1	49.9225	51.7088	26.7164	0
1	52.5044	51.062	2.87873	0
1	54.7588	50.9784	-5.3933	0
1	53.918	56.5356	11.3694	0
1	53.4332	50.1176	10.3559	0
1	49.3572	48.5743	0.486598	0
1	50.5337	41.8419	-8.1681	0
1	51.0444	57.2589	23.5984	0
1	56.0708	44.0909	14.8788	0
1	53.9955	48.1407	15.216	0
1	53.9055	51.7758	23.2999	1
1	53.6938	46.8921	16.5462	0
1	54.2265	47.0399	22.2811	0
1	51.748	50.578	20.1476	0
1	57.6268	51.983	5.14294	0
1	61.6763	31.1238	23.1176	1
1	54.394	10.1073	3.12018	1
1	56.8461	53.3473	3.90586	0
1	54.7887	50.2921	20.1583	1
1	56.4697	23.7268	-12.67	1
1	55.3646	51.1234	19.0025	0
1	49.4762	60.5593	8.54253	0
1	54.2871	65.7312	-2.36831	0
1	53.0456	41.1088	17.3023	0
1	56.223	53.0835	14.8533	1
1	55.0243	55.9823	23.617	0
1	51.0206	52.356	1.56386	1
1	51.9945	50.189	5.99464	1
1	58.3276	41.4504	18.0659	1
1	53.7645	44.0893	8.67754	1
1	59.1689	42.3988	0.0912599	1
1	58.8798	45.5037	-6.80111	1
1	50.7155	43.5532	20.6342	0
1	57.6376	50.3458	5.60475	0
1	56.5138	58.5855	22.0367	1
1	51.2745	63.9477	13.4833	1
1	57.6861	46.5374	23.3896	1
1	51.0051	47.5992	-4.64722	0
1	58.969	25.2589	-0.920633	1
1	53.4413	51.6405	18.8844	1
1	48.6614	26.1211	-1.82498	1
1	46.6532	49.6321	-0.0496157	1
1	52.488	61.6592	11.5323	1
1	56.6673	50.0254	16.9347	1
1	58.0412	19.6126	-9.36398	1
1	49.8172	50.1213	-10.2508	0
1	60.0107	42.2611	21.8348	1
1	56.1304	50.0666	25.0293	1
1	54.5535	49.4765	-7.62267	0
1	53.2793	47.5349	16.982	0
1	54.7988	38.0917	27.9993	0
1	51.0474	50.8647	8.12181	0
1	51.4158	38.8007	21.9833	0
1	54.5311	54.6966	15.6169	0
1	51.2594	17.9468	20.8795	1
1	53.3757	56.7228	-4.86785	0
1	53.5632	44.5672	13.2846	1
1	53.3151	38.6482	-4.47837	0
1	55.8437	37.9515	22.4775	0
1	51.8665	56.912	4.53235	0
1	55.7564	49.3297	22.1753	1
1	55.4887	9.06337	0.743632	1
2	55.6199	52.5066	5.62436	0
2	49.6011	60.9699	16.0922	0
2	54.6336	33.4521	6.94669	1
2	52.1473	9.34152	12.2494	1
2	48.8501	42.5206	5.04672	0
2	56.2972	50.9144	12.0578	0
2	54.7146	49.5168	13.609	0
2	56.6863	46.8993	9.59618	0
2	55.9672	45.7556	5.17097	0
2	50.7677	52.7204	4.07318	0
2	53.2287	51.3223	12.7176	0
2	57.1253	22.0029	-11.2948	1
2	51.047	49.715	-10.0332	0
2	52.3418	52.9413	9.18684	0
2	52.0062	53.1824	10.9124	0
2	52.7395	46.3967	-1.48322	0
2	51.5972	58.0433	11.1	0
2	53.2772	46.2611	-1.43853	0
2	54.6344	52.8024	-0.721142	0
2	52.8815	52.934	9.47412	0
2	53.2962	59.9326	5.02055	0
2	52.3671	50.3804	11.506	0
2	57.2491	47.7471	-9.18974	0
2	57.1918	47.8721	7.18375	0
2	56.4554	58.1286	14.992	0
2	54.2277	32.4958	7.18045	1
2	55.5208	45.1224	4.79597	0
2	53.2414	34.2762	13.392	1
2	52.5507	50.7955	11.1686	0
2	54.5267	33.3966	7.36767	1
2	53.6099	61.4824	21.6463	0
2	56.8213	52.3781	18.572	0
2	54.6067	55.5415	9.3819	0
2	53.3845	38.5638	10.8379	0
2	52.4852	53.5433	8.47526	0
2	59.2619	51.0169	-7.16154	0
2	52.5909	46.3187	9.20376	0
2	51.2836	47.4509	0.828485	0
2	45.2272	4.72414	-9.94784	1
2	51.9319	46.4387	12.0661	0
2	51.7668	44.8311	18.5441	0
2	54.8082	59.5953	12.2899	0
2	53.588	62.9479	12.5312	0
2	56.4069	48.4453	0.832453	0
2	53.6368	53.6826	27.0774	0
2	55.286	47.845	9.80487	0
2	52.9502	57.1747	9.23565	0
2	55.3306	50.0178	14.9776	0
2	48.5238	38.7042	11.7531	0
2	51.2589	51.1753	2.02657	0
2	51.0018	52.052	0.236954	0
2	50.9147	32.858	1.49661	1
2	59.2866	23.3946	28.9298	1
2	54.1004	49.448	9.0571	0
2	52.4054	50.2316	11.6661	0
2	53.0168	43.0379	6.15432	0
2	51.509	52.3404	11.6839	0
2	55.3924	46.5454	-11.2661	0
2	53.5818	52.5349	6.36316	0
2	53.0654	53.5834	-2.74434	0
2	52.0314	44.4384	8.25754	0
2	52.994	53.8077	8.52942	0
2	54.4459	46.2208	16.464	0
2	54.7246	53.8917	14.0747	0
2	54.3377	55.0414	-5.467	0
2	52.5732	57.3464	-5.12057	0
2	51.9719	56.8664	20.2904	0
2	52.2842	50.0223	-1.50101	0
2	52.1998	49.6939	-2.58021	0
2	55.3888	55.8612	15.5455	0
2	52.2311	17.9121	-0.194179	1
2	50.6378	43.6803	15.1421	1
2	54.2625	39.9774	8.40913	1
2	55.1487	47.0055	11.4244	0
2	57.6512	16.2453	20.3832	1
2	53.6782	53.0027	-0.0132	0
2	49.8041	48.6742	22.9623	0
2	52.0685	48.2222	3.74842	0
2	51.7279	53.0566	14.4569	0
2	53.3184	49.5836	10.3084	0
2	50.7195	50.5324	19.2801	0
2	50.6642	46.993	-4.23734	0
2	56.6251	54.5769	-4.11201	0
2	53.0006	46.5026	11.1104	0
2	53.4896	42.6579	15.2651	0
2	48.3837	60.4019	10.3476	0
2	45.6082	42.567	-0.821552	0
2	56.094	50.5273	10.7844	0
2	54.6775	54.1028	15.3528	0
2	46.8086	7.88609	24.4229	1
2	54.2825	51.4846	24.5151	0
2	53.1283	44.2421	-3.27478	0
2	55.6727	57.5917	8.14373	0
2	54.1594	54.4895	-3.90136	0
2	50.4624	55.4967	14.3778	0
2	53.7121	48.3768	3.28059	1
2	51.6888	53.4224	5.86125	0
2	54.1215	43.5499	10.0618	0
2	53.2993	38.3309	-6.04326	0
2	52.7247	56.4353	16.694	0
2	50.1997	51.2645	7.45141	0
2	47.7417	44.6087	-1.43328	1
2	54.2861	49.5732	1.96608	0
2	53.5691	51.3679	5.72329	0
2	51.6482	56.1269	7.89674	0
2	55.5799	48.5954	11.7483	0
2	53.8068	51.9247	1.7922	0
2	52.4362	53.0323	16.8779	0
2	55.9965	49.6557	7.35783	0
2	51.5879	50.4014	7.34783	0
2	51.1119	45.7665	8.12994	0
2	54.4607	51.8763	12.4079	0
2	54.4512	48.8619	3.00827	0
2	53.7	42.391	9.4799	0
2	50.8598	47.6754	8.50566	0
2	49.8875	9.89356	0.744985	1
2	52.7667	51.6689	9.85446	0
2	50.5155	42.7964	6.68577	1
2	55.2871	50.957	26.752	0
2	50.6387	22.8931	9.66491	1
2	53.9793	51.6953	13.2387	0
2	52.0015	60.1396	5.20616	0
2	46.8322	50.5464	-13.1018	0
2	51.9909	34.8836	13.7344	1
2	54.4069	50.5891	19.8302	0
2	54.8354	58.106	-3.85264	0
2	48.7941	52.9963	14.862	0
2	52.5458	46.7849	3.5724	0
2	54.9746	51.8224	-10.1838	0
2	48.5718	51.3949	3.83745	0
2	43.7	8.38953	27.6988	1
2	49.4878	58.4571	15.5921	0
2	53.159	59.0541	28.8616	0
2	52.028	53.172	-1.75204	0
2	54.5657	53.8091	8.1922	0
2	54.5193	60.7282	4.41659	0
2	56.2314	53.7973	-3.43743	0
2	53.4189	52.6099	-3.52473	0
2	53.0883	54.0365	17.3977	0
2	47.7393	0.335865	28.8286	1
2	53.8285	57.2273	-9.78944	0
2	52.4001	48.8793	4.59358	0
2	51.6073	46.7826	6.75775	0
2	50.0263	56.9278	19.3524	0
2	50.0668	44.5268	16.7623	0
2	52.3319	51.3245	7.32325	0
2	48.0638	7.49989	-0.270609	1
2	52.3874	49.2227	1.9291	0
2	52.2674	57.15	14.1981	0
2	53.5979	45.7757	11.3881	0
2	53.8176	45.2148	16.9547	1
2	50.7095	55.9031	10.2044	0
2	58.2702	42.0346	-11.1551	1
2	52.8579	48.3149	3.14573	0
2	50.919	54.321	6.75464	0
2	55.0211	51.7966	10.1279	0
2	54.6415	49.2736	1.0254	0
2	51.6311	56.6401	3.86418	0
2	53.8945	51.2714	10.3775	0
2	53.9445	55.1703	16.9222	0
2	52.3794	52.0265	7.8486	0
2	53.2666	50.5458	18.4531	0
2	54.1221	49.0658	19.5517	0
2	50.1039	59.056	-2.79056	0
2	53.7151	36.7011	8.49758	1
2	49.6333	54.999	-5.3905	0
2	53.6762	45.4461	30.9907	0
2	54.9389	52.9969	1.75702	0
2	52.1992	48.4024	3.55734	0
2	50.7656	48.4899	16.6485	0
2	50.1311	46.3749	11.5213	0
2	51.7487	54.2415	1.61946	0
2	54.56	37.5218	2.25705	0
2	50.1925	10.3057	7.50467	1
2	55.2549	29.7221	10.6502	1
2	52.8611	51.8484	19.9876	0
2	54.1093	56.9075	9.98723	0
2	50.4314	53.2822	-2.4415	0
2	50.1089	49.0629	12.8742	0
2	52.8678	49.3739	22.063	0
2	53.1057	45.118	-10.0762	0
2	45.0724	6.97908	25.1843	1
2	48.5008	43.3969	1.00495	0
2	51.3558	43.9873	13.0735	0
2	54.3572	49.76	15.0241	0
2	57.5463	51.5341	13.9029	0
2	54.8078	50.2738	13.2094	0
2	54.4409	47.701	6.38679	0
2	52.5006	12.1793	19.8235	1
2	55.3093	43.1734	15.2395	0
2	51.3536	54.2895	22.2609	0
2	54.809	59.5928	12.2784	0
2	48.5705	51.0364	-10.0875	0
2	53.9908	52.2954	4.95785	0
2	53.4104	45.9559	11.5099	0
2	52.1209	54.0588	1.65831	0
2	53.194	49.978	11.9151	0
2	53.0093	47.4088	11.1915	0
2	54.5494	49.4899	13.868	0
2	51.2571	47.1486	10.1898	0
2	53.0636	48.9715	3.57327	0
2	51.842	49.8435	-6.21144	0
2	54.9715	35.5696	11.1726	0
2	54.1692	61.1195	4.53524	0
2	55.2262	25.5723	-2.72067	1
2	52.8697	55.5428	-8.1128	0
2	52.514	52.3728	-6.60284	0
2	52.7651	53.0064	-0.995204	0
2	54.6671	51.461	13.8397	0
2	50.7918	51.8662	6.7577	0
2	50.9169	46.0878	5.12236	0
2	53.7095	47.3897	5.51064	0
2	53.87	46.8247	9.68092	0
2	57.4389	50.4	15.5147	0
2	51.9796	62.7943	5.91025	0
2	54.6488	41.6743	5.99126	0
2	54.7408	50.5658	12.1338	0
2	49.6685	49.4977	10.4497	0
2	55.1583	41.188	10.3899	0
2	53.4984	47.7251	9.62461	0
2	53.1391	55.8412	20.8892	0
2	47.7621	55.8329	-9.88112	0
2	54.93	49.3154	7.75313	0
2	54.4206	52.6464	23.2927	0
2	56.9176	0.00707795	0.0518321	1
2	54.6441	46.407	8.90146	0
2	53.5287	53.6599	8.00019	0
2	53.285	47.5016	20.7358	0
2	53.9239	53.6587	6.73617	0
2	56.3849	46.0609	0.573597	0
2	53.5889	57.2195	-0.00835353	0
2	58.0919	52.6475	11.118	0
2	53.3297	49.5131	13.3318	0
2	50.5383	60.251	8.8381	0
2	51.7709	40.1423	17.26	0
2	53.2915	51.5602	0.822783	0
2	46.4488	48.7088	0.382761	0
2	55.3843	53.5827	2.90605	0
2	55.3247	45.5434	12.1077	0
2	54.7047	10.3161	29.9323	1
2	55.0756	56.1378	-8.38412	0
2	55.591	55.428	14.6699	0
2	54.1489	51.2993	10.9925	0
2	51.6123	51.5532	0.212627	0
2	50.5834	4.99333	18.4687	1
2	52.944	58.6362	15.4102	0
2	54.8845	46.3378	17.6304	0
2	53.6935	38.8689	6.64552	0
2	49.379	45.3221	-3.5111	0
2	54.725	41.0581	8.33123	0
2	55.0157	35.8291	8.01013	0
2	53.4632	11.32	9.63672	1
2	45.9868	7.60368	17.813	1
2	52.0187	31.4785	-7.05721	1
2	53.7912	57.0984	8.12123	0
2	52.3177	47.0038	0.449124	0
2	50.6878	47.6916	1.88704	0
2	60.5295	7.44531	-1.87621	1
2	50.7114	48.6685	5.67036	0
2	56.6395	45.1829	10.3703	0
2	54.0324	52.6731	14.3232	0
2	51.5581	52.0403	5.28343	0
2	45.6069	42.5696	-0.824757	0
2	53.0738	56.5122	15.52	0
2	51.6561	40.1791	3.89115	1
2	58.4211	5.62579	5.45556	1
2	53.0452	54.8274	-12.2266	0
2	48.7609	57.6007	-2.23844	0
2	51.5401	51.3702	-2.69028	0
2	54.0526	59.41	10.8448	0
2	53.4684	51.1132	-2.16726	0
2	53.151	52.4351	14.6617	0
2	57.4592	37.4159	14.2633	0
2	50.0625	53.2607	12.2384	0
2	50.1741	46.039	-3.48336	0
2	52.5656	46.7243	27.8685	0
2	51.8111	56.8589	11.5671	0
2	52.5475	48.763	0.995505	0
2	52.8206	51.7165	15.7997	0
2	51.7831	49.1764	1.692	0
2	48.2271	37.4267	29.1436	1
2	52.3431	51.1091	8.98285	0
2	52.1735	54.5359	-10.5271	0
2	47.3938	48.3456	17.6884	0
2	53.9933	37.7273	-5.80289	1
2	50.8736	46.3971	1.18961	0
2	52.7204	53.7229	6.23658	0
2	54.5348	50.5245	27.8811	0
2	51.66	53.3209	6.9544	0
2	56.6548	39.4593	12.5129	0
2	54.8686	48.8427	5.12324	0
2	52.4054	48.8051	-11.8192	0
2	52.9893	54.8153	17.1809	0
2	55.3572	26.6585	-4.37963	1
2	51.3296	52.5982	12.1806	0
2	52.5596	54.2519	0.391705	0
2	49.0585	41.2681	-2.23106	0
2	52.8645	57.3496	9.55072	0
2	54.071	58.1023	3.8024	0
2	51.3193	54.8174	29.0082	0
2	57.4193	0.0152602	26.9321	1
2	53.2091	52.6674	0.820294	0
2	57.2015	51.3968	-2.40492	0
2	56.9666	50.5571	12.1281	0
2	52.5954	50.2683	1.62172	0
2	52.3871	7.13046	-12.0633	1
2	52.7157	53.8339	10.3329	0
2	52.8126	52.7082	14.3314	0
2	56.701	48.4923	5.18294	0
2	54.1068	48.0457	10.4409	0
2	56.8812	22.3153	6.73439	1
2	53.2474	51.832	9.32471	0
2	52.516	52.5637	-10.5295	0
2	52.4521	48.8787	4.56461	0
2	50.0249	56.924	19.3591	0
2	53.6006	50.7105	5.47795	0
2	57.1089	51.9338	15.986	0
2	54.6205	50.8095	12.2639	0
2	50.0786	52.3671	17.9367	0
2	54.3541	20.7872	-0.778089	1
2	53.7801	49.0326	-3.12761	0
2	55.4469	49.7152	-4.62508	0
2	53.5903	47.258	7.52876	1
2	49.7113	55.8141	1.94012	0
2	53.3236	53.7235	12.811	0
2	49.8327	54.835	14.164	0
2	52.0483	48.1291	10.3611	0
2	54.1933	50.1307	-11.8131	0
2	55.1441	50.5595	13.6692	0
2	51.7232	51.2095	11.1036	0
2	49.7085	48.4269	24.842	0
2	52.0413	49.8208	1.3425	0
2	56.267	53.0808	10.5539	0
2	53.3884	39.0927	10.5006	1
2	50.1732	47.6683	18.2047	0
2	45.7598	14.0813	30.1443	1
2	54.0348	51.4063	9.59415	0
2	53.2111	45.785	13.6745	0
2	53.808	48.7897	6.94829	0
2	50.0144	50.2335	7.20763	0
2	47.3935	48.3445	17.6942	0
2	49.597	54.7914	14.289	0
2	53.1333	46.1929	7.30644	0
2	51.8006	54.8798	15.3804	0
2	49.1707	57.6027	23.1695	0
2	53.2919	56.615	21.6782	0
2	53.966	47.2668	6.5432	0
2	52.3805	56.0429	26.8479	0
2	51.172	48.7126	8.65138	0
2	53.8833	46.3362	18.5951	0
2	51.7961	57.2737	12.9322	0
2	50.1407	53.7834	-2.59813	0
2	51.3472	50.4118	4.69312	0
2	53.4491	53.1687	14.4889	0
2	53.8396	51.9782	18.5285	0
2	48.7541	49.7271	-3.84868	0
2	54.3732	48.3048	19.2318	0
2	52.9973	47.491	-12.2326	1
2	53.4697	52.3158	14.5963	0
2	54.3352	30.3916	15.244	1
2	52.4977	54.4843	10.6382	0
2	51.1694	49.4542	16.4642	0
2	49.9849	45.5379	5.37404	0
2	49.1771	48.0563	2.54791	0
2	55.0842	55.9001	10.1574	0
2	50.6097	7.98357	-11.0996	1
2	53.2097	53.7654	14.7102	0
2	52.8392	54.173	5.90919	0
2	55.3018	51.3136	7.55795	0
2	50.8759	54.1132	-6.23775	0
2	52.887	48.9505	-6.56501	0
2	49.8509	48.7695	23.9615	1
2	50.6057	58.1311	15.7246	0
2	46.713	40.7973	23.5878	0
2	52.1382	31.4181	0.995745	1
2	51.5856	60.7918	11.9936	0
2	51.1653	52.4467	15.4448	0
2	55.3682	55.9799	20.251	0
2	51.2892	50.5369	23.9004	0
2	54.6803	40.0745	13.3034	0
2	52.1984	48.3994	3.56589	0
2	53.6141	54.1705	6.94751	0
2	54.2636	49.4626	9.93646	0
2	54.3861	49.6562	1.91612	0
2	53.6917	47.974	13.2742	0
2	54.955	31.1231	13.8201	1
2	44.1263	49.0129	5.30635	0
2	51.2992	49.7828	6.4172	0
2	52.8963	51.0228	12.4314	0
2	50.2461	48.9315	0.350334	0
2	52.214	51.2811	21.7507	0
2	56.061	50.7682	4.89539	0
2	57.2483	18.512	15.2297	1
2	55.4292	49.8015	-10.8613	0
2	55.1441	50.5605	13.6656	0
2	51.5437	50.4233	4.70336	0
2	55.4052	48.6407	1.60306	0
2	55.7632	50.2782	13.2469	0
2	54.162	52.7984	19.4383	0
2	52.8684	43.7503	21.2487	1
2	50.2912	50.6742	-8.08947	0
2	43.7721	20.4148	28.6714	1
2	55.6403	38.5469	-0.238765	1
2	50.7163	47.4954	6.25641	0
2	61.4051	12.7917	-13.3746	1
2	51.0833	1.51627	0.855596	1
2	51.9079	50.6436	-5.21798	0
2	50.5328	53.4458	8.65828	0
2	54.0789	52.7053	1.68088	0
2	51.4643	46.8552	0.570577	0
2	55.7494	18.743	-4.0561	1
2	47.3846	0.611652	-1.6339	1
2	50.5971	47.3596	2.34014	0
2	50.522	45.6872	18.2114	0
2	51.9599	51.1617	19.3836	1
2	52.0342	46.3535	3.30916	0
2	53.6468	39.7146	6.0822	0
2	52.156	44.1715	23.4211	0
2	51.9117	50.6274	9.35502	0
2	51.4397	43.3314	-1.39366	0
2	52.2664	6.7972	12.3072	1
2	51.3768	50.3914	8.40741	0
2	51.7326	44.404	-3.19565	0
2	54.8021	53.6065	17.821	0
2	55.0273	51.852	6.33107	0
2	54.3714	49.6033	-2.54005	0
2	53.1946	56.5137	13.0544	0
2	58.2169	46.4767	7.42315	0
2	49.8521	45.5826	4.78994	0
2	50.9272	49.054	7.54131	0
2	53.8592	51.2279	4.40104	0
2	48.8022	49.8259	16.1785	0
2	52.956	55.9304	12.5514	0
2	52.0281	54.1047	8.57003	0
2	54.6375	53.9019	23.0037	0
2	53.4023	43.2752	23.9752	0
2	55.1288	54.6252	8.22854	0
2	56.1229	53.9001	6.75584	0
2	57.157	47.0077	-8.30529	0
2	52.7259	51.973	17.7491	0
2	45.6718	72.2547	-5.1876	0
2	53.0827	43.4124	0.168345	1
2	54.2393	50.8349	23.5333	0
2	55.7414	33.3866	-3.57488	1
2	54.7207	49.0806	16.2825	0
2	51.7345	40.8763	-0.465454	0
2	52.8509	52.2488	9.82689	0
2	55.5133	57.517	17.4832	0
2	52.1245	39.3299	-0.0653358	0
2	50.2427	46.4239	4.97809	0
2	51.6537	47.1176	22.1402	0
2	53.4062	51.3686	5.55922	0
2	57.7453	55.2456	7.55521	0
2	54.9828	52.5419	19.6359	0
2	53.8421	33.4895	23.0653	1
2	61.9841	29.0079	2.95623	1
2	56.0715	48.642	4.22298	0
2	55.7833	49.8212	3.25743	0
2	55.8491	47.1805	26.2323	0
2	54.5384	51.2676	5.27281	0
2	48.9139	58.5513	-13.0831	0
2	54.6632	43.2045	3.22531	0
2	55.9959	61.7496	7.91931	0
2	54.3134	50.8039	30.8356	0
2	54.3753	41.3237	-1.52187	0
2	56.4035	27.3254	1.1729	1
2	50.5204	37.9688	2.04642	1
2	57.57	48.3193	-5.86071	1
2	51.6001	30.4954	7.7777	1
2	50.329	48.6097	6.85601	0
2	51.543	50.1719	31.2292	0
2	53.1603	41.0223	3.90433	0
2	53.5465	55.6722	19.7946	0
2	54.7827	44.859	4.17486	0
2	52.2378	51.4374	-0.0393681	0
2	54.1831	51.49	13.1205	0
2	48.7931	44.1451	18.3095	0
2	51.6229	63.4545	23.7893	0
2	55.1441	42.905	3.59871	0
2	53.4354	49.2939	1.82487	0
2	53.7102	48.3873	3.14553	0
2	54.6762	51.9906	2.76859	0
2	50.0234	47.2303	3.8255	0
2	52.7176	58.2432	4.02303	0
2	54.7917	43.7819	29.6542	0
2	53.5973	54.3465	6.56747	0
2	56.3127	52.6335	18.1523	0
2	51.6743	49.8141	11.8005	0
2	52.5155	52.5617	-10.5317	0
2	54.5659	56.9786	5.2567	0
2	51.9387	51.8148	-2.65976	0
2	51.6808	49.3079	6.63036	0
2	54.837	55.1955	10.4675	0
2	55.6782	54.8392	20.0227	0
2	50.6762	28.0381	9.78771	1
2	49.6664	46.6469	-3.54288	0
2	54.1907	47.8211	30.1327	0
2	53.2913	55.9183	12.1084	0
2	54.5652	51.9225	1.81938	0
2	52.93	57.1392	10.3764	0
2	54.045	51.6145	13.3694	0
2	52.7497	51.2913	-1.36339	0
2	56.1065	53.5691	7.11449	0
2	52.4057	52.4597	6.74267	0
2	58.1475	0.0120613	13.0537	1
2	54.687	51.5599	-2.26822	0
2	50.4459	55.2752	13.3869	0
2	52.8885	43.3627	6.7445	0
2	55.4795	50.9917	2.70123	0
2	52.698	46.2907	4.73214	0
2	51.1225	48.3234	20.293	0
2	53.9226	55.8225	15.714	0
2	56.9271	29.4297	-1.89016	1
2	48.9423	49.0027	11.5663	0
2	51.3501	11.3407	8.09952	1
2	54.389	49.159	21.2299	0
2	51.3033	56.4421	12.6643	0
2	55.5526	9.54194	10.9351	1
2	53.5849	53.2204	15.7561	0
2	53.4306	44.1375	9.9532	1
2	52.9791	32.398	5.30286	1
2	54.1459	47.192	13.3115	0
2	51.0688	54.4478	-9.28418	0
2	53.3949	42.0835	-0.755017	0
2	52.7627	46.9706	-2.48123	0
2	56.0103	45.6812	8.27071	0
2	54.5645	49.1994	6.4581	0
2	51.6109	47.6894	5.9375	0
2	56.2468	47.203	2.90317	0
2	51.2429	49.9805	5.44656	0
2	53.0953	48.1442	9.06632	0
2	48.1958	42.1448	24.3932	0
2	52.6984	44.2033	4.85902	0
2	56.9614	23.8607	3.44973	1
2	51.1026	42.5546	7.3496	0
2	54.9063	38.101	0.405809	1
2	53.0523	47.3061	5.35346	0
2	53.5385	33.5509	-4.87458	1
2	54.7634	49.5076	13.0426	0
2	54.8654	47.4554	3.34643	0
2	54.4686	50.3563	-1.23818	0
2	56.1299	47.0752	5.45436	0
2	52.6554	51.1561	14.7268	0
2	53.26	31.6106	7.95245	1
2	54.8395	48.3962	8.22618	0
2	56.9133	42.0262	-10.5517	0
2	62.8135	47.5587	0.532868	0
2	53.3179	46.9084	13.4954	0
2	54.6998	44.8588	16.0512	0
2	52.2416	43.4035	11.0243	0
2	54.7689	50.5954	10.9399	0
2	52.5378	48.8681	8.86245	0
2	53.1247	46.1962	12.3574	0
2	56.7823	34.302	0.397628	1
2	51.4993	19.1306	2.84818	1
2	58.6894	27.8191	17.3167	1
2	49.4192	47.9025	14.5774	0
2	54.6518	45.9337	11.7506	0
2	50.8329	52.7906	21.1238	0
2	53.3292	52.8377	12.7545	0
2	54.2855	46.8041	6.33764	0
2	55.3666	55.9665	20.2483	0
2	51.2913	50.5361	23.8945	0
2	54.6815	40.076	13.3077	0
2	54.1119	45.1601	10.4012	0
2	55.1896	45.6321	22.9736	0
2	53.5116	48.1102	3.26556	0
2	54.4643	47.0134	5.46062	0
2	52.9928	51.2645	9.9517	0
2	52.3802	48.9801	13.1292	0
2	48.7716	30.7009	-6.50525	1
2	52.4233	42.2672	-2.93784	0
2	54.0453	51.614	13.3777	0
2	56.1412	54.0394	-8.38734	0
2	56.9311	44.6732	-8.276	0
2	51.9882	47.7239	9.90184	0
2	56.1057	53.5691	7.11766	0
2	49.6938	46.2154	7.38397	0
2	54.3209	50.265	2.97529	0
2	52.4064	52.4605	6.7416	0
2	56.5998	51.0599	7.82027	0
2	51.2114	58.8466	8.23798	1
2	51.764	46.4334	-3.51395	0
2	51.5572	42.834	-0.676993	1
2	53.6745	35.2046	-4.90063	1
2	51.3251	52.3161	9.6322	0
2	51.1581	49.0384	-13.4379	0
2	56.2914	53.4335	6.73321	0
2	56.7383	40.422	-1.99276	1
2	48.0581	49.5569	5.31324	0
2	51.6908	53.1254	13.1137	0
2	53.1826	55.3541	11.3065	0
2	51.9225	55.8022	3.70411	0
2	51.0338	55.5591	20.577	0
2	53.8065	46.0896	10.8635	0
2	52.7367	46.3787	10.2582	0
2	53.1976	48.7746	8.30268	0
2	53.8266	15.2546	1.004	1
2	54.0082	50.9628	14.5234	0
2	51.6372	41.9069	20.0132	0
2	53.3937	59.8614	13.1765	0
2	52.2139	49.5854	7.22167	0
2	54.1082	51.1717	11.1508	0
2	57.4313	42.6721	21.2506	1
2	53.1423	44.2915	-10.0403	0
2	53.0393	19.5835	6.07069	1
2	49.8139	48.2846	-5.20929	0
2	56.5702	22.1006	0.537812	1
2	53.0634	46.0291	10.4373	0
2	50.0115	47.856	25.4579	0
2	53.8063	36.6166	8.23084	1
2	55.2221	53.1119	15.0685	0
2	53.9211	48.6205	8.92926	0
2	52.1305	40.2926	6.97546	0
2	51.7294	54.4038	7.96481	0
2	54.84	48.3937	8.22737	0
2	50.8214	48.0239	5.19986	0
2	45.0484	53.3807	6.04009	0
2	53.1571	47.6336	9.70024	0
2	54.4423	46.3348	8.00412	0
2	51.7151	44.5113	3.28042	0
2	55.4949	18.9408	-12.883	1
2	52.8248	49.7722	17.9762	0
2	56.9367	33.4928	10.4128	1
2	55.805	54.3666	15.2905	0
2	54.4486	41.2665	6.5136	1
2	54.8875	54.8564	2.29643	0
2	51.3289	43.8375	11.7316	0
2	54.7126	53.6255	4.30976	0
2	50.4638	54.1893	4.25864	0
2	51.5841	47.7268	24.2821	0
2	53.6282	44.7428	3.73565	0
2	54.1427	28.2113	-7.61022	1
2	53.4495	46.3669	3.32938	0
2	51.2088	51.6422	11.9895	0
2	52.728	49.2149	30.3659	0
2	55.6253	40.7951	7.18904	1
2	51.9206	40.8388	2.86811	1
2	49.4047	48.4598	11.3224	0
2	50.5379	10.2099	26.5635	1
2	52.4283	54.1262	-12.0803	0
2	51.9651	48.3781	16.2291	0
2	51.5278	36.6477	5.72144	1
2	53.758	46.9182	7.68755	0
2	54.1471	38.3158	-1.08951	1
2	49.8142	6.24091	3.50212e-05	1
2	52.2229	52.6035	10.7353	1
2	55.1424	44.3122	20.2322	1
2	54.4326	43.0846	7.69324	1
2	57.1871	48.3729	25.0306	0
2	55.4979	47.5278	9.88272	0
2	52.5659	54.9214	21.6327	0
2	54.5357	46.5738	15.2358	0
2	51.2037	56.2365	-4.82344	0
2	51.5638	52.2969	14.1903	1
2	54.2281	46.7932	4.11677	0
2	51.2998	43.9557	10.3656	0
2	52.3856	62.1722	10.2179	0
2	53.2774	46.278	1.45883	1
2	50.2438	50.0178	-2.43724	0
2	51.9598	49.5706	5.62049	0
2	57.8204	51.0169	13.0605	0
2	51.9628	39.7495	21.512	1
2	53.2903	45.8039	29.2462	1
2	51.0279	36.7399	13.7531	1
2	52.4002	41.3674	24.4411	1
2	49.6838	49.1578	3.40463	0
2	45.9654	16.9642	25.6757	1
2	53.9153	47.6442	6.57539	0
2	54.3895	49.1363	9.59826	0
2	50.7179	46.4995	-3.88677	0
2	56.3135	52.6371	18.1546	0
2	56.0823	48.2995	-5.86494	1
2	56.0311	43.2451	-3.90189	0
2	51.0702	44.0419	-3.7646	0
2	52.0212	45.8894	-0.67015	0
2	50.8331	52.7888	21.1143	0
2	54.2865	46.8022	6.34989	0
2	50.4612	52.9717	8.56366	0
2	47.2961	54.5991	21.9967	0
2	51.8494	45.5281	-0.221772	0
2	51.0912	46.4265	0.875024	0
2	56.0294	43.2424	-3.8983	0
2	54.6497	51.5301	13.9003	0
2	54.5151	48.8049	8.95416	0
2	53.0458	49.1041	14.5509	0
2	54.4821	51.451	9.73779	0
2	53.6346	44.5142	19.2115	1
2	53.2855	47.3992	2.39743	0
2	54.6096	45.0838	24.5019	0
2	50.8928	57.2611	3.84122	0
2	53.1115	48.0197	-0.532545	0
2	54.5934	45.4302	7.50958	0
2	50.523	22.2452	-2.14144	1
2	57.7861	48.4464	15.2131	0
2	52.2232	49.8558	15.46	0
2	56.9446	63.1545	3.3297	0
2	50.6558	45.5837	-13.0409	0
2	52.3411	48.2455	15.8887	0
2	52.6844	44.3049	8.63365	0
2	56.1117	41.4801	13.2431	0
2	55.0686	45.6848	0.306836	0
2	51.9238	50.0353	19.1817	0
2	54.4512	41.2693	6.52752	1
2	54.4825	50.3053	9.91963	0
2	53.4279	46.2443	6.98446	0
2	53.3869	39.4067	7.6722	0
2	55.9185	50.6745	4.19048	0
2	51.033	45.0424	3.64136	0
2	55.7353	52.7838	4.85979	0
2	50.2336	45.4963	5.30628	0
2	56.5042	41.908	-10.8121	0
2	53.4334	56.8895	16.2907	0
2	55.4717	32.081	10.7308	1
2	54.0615	48.5063	11.921	0
2	52.1146	5.8688	14.735	1
2	53.3672	45.4268	13.7877	0
2	55.1337	42.4461	11.4289	0
2	55.5319	37.8197	-8.96906	0
2	51.4281	7.69746	29.4942	1
2	56.2861	50.528	15.1852	0
2	53.1934	46.4059	8.1282	0
2	50.6251	41.9155	12.506	0
2	53.9475	43.9897	14.1354	0
2	54.0016	45.8238	2.3017	0
2	52.8131	45.5796	-1.12384	0
3	54.3564	39.7192	24.1175	0
3	53.9443	55.3341	29.9179	0
3	54.9006	47.8775	7.15396	0
3	55.3379	51.6806	1.2727	0
3	51.2571	62.0592	5.65219	0
3	57.7423	51.4878	-2.35283	0
3	60.541	0.0437453	-5.873	1
3	52.9272	59.7996	19.9603	0
3	56.1652	54.4014	10.2085	0
3	54.0456	46.3814	-10.302	0
3	54.357	39.7163	24.1176	0
3	57.0882	48.4338	10.1722	0
3	57.4798	10.1017	23.9532	1
3	54.994	57.3712	4.78535	0
3	55.4165	45.0751	5.72917	0
3	52.717	49.4223	3.815	0
3	54.6725	46.4546	15.1325	0
3	57.0738	46.6649	8.68407	0
3	52.3122	48.9194	17.8689	0
3	54.5036	46.6146	-13.3071	0
3	48.8831	44.4707	26.6846	0
3	51.1725	43.9002	6.20791	0
3	50.6507	43.058	9.72531	0
3	52.924	46.3814	3.53714	0
3	52.2114	39.2174	11.7266	0
3	51.6569	54.094	8.55126	0
3	52.7153	48.7682	2.21503	0
3	52.3628	53.2766	8.35555	0
3	54.973	48.952	12.2571	0
3	57.6989	48.0402	-13.2326	0
3	54.1945	59.0937	30.5319	0
3	55.9745	45.4189	19.4539	0
3	53.2511	46.665	11.3756	0
3	57.0877	52.8764	11.9563	0
3	52.1479	48.6584	1.8682	0
3	55.7915	50.4617	11.138	0
3	52.601	56.5867	-12.0021	0
3	55.2551	30.8266	18.088	1
3	56.2521	44.8519	17.5063	0
3	57.2548	44.1846	3.05066	0
3	56.1665	54.3995	10.2092	0
3	56.8273	52.7534	21.7357	0
3	54.0059	53.6528	26.7636	0
3	50.6586	15.285	8.79604	1
3	51.7388	49.4065	13.4426	0
3	56.5878	47.956	-8.83665	0
3	55.7377	4.8849	7.66001	1
3	53.8829	34.5652	0.400014	1
3	54.3284	45.2381	1.08063	0
3	56.2665	11.1579	-2.78325	1
3	54.1303	53.807	6.86618	0
3	54.8022	52.6829	13.2834	0
3	51.6479	52.1746	12.9694	0
3	51.3218	41.758	9.25912	0
3	50.3977	53.7305	21.5669	0
3	50.5097	46.21	13.9532	0
3	52.6882	50.8669	10.8348	0
3	53.8302	55.1773	22.6046	0
3	52.9094	48.2188	6.78509	0
3	53.327	50.7219	7.12077	0
3	55.2718	42.3626	1.04253	0
3	54.0642	45.7995	15.4587	0
3	51.2646	52.6921	11.5717	0
3	51.7888	23.3356	4.39738	1
3	51.3842	29.8618	-8.53127	1
3	51.6788	48.4898	5.84441	0
3	54.4902	52.2824	15.7672	0
3	53.6971	45.8883	-13.0174	0
3	56.3352	22.2897	23.4997	1
3	56.2448	8.56548	-0.753329	1
3	53.5576	54.02	4.34878	0
3	52.8214	37.8309	6.39981	0
3	52.0745	50.9456	-1.59229	0
3	53.9507	37.497	17.4431	1
3	52.1876	52.2798	7.39928	0
3	51.159	52.8831	0.192032	0
3	54.111	55.9626	-4.56699	0
3	54.1849	47.0183	14.2845	0
3	54.0429	53.1546	5.50551	0
3	52.515	51.7806	8.45265	0
3	55.1516	54.9806	-5.3029	0
3	54.3089	61.5309	21.0536	0
[truncated: 2,610 more rows]

## Sheet: Fig2d_simulation_curve
radius (nm)	relative frequency
48	0.00169652
48.1111	0.00196533
48.2222	0.00222839
48.3333	0.00247517
48.4444	0.00269514
48.5556	0.00287886
48.6667	0.00304147
48.7778	0.00322276
48.8889	0.00346358
49	0.00380476
49.1111	0.00428717
49.2222	0.00495164
49.3333	0.00583903
49.4444	0.00699017
49.5556	0.00844465
49.6667	0.0102125
49.7778	0.0122743
49.8889	0.0146092
50	0.0171966
50.1111	0.0200157
50.2222	0.0230457
50.3333	0.026266
50.4444	0.0296557
50.5556	0.0332094
50.6667	0.0372708
50.7778	0.0425333
50.8889	0.0497053
51	0.0594954
51.1111	0.0726119
51.2222	0.0897634
51.3333	0.111658
51.4444	0.139005
51.5556	0.172483
51.6667	0.212106
51.7778	0.257221
51.8889	0.307145
52	0.361197
52.1111	0.418694
52.2222	0.478956
52.3333	0.541299
52.4444	0.605043
52.5556	0.669478
52.6667	0.733291
52.7778	0.794565
52.8889	0.851355
53	0.901717
53.1111	0.943707
53.2222	0.97538
53.3333	0.994793
53.4444	1
53.5556	0.989149
53.6667	0.962491
53.7778	0.922378
53.8889	0.871255
54	0.811566
54.1111	0.745758
54.2222	0.676273
54.3333	0.605557
54.4444	0.536055
54.5556	0.470158
54.6667	0.409074
54.7778	0.352821
54.8889	0.301364
55	0.25467
55.1111	0.212706
55.2222	0.175439
55.3333	0.142835
55.4444	0.11486
55.5556	0.0914718
55.6667	0.0724085
55.7778	0.0571898
55.8889	0.0453257
56	0.0363264
56.1111	0.029702
56.2222	0.0249626
56.3333	0.0216185
56.4444	0.0191797
56.5556	0.0171663
56.6667	0.0153305
56.7778	0.013656
56.8889	0.0121368
57	0.0107666
57.1111	0.00953933
57.2222	0.00844894
57.3333	0.00748928
57.4444	0.00665424
57.5556	0.00593763
57.6667	0.00533221
57.7778	0.00482963
57.8889	0.00442149
58	0.0040994
58.1111	0.00385496
58.2222	0.00367978
58.3333	0.00356546
58.4444	0.00350361
58.5556	0.00348576
58.6667	0.0035017
58.7778	0.00353952
58.8889	0.00358722
59	0.00363278

## Sheet: Fig2e_simulation_curve
separation (nm)	relative frequency
25	0.00169652
25.5051	0.00196533
26.0101	0.00222839
26.5152	0.00247517
27.0202	0.00269514
27.5253	0.00287886
28.0303	0.00304147
28.5354	0.00322276
29.0404	0.00346358
29.5455	0.00380476
30.0505	0.00428717
30.5556	0.00495164
31.0606	0.00583903
31.5657	0.00699017
32.0707	0.00844465
32.5758	0.0102125
33.0808	0.0122743
33.5859	0.0146092
34.0909	0.0171966
34.596	0.0200157
35.101	0.0230457
35.6061	0.026266
36.1111	0.0296557
36.6162	0.0332094
37.1212	0.0372708
37.6263	0.0425333
38.1313	0.0497053
38.6364	0.0594954
39.1414	0.0726119
39.6465	0.0897634
40.1515	0.111658
40.6566	0.139005
41.1616	0.172483
41.6667	0.212106
42.1717	0.257221
42.6768	0.307145
43.1818	0.361197
43.6869	0.418694
44.1919	0.478956
44.697	0.541299
45.202	0.605043
45.7071	0.669478
46.2121	0.733291
46.7172	0.794565
47.2222	0.851355
47.7273	0.901717
48.2323	0.943707
48.7374	0.97538
49.2424	0.994793
49.7475	1
50.2525	0.989149
50.7576	0.962491
51.2626	0.922378
51.7677	0.871255
52.2727	0.811566
52.7778	0.745758
53.2828	0.676273
53.7879	0.605557
54.2929	0.536055
54.798	0.470158
55.303	0.409074
55.8081	0.352821
56.3131	0.301364
56.8182	0.25467
57.3232	0.212706
57.8283	0.175439
58.3333	0.142835
58.8384	0.11486
59.3434	0.0914718
59.8485	0.0724085
60.3535	0.0571898
60.8586	0.0453257
61.3636	0.0363264
61.8687	0.029702
62.3737	0.0249626
62.8788	0.0216185
63.3838	0.0191797
63.8889	0.0171663
64.3939	0.0153305
64.899	0.013656
65.404	0.0121368
65.9091	0.0107666
66.4141	0.00953933
66.9192	0.00844894
67.4242	0.00748928
67.9293	0.00665424
68.4343	0.00593763
68.9394	0.00533221
69.4444	0.00482963
69.9495	0.00442149
70.4545	0.0040994
70.9596	0.00385496
71.4646	0.00367978
71.9697	0.00356546
72.4747	0.00350361
72.9798	0.00348576
73.4848	0.0035017
73.9899	0.00353952
74.4949	0.00358722
75	0.00363278

## Sheet: Fig2f_simulation_curve
twist (degree)	relative frequency
-16	0.00169652
-15.5354	0.00196533
-15.0707	0.00222839
-14.6061	0.00247517
-14.1414	0.00269514
-13.6768	0.00287886
-13.2121	0.00304147
-12.7475	0.00322276
-12.2828	0.00346358
-11.8182	0.00380476
-11.3535	0.00428717
-10.8889	0.00495164
-10.4242	0.00583903
-9.9596	0.00699017
-9.49495	0.00844465
-9.0303	0.0102125
-8.56566	0.0122743
-8.10101	0.0146092
-7.63636	0.0171966
-7.17172	0.0200157
-6.70707	0.0230457
-6.24242	0.026266
-5.77778	0.0296557
-5.31313	0.0332094
-4.84848	0.0372708
-4.38384	0.0425333
-3.91919	0.0497053
-3.45455	0.0594954
-2.9899	0.0726119
-2.52525	0.0897634
-2.06061	0.111658
-1.59596	0.139005
-1.13131	0.172483
-0.666667	0.212106
-0.20202	0.257221
0.262626	0.307145
0.727273	0.361197
1.19192	0.418694
1.65657	0.478956
2.12121	0.541299
2.58586	0.605043
3.05051	0.669478
3.51515	0.733291
3.9798	0.794565
4.44444	0.851355
4.90909	0.901717
5.37374	0.943707
5.83838	0.97538
6.30303	0.994793
6.76768	1
7.23232	0.989149
7.69697	0.962491
8.16162	0.922378
8.62626	0.871255
9.09091	0.811566
9.55556	0.745758
10.0202	0.676273
10.4848	0.605557
10.9495	0.536055
11.4141	0.470158
11.8788	0.409074
12.3434	0.352821
12.8081	0.301364
13.2727	0.25467
13.7374	0.212706
14.202	0.175439
14.6667	0.142835
15.1313	0.11486
15.596	0.0914718
16.0606	0.0724085
16.5253	0.0571898
16.9899	0.0453257
17.4545	0.0363264
17.9192	0.029702
18.3838	0.0249626
18.8485	0.0216185
19.3131	0.0191797
19.7778	0.0171663
20.2424	0.0153305
20.7071	0.013656
21.1717	0.0121368
21.6364	0.0107666
22.101	0.00953933
22.5657	0.00844894
23.0303	0.00748928
23.4949	0.00665424
23.9596	0.00593763
24.4242	0.00533221
24.8889	0.00482963
25.3535	0.00442149
25.8182	0.0040994
26.2828	0.00385496
26.7475	0.00367978
27.2121	0.00356546
27.6768	0.00350361
28.1414	0.00348576
28.6061	0.0035017
29.0707	0.00353952
29.5354	0.00358722
30	0.00363278

## Sheet: Fig2j_data_point
radius (nm)
23.4435
22.8602
23.3243
23.587
20.9368
20.9905
23.0564
23.1918
24.2976
23.8901
25.681
25.2603
23.1808
21.6983
24.1515
23.4996
23.6261
20.5287
24.3726
23.9761
24.2453
22.5557
24.3601
24.0806
24.14
23.9246
29.6168
24.22
23.8431
21.6951
22.4011
23.1209
21.7728
23.5009
23.8676
25.5688
23.6777
24.2444
25.6703
24.2635
24.8482
24.3133
25.5179
20.8041
23.0229
23.3404
24.9101
23.2725
20.6337
23.8417
22.8642
24.3541
21.074
21.7415
22.754
23.4708
22.143
23.9372
20.6971
21.6994
23.9118
20.2308
22.8312
24.1944
26.1914
23.6457
26.634
25.2758
23.9401
23.2965
23.9272
23.5851
24.7645
24.0015
25.6696
25.6062
25.1496
24.2199
24.2387
24.258
20.3478
22.8742
23.3302
22.3423
22.6186
22.8938
23.4651
26.7297
25.0995
25.2325
23.2093
21.556
26.2429
21.9368
23.754
22.3429
25.4281
24.1085
21.6252
23.1337
25.5382
24.8738
20.0119
22.3039
22.2231
23.4642
23.8903
24.4387
22.5297
25.1266
22.6972
23.16
24.2169
22.8355
23.0158
22.3413
24.5456
23.6843
23.9936
24.4617
22.2741
23.1994
25.3666
25.1794
24.4998
23.1461
26.1739
23.3764
24.9215
25.309
24.1904
23.2704
23.8479
25.7588
25.5268
25.6898
25.8586
25.1139
25.1629
25.7206
22.8739
24.1653
24.4941
24.1136
27.1312
22.7807
25.7514
24.1564
25.084
24.5598
23.5627
23.2955
21.8045
22.1233
25.1504
23.8288
25.7839
23.5737
23.304
22.8479
22.1722
