# Supplementary material for: Maximum-likelihood model fitting for quantitative analysis of SMLM data
Source: Nat Methods. 2022 Dec 15;20(1):139–48. doi: 10.1038/s41592-022-01676-z (PMC9834062; doi:10.1038/s41592-022-01676-z)
Supplement: Supplementary file 9 — Statistical Source Data [file 41592_2022_1676_MOESM9_ESM.xlsx]

## Sheet: Fig3_normalized_AICc
cell	6-fold model	7-fold model	8-fold model	9-fold model	10-fold model
1	-14.2409	-13.6986	-13.384	-13.5	-13.5799
1	-13.6849	-13.5383	-13.6447	-13.6875	-13.6922
1	-14.0394	-13.9786	-13.8641	-14.0212	-14.0244
1	-13.6642	-13.6099	-13.6252	-13.7244	-13.7476
1	-13.9897	-13.8425	-13.5864	-13.8297	-13.8131
1	-13.6898	-13.5544	-13.4306	-13.5361	-13.5442
1	-14.7073	-14.6609	-14.5266	-14.6468	-14.6555
1	-13.5517	-13.6301	-13.5157	-13.4365	-13.4109
1	-13.5066	-13.4794	-13.3799	-13.4729	-13.5092
1	-13.843	-13.7285	-13.589	-13.6741	-13.762
1	-13.1442	-12.7739	-13.1481	-12.9574	-13.1474
1	-14.0239	-13.7598	-13.7501	-13.903	-13.919
1	-14.1054	-13.9922	-14.0905	-14.0703	-14.1178
1	-14.0612	-14.0839	-13.8025	-13.9822	-14.0078
1	-14.3417	-14.431	-14.4698	-14.5145	-14.5338
1	-14.0527	-14.0686	-13.8695	-13.9495	-13.9761
1	-13.655	-13.6983	-13.3514	-13.5986	-13.5642
1	-13.8966	-13.8713	-13.8149	-13.8729	-13.8726
1	-13.4178	-13.6118	-13.2389	-13.2283	-13.3196
1	-13.6696	-13.6512	-13.3507	-13.502	-13.487
1	-13.3762	-13.5843	-13.5425	-13.4764	-13.5588
1	-13.867	-14.0123	-13.8176	-13.9203	-13.9579
1	-13.9516	-13.9123	-13.7595	-13.8316	-13.851
1	-14.2795	-14.3815	-14.3446	-14.361	-14.3462
1	-13.7264	-13.6603	-13.7134	-13.7599	-13.7301
1	-14.0776	-14.0813	-14.0883	-13.9688	-14.0339
1	-13.6138	-13.6522	-13.7248	-13.6895	-13.6565
1	-14.2547	-14.2166	-14.2863	-14.2316	-14.2834
1	-13.8178	-13.7239	-13.7237	-13.7556	-13.8003
1	-13.8961	-13.9289	-13.7902	-13.9236	-13.8714
1	-13.8171	-13.7983	-13.7252	-13.7585	-13.6903
1	-14.0972	-14.0895	-14.0293	-14.1096	-14.1332
1	-14.5367	-14.3244	-14.4789	-14.4721	-14.508
1	-14.5282	-14.3683	-14.2236	-14.3122	-14.317
1	-13.7599	-13.8274	-13.6675	-13.7859	-13.7872
1	-14.7793	-14.6759	-14.6779	-14.7736	-14.7978
1	-14.0902	-13.9424	-13.8363	-13.9494	-13.8916
1	-13.8208	-13.86	-14.0258	-14.0405	-14.0388
1	-13.6011	-13.3023	-12.9269	-13.1569	-13.2444
1	-14.0666	-13.9106	-13.8383	-13.9302	-13.9577
1	-13.6655	-13.5888	-13.7156	-13.6579	-13.6475
1	-14.0451	-13.8129	-13.7584	-13.7284	-13.7425
1	-13.9175	-13.8128	-13.8157	-13.8418	-13.8299
1	-13.9777	-13.8072	-13.5766	-13.7449	-13.7618
1	-13.9194	-13.8053	-13.4315	-13.6541	-13.7257
1	-13.4881	-13.2654	-13.0547	-13.2757	-13.1468
1	-13.5006	-13.6024	-13.2986	-13.4406	-13.3629
1	-14.2533	-14.3488	-14.0731	-14.2206	-14.2205
1	-14.1374	-14.1161	-13.9544	-14.07	-14.1104
1	-14.3832	-14.4139	-14.4962	-14.4891	-14.4955
1	-13.3699	-13.4432	-13.1362	-13.3029	-13.3472
1	-13.406	-13.4079	-13.323	-13.3387	-13.2155
1	-13.6773	-13.7684	-13.7152	-13.7329	-13.7668
1	-13.6301	-13.4924	-13.351	-13.5664	-13.5404
1	-13.8348	-13.5807	-13.5897	-13.5809	-13.5195
1	-13.9847	-13.9838	-13.9452	-13.9916	-14.0386
1	-13.567	-13.7626	-13.3961	-13.5658	-13.6295
1	-14.1122	-13.9063	-13.9208	-14.0745	-14.0765
1	-14.1521	-14.183	-14.1482	-14.0814	-14.1761
1	-13.4075	-13.5319	-13.2573	-13.3685	-13.4006
1	-14.0766	-14.1909	-14.1931	-14.2653	-14.2674
1	-13.779	-13.7395	-13.5709	-13.6957	-13.7335
1	-13.3957	-13.4255	-13.2959	-13.295	-13.3582
1	-13.6802	-13.6896	-13.6092	-13.7809	-13.8314
1	-13.8912	-13.7113	-13.464	-13.5813	-13.6455
1	-13.9535	-13.7341	-13.5724	-13.6211	-13.5424
1	-13.5736	-13.5518	-13.5492	-13.6124	-13.606
1	-13.9729	-13.9076	-13.9227	-13.9193	-13.9554
1	-13.1426	-13.3324	-13.28	-13.201	-13.1638
1	-13.8824	-13.8345	-13.9379	-13.92	-13.9455
1	-13.605	-13.0047	-12.8965	-13.0446	-13.0504
1	-14.4453	-14.3818	-14.3188	-14.3153	-14.3983
1	-13.8256	-13.8613	-13.6474	-13.7438	-13.7868
1	-13.5138	-13.3328	-13.3449	-13.2598	-13.257
1	-14.0134	-13.919	-13.907	-14.006	-14.0076
1	-13.5607	-13.4145	-13.3642	-13.4944	-13.535
1	-13.706	-13.7284	-13.9169	-13.8846	-13.9871
1	-14.0865	-14.2204	-14.154	-14.242	-14.2042
1	-13.5225	-13.4615	-13.3615	-13.3755	-13.3382
1	-13.886	-13.9663	-13.8253	-13.992	-13.9884
1	-13.6493	-13.417	-13.1969	-13.3301	-13.2143
1	-13.3197	-13.3895	-13.4972	-13.5368	-13.4717
1	-14.342	-14.16	-14.0593	-13.9758	-14.0753
1	-13.1846	-13.2896	-13.1741	-13.084	-13.113
1	-13.8037	-13.6939	-13.2241	-13.4588	-13.4566
1	-13.7831	-13.8992	-13.6879	-13.8101	-13.7999
1	-13.6845	-13.8624	-13.7825	-13.7779	-13.8828
1	-13.7436	-13.639	-13.5514	-13.5479	-13.6315
1	-13.8704	-13.8669	-13.8123	-13.867	-13.852
1	-13.6604	-13.8354	-13.7109	-13.8315	-13.8216
1	-14.0426	-13.9673	-13.9326	-13.8893	-13.9305
1	-14.2713	-14.3303	-14.3081	-14.3407	-14.3378
1	-13.8285	-13.7739	-13.7208	-13.6213	-13.6131
1	-13.6749	-13.5877	-13.324	-13.5168	-13.5706
1	-14.0481	-14.013	-13.9765	-14.0461	-14.0784
1	-13.5349	-13.6253	-13.2261	-13.3052	-13.3902
1	-13.837	-13.7431	-13.7064	-13.7044	-13.7414
1	-13.2554	-13.4185	-13.1096	-13.1979	-13.3228
1	-13.7813	-13.7928	-13.7504	-13.9088	-13.8789
1	-13.7781	-13.8164	-13.3968	-13.5739	-13.6775
1	-13.9156	-13.8108	-13.733	-13.7175	-13.701
1	-13.7012	-13.6021	-13.6487	-13.6681	-13.6438
1	-13.9863	-13.8446	-13.6347	-13.6785	-13.7997
1	-14.3178	-14.1638	-14.2221	-14.2999	-14.2949
1	-14.076	-14.1291	-13.7708	-13.8226	-13.9531
1	-14.515	-14.3751	-14.3394	-14.4069	-14.4278
1	-13.3309	-13.4631	-13.095	-13.177	-13.3658
1	-14.2067	-14.1513	-14.127	-14.1617	-14.1839
1	-13.812	-13.3201	-13.3101	-13.499	-13.4815
1	-13.5258	-13.3846	-13.3745	-13.4471	-13.4502
1	-13.8601	-13.6416	-13.7175	-13.8793	-13.8284
1	-13.5401	-13.7436	-13.3687	-13.5703	-13.4501
1	-13.2923	-13.1431	-13.1508	-13.1985	-13.2397
1	-13.6662	-13.5457	-13.5607	-13.6157	-13.6561
1	-14.1749	-14.2345	-14.1477	-14.2154	-14.1988
1	-14.2098	-14.2685	-14.2069	-14.212	-14.2813
1	-14.3142	-14.2532	-14.26	-14.2863	-14.3449
1	-13.7838	-13.855	-13.8585	-13.8268	-13.8737
1	-13.9231	-13.7018	-13.4297	-13.6336	-13.7225
1	-14.1517	-14.088	-13.9363	-14.0339	-14.083
1	-14.2076	-14.2028	-13.9596	-14.2209	-14.0994
1	-13.7873	-13.7668	-13.5215	-13.7695	-13.7479
1	-14.1404	-14.1113	-13.755	-13.9564	-13.9764
1	-14.6468	-14.6224	-14.4476	-14.6026	-14.6005
1	-13.589	-13.7547	-13.5192	-13.6685	-13.7308
1	-13.6591	-13.5188	-13.3787	-13.4815	-13.5353
1	-13.6695	-13.6581	-13.2777	-13.5925	-13.6549
1	-13.8506	-13.9988	-13.9318	-13.9961	-14.0371
1	-14.1315	-13.7729	-13.8818	-13.8815	-13.9223
1	-13.5872	-13.6442	-13.4447	-13.6177	-13.6394
1	-13.5437	-13.554	-13.522	-13.4937	-13.5596
1	-13.973	-13.9584	-14.0054	-14.0533	-14.0357
1	-13.7202	-13.8537	-13.867	-13.9424	-13.9242
1	-14.1247	-14.1189	-14.278	-14.1668	-14.2556
1	-13.6811	-13.6212	-12.9683	-13.1873	-13.2274
1	-13.7795	-13.6205	-13.5868	-13.6988	-13.715
1	-14.4021	-14.1739	-14.1543	-14.0983	-14.1557
1	-13.6029	-13.4101	-13.3354	-13.4714	-13.4529
1	-13.807	-13.6983	-13.4912	-13.6144	-13.4977
1	-13.8928	-13.7226	-13.5899	-13.5709	-13.6822
1	-13.1839	-13.3888	-13.2189	-13.2959	-13.4672
1	-13.5674	-13.4897	-13.4003	-13.3627	-13.4707
1	-14.463	-14.2648	-14.2536	-14.2474	-14.3167
1	-13.9427	-13.8806	-13.6389	-13.6616	-13.8138
1	-13.5434	-13.5269	-13.2977	-13.4806	-13.3998
1	-13.4533	-13.6766	-13.624	-13.4708	-13.5316
1	-13.9315	-13.9808	-13.8986	-13.8402	-13.8261
1	-13.286	-13.6003	-13.2829	-13.3618	-13.4003
1	-13.5531	-13.4325	-13.4991	-13.5613	-13.4704
1	-13.4511	-13.3402	-12.9109	-13.2198	-13.1685
1	-13.6893	-13.6864	-13.7464	-13.868	-13.7963
1	-13.968	-13.8146	-13.909	-13.8995	-13.9536
1	-13.953	-13.449	-13.3352	-13.5493	-13.5421
1	-13.6319	-13.5896	-13.5433	-13.6101	-13.569
1	-13.6576	-13.571	-13.6618	-13.7348	-13.6489
1	-13.2848	-13.2922	-12.9701	-13.2251	-13.2703
1	-13.6205	-13.7031	-13.2597	-13.5429	-13.6023
1	-13.5724	-13.2529	-13.4721	-13.4598	-13.4065
1	-13.9923	-13.9684	-13.8624	-13.8467	-13.9354
1	-13.7738	-13.9092	-13.7479	-13.7993	-13.8062
1	-14.0134	-13.9328	-13.6459	-13.7425	-13.7348
1	-14.1742	-14.1527	-14.0215	-14.0854	-14.1149
1	-14.0061	-13.7468	-13.9017	-13.8417	-13.8205
1	-13.4903	-13.3541	-13.4126	-13.5227	-13.4965
1	-13.9722	-14.0678	-13.929	-13.9776	-14.0099
1	-14.0733	-14.0116	-14.0125	-13.9541	-14.0644
1	-13.6445	-13.5828	-13.3469	-13.3432	-13.4349
1	-13.9726	-13.9391	-13.7777	-13.9923	-13.9612
1	-13.8111	-13.518	-13.3528	-13.5298	-13.5073
1	-14.3809	-14.2892	-14.0876	-14.2528	-14.2533
1	-14.7703	-14.7066	-14.6471	-14.7312	-14.7654
1	-13.9554	-13.7983	-13.7829	-13.8173	-13.924
1	-13.845	-13.7033	-13.6065	-13.6808	-13.7088
1	-13.7557	-13.6479	-13.6361	-13.7809	-13.7824
1	-13.3082	-13.3276	-13.2128	-13.3584	-13.3245
1	-13.8903	-13.9667	-13.7512	-13.8857	-13.8695
1	-13.6467	-13.6349	-13.3907	-13.5653	-13.6396
1	-13.3503	-13.4708	-13.1208	-13.1581	-13.1734
1	-13.8669	-13.8027	-13.3674	-13.5293	-13.5737
1	-13.318	-13.5314	-13.323	-13.3457	-13.4152
1	-13.5522	-13.8108	-13.7118	-13.8148	-13.8728
1	-13.572	-13.5304	-12.8814	-13.1576	-13.2729
1	-13.7904	-13.6751	-13.5511	-13.5599	-13.5622
1	-14.468	-14.4128	-14.2771	-14.3818	-14.4549
1	-13.837	-13.6976	-13.7358	-13.8034	-13.8854
1	-13.6704	-13.801	-13.5221	-13.4458	-13.5391
1	-13.5819	-13.9236	-13.896	-13.8322	-13.9088
1	-13.8959	-13.8335	-13.8197	-13.8748	-13.9463
1	-13.8249	-13.9053	-13.7515	-13.833	-13.8849
1	-13.6695	-13.5987	-13.4281	-13.5414	-13.5475
1	-13.7736	-13.8026	-13.6901	-13.8554	-13.8501
1	-13.3008	-13.4056	-13.4332	-13.4003	-13.3243
1	-13.7419	-13.6163	-13.4611	-13.5086	-13.5965
1	-13.851	-13.7817	-13.6922	-13.7226	-13.6779
1	-14.0195	-13.902	-13.8993	-13.8474	-13.8907
1	-14.3399	-14.1391	-13.9753	-14.1853	-14.1267
1	-13.8848	-13.6161	-13.4165	-13.5903	-13.6534
1	-13.6413	-13.6816	-13.4123	-13.4194	-13.4672
1	-13.7793	-13.4573	-13.4431	-13.4592	-13.479
1	-13.9529	-13.78	-13.5927	-13.9154	-13.88
1	-14.1946	-14.0459	-14.0763	-14.1842	-14.194
1	-14.3123	-13.9834	-13.8996	-13.9333	-14.014
1	-13.7626	-13.7391	-13.5312	-13.7017	-13.7046
1	-13.9293	-13.9917	-13.9421	-13.953	-13.9682
1	-13.6325	-13.6457	-13.5654	-13.5522	-13.651
1	-13.5094	-13.635	-13.5562	-13.6054	-13.5944
1	-13.7649	-13.6598	-13.4611	-13.4364	-13.5063
1	-13.628	-13.7079	-13.4788	-13.6241	-13.6093
1	-14.0928	-13.9688	-13.8911	-13.9827	-14.0129
1	-14.6121	-14.3558	-14.3622	-14.4383	-14.472
1	-13.6725	-13.3203	-13.488	-13.5209	-13.5432
1	-13.6398	-13.5312	-13.4974	-13.623	-13.6078
1	-13.9712	-13.8175	-13.7015	-13.8938	-13.8671
1	-13.8007	-13.6251	-13.5155	-13.6898	-13.7171
1	-13.253	-13.3138	-13.1729	-13.3162	-13.2124
1	-13.9905	-13.9302	-13.924	-13.9521	-13.9983
1	-13.1317	-13.0615	-13.1366	-13.0604	-13.0597
1	-13.5571	-13.7315	-13.5859	-13.6203	-13.6405
1	-13.2881	-13.1244	-13.3933	-13.4953	-13.4132
1	-14.298	-14.2685	-14.0787	-14.2116	-14.2727
1	-14.3632	-14.2266	-14.2224	-14.2988	-14.2923
1	-14.0298	-13.8247	-13.6391	-13.8916	-13.8234
1	-13.6354	-13.3529	-13.0475	-13.1357	-13.16
1	-13.7664	-13.6735	-13.6937	-13.7461	-13.7427
1	-14.0365	-14.0949	-14.08	-14.1965	-14.2309
1	-13.8382	-13.9911	-13.6473	-13.8769	-13.9076
1	-13.9722	-13.8485	-13.5725	-13.8143	-13.6966
1	-13.7683	-13.7888	-13.7955	-13.7838	-13.7506
1	-13.8643	-13.7528	-13.5007	-13.6861	-13.721
1	-13.4894	-13.4936	-13.32	-13.2698	-13.2526
1	-14.0924	-13.9017	-13.7566	-13.9007	-13.861
1	-13.7783	-13.7813	-13.827	-13.8599	-13.9435
1	-13.6542	-13.3402	-13.2891	-13.4754	-13.3908
1	-13.8084	-13.752	-13.8237	-13.7769	-13.8374
1	-13.6677	-13.6881	-13.6402	-13.7186	-13.7301
1	-13.8783	-13.936	-13.873	-13.9383	-13.9488
1	-13.5224	-13.4615	-13.3615	-13.3756	-13.3382
1	-13.8861	-13.9662	-13.8253	-13.9921	-13.9883
1	-13.8749	-13.8486	-13.7698	-13.7917	-13.8653
1	-13.7089	-13.7451	-13.5875	-13.6995	-13.7186
1	-13.5593	-13.4975	-13.5935	-13.5687	-13.6135
1	-13.9768	-14.0048	-13.9301	-13.9384	-13.9735
1	-13.3541	-13.4628	-13.4863	-13.543	-13.485
1	-13.7691	-13.664	-13.7508	-13.6589	-13.7922
1	-13.9411	-13.9039	-13.8895	-13.9268	-13.9623
1	-13.5406	-13.3922	-13.3318	-13.4321	-13.3106
1	-13.4279	-13.4281	-13.4095	-13.3237	-13.4058
1	-13.9092	-13.6665	-13.7747	-13.8742	-13.7882
1	-13.6469	-13.6139	-13.3572	-13.4907	-13.4774
1	-13.6423	-13.479	-12.9846	-13.3639	-13.4052
1	-13.8893	-13.8944	-13.7903	-13.8702	-13.8587
1	-13.9352	-14.1601	-13.8542	-14.0843	-14.0234
1	-13.837	-13.7204	-13.5637	-13.6417	-13.6386
1	-13.794	-13.8034	-13.7047	-13.7539	-13.8078
1	-14.0292	-14.0525	-13.9483	-14.0668	-14.0346
1	-13.9209	-13.8586	-13.9133	-13.8437	-13.7361
1	-13.7674	-13.9443	-13.7692	-13.8553	-13.9144
1	-13.9558	-13.8947	-13.8344	-13.9731	-13.963
1	-13.9784	-13.9977	-13.994	-13.9076	-13.9571
1	-13.4257	-13.1775	-13.266	-13.239	-13.3805
1	-13.7683	-13.4438	-13.2482	-13.2991	-13.4375
1	-13.8225	-13.6861	-13.6323	-13.761	-13.7674
1	-14.0003	-13.5915	-13.6148	-13.6886	-13.6706
1	-14.0137	-13.9994	-13.996	-14.0665	-14.0846
1	-13.3479	-13.4627	-13.2016	-13.3525	-13.2846
1	-14.5831	-14.6581	-14.4949	-14.6052	-14.6145
1	-13.9726	-13.9392	-13.7776	-13.9924	-13.9613
1	-13.8767	-13.7043	-13.8028	-13.8895	-13.9211
1	-13.754	-13.6867	-13.1739	-13.3853	-13.3568
1	-13.791	-13.6998	-13.5336	-13.5819	-13.6136
1	-13.7408	-13.8631	-13.5626	-13.8257	-13.758
1	-13.8095	-13.9463	-13.8084	-13.8134	-13.9123
1	-13.4488	-13.4862	-13.2477	-13.4553	-13.5088
1	-14.355	-14.3035	-14.1271	-14.2476	-14.2553
1	-14.2332	-14.087	-13.9446	-13.9848	-13.884
1	-13.5156	-13.5072	-13.1296	-13.3091	-13.3631
1	-14.7767	-14.7726	-14.686	-14.6781	-14.7473
1	-13.8547	-13.6045	-13.7673	-13.7603	-13.7569
1	-13.9954	-13.8935	-13.8031	-13.8948	-13.8981
1	-13.5138	-13.6131	-13.4674	-13.4464	-13.4658
1	-13.8686	-13.834	-14.0452	-13.8757	-13.9527
1	-13.826	-13.8887	-13.9089	-13.829	-13.9583
1	-13.9946	-13.7982	-13.8254	-13.8208	-13.8292
1	-13.9021	-13.6112	-13.8269	-13.6232	-13.7633
1	-14.0185	-13.7715	-13.5958	-13.892	-13.9074
1	-14.3487	-14.2308	-14.3028	-14.2572	-14.3835
1	-14.0463	-13.8133	-13.7065	-13.796	-13.8398
1	-13.5768	-13.7236	-13.2217	-13.5709	-13.429
1	-14.0103	-13.8992	-13.9876	-13.9324	-13.9563
1	-14.0154	-13.9463	-13.9705	-13.9174	-13.9355
1	-13.6767	-13.4479	-13.1989	-13.2923	-13.3564
1	-13.8439	-13.7583	-13.5142	-13.6659	-13.6306
1	-13.9261	-13.8889	-13.6333	-13.7988	-13.8509
1	-13.9193	-13.9532	-13.8336	-13.8926	-13.959
1	-13.5803	-13.2141	-13.2146	-13.4039	-13.3623
1	-13.7419	-13.6573	-13.6154	-13.7344	-13.7391
1	-13.8388	-13.6112	-13.755	-13.7331	-13.7121
1	-13.997	-13.8291	-14.0474	-14.0414	-13.9595
1	-14.2105	-13.9753	-14.0538	-14.0115	-14.0421
1	-13.7894	-13.8951	-13.7178	-13.8428	-13.7912
1	-14.1448	-13.9594	-13.8571	-14.0135	-14.0677
1	-13.7385	-13.4541	-13.4206	-13.4484	-13.5505
1	-13.8399	-13.7636	-13.7298	-13.6953	-13.6784
1	-13.5816	-13.5221	-13.3145	-13.5899	-13.3931
1	-13.8033	-13.883	-13.8812	-13.8825	-13.9185
1	-13.788	-13.4931	-13.075	-13.3352	-13.3462
1	-13.8537	-13.5861	-13.4156	-13.5579	-13.5521
1	-13.9644	-13.789	-13.3522	-13.8552	-13.7668
1	-13.6002	-13.62	-13.3832	-13.5662	-13.4349
1	-13.3464	-13.1822	-13.1259	-13.2531	-13.1101
1	-13.814	-13.7351	-13.7636	-13.808	-13.7574
1	-13.4173	-13.4427	-13.1708	-13.3693	-13.2875
1	-13.7352	-13.7797	-13.3114	-13.5978	-13.6246
1	-13.5539	-13.623	-13.3785	-13.6035	-13.656
1	-13.7581	-13.793	-13.4915	-13.7481	-13.7263
1	-14.298	-13.9137	-14.0479	-14.0755	-14.0975
1	-13.4372	-13.2411	-13.2388	-13.1099	-13.145
1	-13.5672	-13.5466	-13.3809	-13.377	-13.3587
1	-13.7664	-13.6765	-13.5682	-13.6093	-13.5854
1	-13.8952	-13.8332	-13.4656	-13.4792	-13.6571
1	-13.4867	-13.2544	-13.2132	-13.2471	-13.2958
1	-13.8503	-13.7996	-13.8438	-13.8892	-13.883
1	-13.8729	-13.7767	-13.6886	-13.766	-13.7277
1	-14.278	-14.4423	-14.4572	-14.3974	-14.4461
1	-14.9889	-14.946	-14.9758	-14.9882	-15.0144
1	-13.7468	-13.8699	-13.796	-13.8917	-13.8516
1	-13.4969	-13.2591	-13.4252	-13.476	-13.444
1	-13.9416	-13.9393	-13.8784	-14.0036	-13.965
1	-14.107	-14.0419	-13.9984	-14.0689	-14.0975
1	-13.5803	-13.628	-13.4173	-13.5005	-13.5007
1	-13.8141	-13.7046	-13.601	-13.6965	-13.6486
1	-14.1051	-14.0372	-14.1214	-14.0942	-14.0927
1	-13.7487	-13.7857	-13.6989	-13.7057	-13.7313
1	-14.2627	-14.3158	-14.3644	-14.3704	-14.3753
1	-14.1407	-14.1376	-14.1803	-14.2647	-14.2323
1	-14.0396	-13.6074	-13.633	-13.5849	-13.6762
1	-14.4885	-14.3687	-14.4192	-14.4485	-14.4889
1	-14.3581	-14.0915	-14.2995	-14.2708	-14.3026
1	-14.0576	-14.094	-13.9585	-14.0489	-14.131
1	-14.0313	-13.8928	-13.6525	-13.8158	-13.822
1	-14.3676	-14.3488	-14.3197	-14.3228	-14.3608
1	-14.0721	-13.8197	-13.8753	-13.9348	-13.9527
1	-14.0597	-14.1406	-14.1681	-14.1895	-14.2224
1	-13.8174	-13.9578	-13.7975	-13.9226	-13.7898
1	-14.0448	-14.0008	-14.0241	-14.0087	-14.0403
1	-13.7134	-13.7522	-13.5799	-13.6509	-13.6503
1	-13.7439	-13.743	-13.7711	-13.8303	-13.8143
1	-14.1628	-14.4104	-14.157	-14.3019	-14.2867
1	-14.3561	-14.4182	-14.3287	-14.3588	-14.3835
1	-13.7007	-13.8098	-13.6834	-13.7971	-13.7693
1	-14.0154	-14.0447	-13.9179	-13.9917	-13.8689
1	-13.878	-14.0234	-13.7886	-13.8808	-13.8108
1	-13.9297	-13.8485	-13.885	-13.9157	-13.9723
1	-13.9616	-13.934	-13.7187	-13.8036	-13.8103
1	-13.6659	-13.6582	-13.6395	-13.6781	-13.7044
1	-14.1309	-14.1904	-14.2074	-14.1609	-14.1763
1	-14.0386	-13.6756	-13.8119	-13.7705	-13.8016
1	-14.0903	-13.9657	-13.9458	-14.1083	-14.0631
1	-13.8413	-13.8815	-13.8601	-13.9378	-13.9233
1	-14.191	-14.2824	-14.1121	-14.2367	-14.2417
1	-13.8384	-13.7647	-13.7878	-13.7573	-13.7737
1	-13.4285	-13.473	-13.2494	-13.4637	-13.404
1	-13.5109	-13.7001	-13.3889	-13.4429	-13.4148
1	-13.6377	-13.6379	-13.6577	-13.646	-13.7131
1	-14.21	-14.1902	-14.0596	-14.0951	-14.1822
1	-13.6685	-13.5463	-13.4885	-13.5785	-13.5741
1	-13.6392	-13.4873	-13.6596	-13.6972	-13.7002
1	-13.9613	-13.9399	-13.7381	-13.9272	-13.8845
1	-13.6341	-13.4855	-13.2705	-13.4503	-13.4222
1	-13.9538	-14.1653	-13.9194	-14.02	-14.0742
1	-13.9309	-13.5959	-13.6998	-13.8618	-13.8504
1	-13.8639	-14.0266	-14.003	-14.0095	-14.0413
1	-14.1584	-13.9924	-13.9294	-14.0772	-14.0264
1	-13.942	-13.9011	-13.5231	-13.7103	-13.6986
1	-13.7679	-13.4718	-13.6275	-13.5928	-13.6691
1	-14.2206	-14.0675	-14.1339	-14.0999	-14.105
1	-13.657	-13.8207	-13.4349	-13.5006	-13.562
1	-14.209	-14.1835	-14.1374	-14.2009	-14.2897
1	-13.807	-13.7862	-13.5372	-13.7722	-13.7978
1	-13.8636	-13.8518	-13.5585	-13.7977	-13.8379
1	-13.9555	-13.9793	-13.8329	-14.0545	-14.001
1	-13.8171	-13.7784	-13.6394	-13.697	-13.6915
1	-13.8576	-13.3557	-13.5966	-13.6325	-13.6526
1	-13.9663	-13.7062	-13.7278	-13.7189	-13.77
1	-13.1195	-13.0478	-13.1411	-13.3808	-13.2625
1	-13.8192	-13.4535	-13.42	-13.4799	-13.3831
1	-13.5967	-13.6905	-13.7249	-13.7633	-13.7293
1	-13.4902	-13.243	-13.3299	-13.4723	-13.4684
1	-13.2875	-13.3947	-13.3401	-13.4403	-13.4686
1	-13.548	-13.6579	-13.433	-13.6875	-13.6195
1	-14.1088	-14.0224	-13.9389	-13.9653	-14.0058
1	-14.2668	-14.3024	-14.3036	-14.3028	-14.3842
1	-14.7781	-14.6584	-14.6169	-14.6612	-14.6887
1	-13.93	-13.8698	-13.6157	-13.6675	-13.6184
1	-13.8441	-13.5483	-13.7403	-13.7405	-13.7669
1	-13.7617	-13.7433	-13.627	-13.7084	-13.7204
1	-13.5703	-13.2397	-13.151	-13.2528	-13.3236
1	-13.613	-13.2143	-13.0903	-13.337	-13.4313
1	-14.3292	-14.267	-14.1815	-14.2438	-14.2122
1	-13.7003	-13.3612	-13.2644	-13.4711	-13.4456
1	-14.0479	-14.0093	-13.7693	-13.9448	-13.8889
1	-13.6446	-13.6735	-13.3055	-13.5338	-13.4853
1	-14.0084	-13.7954	-13.6697	-13.7419	-13.8419
1	-13.8488	-13.6783	-13.6518	-13.8051	-13.8368
1	-13.8577	-13.5903	-13.7617	-13.8392	-13.7465
1	-14.3167	-14.3906	-14.3608	-14.2123	-14.2892
1	-13.5824	-13.3989	-13.5721	-13.5269	-13.4944
1	-14.0091	-13.7612	-13.8953	-13.8568	-13.9114
1	-13.9791	-13.8674	-13.9927	-13.9735	-13.969
1	-14.6034	-14.5406	-14.4696	-14.595	-14.5778
1	-13.7779	-13.57	-13.6677	-13.703	-13.7183
1	-13.7861	-13.784	-13.9654	-13.9289	-13.941
1	-14.4817	-14.5035	-14.4596	-14.4607	-14.4748
1	-13.7226	-14.0045	-13.7513	-13.8507	-13.8824
1	-13.9292	-13.6861	-13.5829	-13.8366	-13.8615
1	-13.9139	-13.7775	-13.6942	-13.8581	-13.7592
1	-14.0602	-14.1068	-14.1758	-14.1598	-14.232
1	-14.5145	-14.4601	-14.4012	-14.4624	-14.4923
1	-14.0006	-14.0183	-14.0041	-14.0437	-14.0618
1	-14.1377	-14.1226	-13.9273	-14.0411	-14.0368
1	-13.9452	-13.9211	-13.9366	-13.9112	-14.0012
1	-13.928	-13.8336	-13.7695	-13.6049	-13.7189
1	-13.9665	-13.8731	-13.891	-13.8721	-13.8726
1	-14.1586	-14.2053	-14.1126	-14.1459	-14.1669
1	-13.9534	-13.8404	-13.7387	-13.7946	-13.7947
1	-13.3306	-13.3062	-13.3861	-13.4271	-13.4086
1	-13.7174	-13.7982	-13.7624	-13.885	-13.7918
1	-13.501	-13.4009	-13.2933	-13.4393	-13.4766
1	-14.4109	-14.3562	-14.375	-14.423	-14.416
1	-13.96	-13.7213	-13.5889	-13.6615	-13.6409
1	-13.8856	-13.9053	-13.8808	-13.9505	-13.9262
1	-13.867	-13.87	-13.8725	-13.9469	-13.9542
1	-13.7114	-13.7669	-13.5641	-13.6869	-13.6257
1	-14.3195	-14.2153	-14.1461	-14.2948	-14.2732
1	-14.0339	-13.8189	-13.962	-13.9115	-13.9346
1	-14.0209	-14.1623	-14.1411	-14.1699	-14.1449
1	-14.1089	-14.0224	-13.9389	-13.9653	-14.0059
1	-13.505	-13.5918	-13.3906	-13.5051	-13.4965
1	-13.9901	-13.7453	-13.9664	-13.9433	-13.9391
1	-14.089	-13.9768	-13.8666	-14.1046	-14.0701
1	-13.5382	-13.5575	-13.6639	-13.5809	-13.5391
1	-14.0872	-14.1148	-13.9976	-14.0592	-14.109
1	-13.7176	-13.6384	-13.509	-13.6071	-13.6938
1	-13.9533	-13.9436	-13.8599	-13.8751	-13.946
1	-13.6479	-13.7336	-13.603	-13.7334	-13.7013
1	-14.0671	-13.9661	-13.8433	-14.0009	-13.9522
1	-13.8956	-13.819	-13.6945	-13.8886	-13.8622
1	-14.3291	-14.2899	-14.212	-14.2961	-14.3507
1	-13.9113	-13.9214	-13.9379	-13.8008	-13.9799
1	-13.1735	-13.5673	-13.0817	-13.1959	-13.3145
1	-13.6677	-13.6881	-13.6402	-13.7186	-13.7301
1	-13.6329	-13.616	-13.4209	-13.6184	-13.6104
1	-13.9397	-13.9124	-13.871	-13.8468	-13.8536
1	-14.4691	-14.431	-14.3402	-14.3701	-14.3868
1	-13.9478	-13.6897	-13.7834	-13.6023	-13.7506
1	-14.3175	-14.3169	-14.2549	-14.3646	-14.3325
1	-13.7648	-13.6427	-13.8186	-13.6858	-13.7194
1	-14.4974	-14.4758	-14.5446	-14.5138	-14.5653
1	-13.7428	-13.5363	-13.4355	-13.5517	-13.5443
1	-14.3851	-14.415	-14.1197	-14.3367	-14.2273
1	-14.2478	-14.0909	-14.09	-14.2229	-14.2098
1	-14.0245	-13.7356	-13.6424	-13.7933	-13.8304
1	-14.1326	-14.1652	-14.0759	-14.1779	-14.2011
1	-13.4519	-13.4382	-13.3398	-13.4614	-13.3618
1	-13.5476	-13.6011	-13.4432	-13.4817	-13.512
1	-13.2821	-13.0782	-12.9012	-13.0776	-13.0865
1	-13.8792	-13.8872	-13.7238	-13.8354	-13.7975
1	-13.9321	-13.8562	-13.8754	-13.8211	-13.83
1	-14.0224	-13.8274	-13.8395	-13.9181	-13.8435
1	-13.4	-13.2812	-13.313	-13.254	-13.3286
1	-13.5038	-13.403	-13.201	-13.3013	-13.2847
1	-13.8343	-13.8876	-13.7661	-13.806	-13.8688
1	-13.5841	-13.6966	-13.3058	-13.5428	-13.5824
1	-14.1319	-13.9272	-13.8131	-13.9011	-13.9293
1	-14.1373	-14.2172	-14.0703	-14.0908	-14.1514
1	-13.4404	-13.7087	-13.3639	-13.5636	-13.4518
1	-14.1223	-14.0282	-13.9429	-13.9001	-13.9521
1	-13.5269	-13.2588	-13.2145	-13.036	-13.146
1	-13.8753	-13.7577	-13.7017	-13.8355	-13.8178
1	-13.9325	-13.7874	-13.7325	-13.7927	-13.8204
1	-14.1601	-14.18	-14.2582	-14.2339	-14.2552
1	-14.1279	-14.0683	-14.248	-14.064	-14.1765
1	-14.0485	-13.9046	-13.6307	-13.8807	-13.9168
1	-14.4571	-14.5359	-14.5387	-14.5927	-14.603
1	-14.8305	-14.703	-14.6701	-14.7564	-14.7486
1	-14.4895	-14.4997	-14.5015	-14.5325	-14.5433
1	-14.536	-14.4747	-14.4958	-14.4238	-14.4673
1	-14.1601	-14.2111	-14.0317	-14.0287	-14.1257
1	-13.8305	-13.7256	-13.4723	-13.6467	-13.6323
1	-13.3797	-13.7027	-13.574	-13.6267	-13.7078
1	-13.7634	-13.6469	-13.7155	-13.7412	-13.7568
1	-14.1328	-13.9562	-13.7264	-13.98	-13.9566
1	-13.6947	-13.8645	-13.672	-13.871	-13.9154
1	-13.4325	-13.2969	-13.4711	-13.2776	-13.425
1	-14.0084	-13.8116	-13.7795	-13.9372	-13.9161
1	-13.9219	-14.0343	-13.9476	-13.9982	-14.0126
1	-13.7176	-13.5946	-13.7106	-13.787	-13.6785
1	-13.4833	-13.4859	-13.2321	-13.4745	-13.463
1	-13.8538	-13.6808	-13.6226	-13.7171	-13.6858
1	-13.8448	-13.8796	-13.797	-13.8093	-13.8867
1	-13.5955	-13.5818	-13.4849	-13.4893	-13.5317
1	-13.9848	-13.803	-13.7134	-13.7884	-13.8116
1	-13.8925	-13.9618	-13.7997	-13.9051	-13.9106
1	-13.7773	-13.7349	-13.6103	-13.6876	-13.6405
1	-13.5475	-13.3904	-13.0529	-13.2843	-13.2375
1	-13.7362	-13.1021	-13.2432	-13.4528	-13.4285
1	-14.3959	-14.3494	-14.1895	-14.3114	-14.3211
1	-13.8968	-13.7117	-13.5211	-13.6488	-13.6738
1	-13.8462	-13.8775	-13.7574	-13.7717	-13.8122
1	-13.4857	-13.6729	-13.6336	-13.6218	-13.7025
1	-13.7485	-13.7762	-13.7041	-13.787	-13.7438
1	-13.8882	-13.7167	-13.5256	-13.6513	-13.572
1	-13.7929	-13.5535	-13.4428	-13.5387	-13.6798
1	-13.4143	-13.6773	-13.5402	-13.5168	-13.6494
1	-13.5542	-13.7309	-13.3351	-13.3613	-13.413
1	-13.7251	-13.6233	-13.5198	-13.6043	-13.5794
1	-13.5793	-13.351	-13.2689	-13.3389	-13.2894
1	-14.0378	-14.1177	-13.9583	-14.0615	-14.0567
1	-13.2973	-13.395	-12.8625	-13.1361	-13.0237
1	-14.0759	-13.8857	-13.8008	-13.861	-13.9007
1	-13.4248	-13.3261	-13.3841	-13.3402	-13.287
1	-13.7453	-13.6137	-13.5537	-13.6597	-13.7089
1	-13.5774	-13.4266	-13.6049	-13.6526	-13.471
1	-13.5407	-13.4139	-13.4823	-13.1812	-13.3208
1	-14.1174	-13.9715	-13.989	-14.0058	-14.0164
1	-14.1337	-14.1986	-14.1552	-14.2534	-14.2467
1	-13.9497	-13.8943	-13.8974	-13.9354	-13.9088
1	-14.5286	-14.2487	-14.0237	-14.0758	-14.2325
1	-13.6583	-13.746	-13.5306	-13.6536	-13.6788
1	-13.9735	-14.0004	-13.9559	-13.9502	-13.9673
1	-14.4166	-14.3431	-14.4133	-14.43	-14.4387
1	-14.1614	-14.3195	-14.3111	-14.291	-14.3218
1	-13.9582	-14.0544	-13.6893	-13.8708	-13.9558
1	-13.7809	-13.651	-13.6313	-13.699	-13.657
1	-13.7889	-13.9486	-13.7702	-13.8501	-13.7635
1	-14.4384	-14.3825	-14.4536	-14.4444	-14.4625
1	-13.6559	-13.7243	-13.588	-13.6631	-13.687
1	-14.2206	-14.1847	-14.1249	-14.2453	-14.215
1	-14.3184	-14.2256	-14.1024	-14.1994	-14.1899
1	-14.0465	-13.8766	-13.7242	-13.7853	-13.8477
1	-14.2257	-14.1877	-14.1993	-14.2368	-14.2376
1	-14.4423	-14.4713	-14.3462	-14.3961	-14.3859
1	-13.9017	-13.5251	-13.7606	-13.6591	-13.6943
1	-14.2094	-14.1797	-14.0177	-14.1274	-14.108
1	-13.4647	-13.6281	-13.6094	-13.5191	-13.6216
1	-14.228	-14.0956	-14.1011	-14.1236	-14.1823
1	-13.7523	-13.6233	-13.4759	-13.6127	-13.6518
1	-14.4821	-14.2838	-14.3943	-14.4355	-14.3693
1	-13.3884	-13.2596	-13.0528	-13.2355	-13.2522
1	-14.0202	-13.8288	-13.6753	-13.8454	-13.8028
1	-13.893	-13.7196	-13.6127	-13.698	-13.7262
1	-14.0437	-13.9087	-13.8056	-13.8745	-13.9021
1	-13.7019	-13.8617	-13.6578	-13.819	-13.8183
1	-13.8121	-13.701	-13.6414	-13.6611	-13.6843
1	-14.3091	-14.2816	-14.2693	-14.2743	-14.3237
1	-13.5331	-13.5421	-13.2413	-13.3958	-13.4012
1	-14.0628	-14.1545	-14.1183	-14.1345	-14.1766
1	-14.795	-14.5811	-14.3779	-14.542	-14.5858
1	-13.6895	-13.6405	-13.7735	-13.8085	-13.7685
1	-14.081	-14.0542	-14.0261	-14.097	-14.0768
1	-13.5653	-13.5374	-13.6487	-13.6181	-13.6046
1	-14.0601	-14.1333	-13.9993	-14.0105	-14.0756
1	-14.2495	-14.0251	-14.1633	-14.1885	-14.1866
1	-13.9832	-13.7144	-13.6592	-13.9028	-13.8435
1	-13.8344	-13.8722	-13.9092	-13.8655	-13.9127
1	-13.2363	-13.4885	-13.266	-13.2838	-13.3478
1	-13.6023	-13.5041	-13.2372	-13.374	-13.3891
1	-14.1792	-14.3184	-13.9643	-13.9757	-14.1628
1	-14.0849	-13.8797	-13.8915	-13.9109	-13.9261
1	-13.966	-13.6689	-13.5743	-13.7707	-13.7963
1	-13.8958	-13.6299	-13.6763	-13.5591	-13.6309
1	-13.7512	-13.5238	-13.5796	-13.5725	-13.6975
1	-14.2274	-13.9463	-13.9274	-13.9725	-14.009
1	-14.37	-14.0343	-13.8728	-14.0279	-14.0618
1	-14.0486	-13.6418	-13.5969	-13.81	-13.8302
1	-13.9463	-14.1022	-13.9887	-14.1247	-14.0936
1	-14.0874	-14.2267	-14.0342	-14.1939	-14.1742
1	-13.7211	-13.6304	-13.5223	-13.5672	-13.6009
1	-14.1748	-14.1921	-14.1896	-14.1925	-14.1956
1	-14.1905	-14.1601	-14.0468	-14.0899	-14.075
1	-13.3508	-13.2856	-12.962	-13.307	-13.1798
1	-14.206	-14.2057	-14.1899	-14.2506	-14.2457
1	-13.7697	-13.3971	-13.3598	-13.4688	-13.5477
1	-13.463	-13.3241	-13.0513	-13.2521	-13.1937
1	-13.4824	-13.4354	-13.2659	-13.4414	-13.4549
1	-13.8525	-13.8829	-13.7864	-13.8175	-13.9143
1	-14.0698	-14.0039	-14.0458	-14.1058	-14.1506
1	-13.703	-13.7801	-13.809	-13.8099	-13.8258
1	-13.4276	-13.4081	-13.2255	-13.4413	-13.4416
1	-14.0144	-13.8759	-13.9369	-13.936	-13.9579
1	-13.5656	-13.6679	-13.5793	-13.6742	-13.66
1	-13.9956	-14.2185	-14.1327	-14.1395	-14.1382
1	-14.2044	-14.1527	-14.1972	-14.1083	-14.1657
1	-13.7466	-13.7166	-13.7107	-13.6143	-13.6842
1	-13.9774	-13.7901	-13.807	-13.801	-13.8742
1	-13.5722	-13.4174	-13.1934	-13.3379	-13.3983
1	-13.93	-13.744	-13.8704	-13.8784	-13.792
1	-13.3392	-13.6562	-13.5523	-13.4596	-13.5067
1	-14.1488	-14.1091	-13.8255	-14.0232	-14.0505
1	-13.8681	-13.878	-13.9277	-13.8796	-13.9262
1	-13.6831	-13.7134	-13.5506	-13.661	-13.6632
1	-13.9272	-13.855	-13.5514	-13.6269	-13.7384
1	-13.4316	-13.3531	-13.2035	-13.2525	-13.3198
1	-13.6244	-13.7258	-13.5695	-13.751	-13.7726
1	-13.7363	-13.5001	-13.3543	-13.4895	-13.5382
1	-13.9704	-14.0399	-13.9519	-13.8701	-14.0147
1	-13.2651	-13.5357	-13.1964	-13.5248	-13.3404
1	-14.1978	-14.1555	-14.059	-14.1073	-14.0849
1	-13.7933	-13.6111	-13.4842	-13.6581	-13.727
1	-13.8489	-13.7161	-13.6757	-13.6858	-13.7605
1	-14.4615	-14.1639	-14.0751	-14.2542	-14.2099
1	-13.666	-13.7519	-13.5037	-13.688	-13.6112
1	-13.9365	-13.9311	-13.5946	-13.7159	-13.6997
1	-13.5417	-13.5396	-13.6421	-13.5303	-13.6077
1	-13.6355	-13.5107	-13.3001	-13.4166	-13.4779
1	-13.6542	-13.6373	-13.3285	-13.5718	-13.5232
1	-14.5883	-14.5675	-14.5501	-14.4637	-14.643
1	-13.3187	-12.8187	-12.7603	-12.7956	-12.9596
1	-13.7225	-13.5709	-13.6356	-13.6242	-13.6109
1	-13.9506	-13.5608	-13.6041	-13.5627	-13.5579
1	-13.9681	-13.4146	-13.5318	-13.7228	-13.6519
1	-13.5608	-13.464	-13.4705	-13.5008	-13.5584
1	-13.415	-13.3187	-13.2834	-13.4073	-13.3566
1	-13.8081	-13.8285	-13.549	-13.7443	-13.7898
1	-13.3893	-13.521	-13.3315	-13.4157	-13.5474
1	-13.4506	-13.4031	-13.1797	-13.3019	-13.2582
1	-14.0154	-13.7883	-13.744	-13.9154	-13.8821
1	-13.391	-13.5731	-13.2875	-13.3691	-13.4032
1	-13.5907	-13.1761	-13.3281	-13.4411	-13.3967
1	-14.3473	-14.3695	-14.2155	-14.2186	-14.2775
1	-13.8683	-13.6759	-13.5997	-13.8085	-13.8037
1	-13.186	-13.2518	-12.9708	-13.1633	-13.162
1	-13.855	-13.6813	-13.6358	-13.6637	-13.6027
1	-13.7507	-13.714	-13.56	-13.6271	-13.6464
1	-13.3638	-13.3399	-13.0779	-13.2674	-13.287
1	-13.8217	-13.6554	-13.7444	-13.8147	-13.7799
1	-14.071	-13.9687	-13.6701	-13.8705	-13.8412
1	-13.4998	-13.2569	-13.2114	-13.4052	-13.3867
1	-14.23	-14.101	-14.0779	-14.1371	-14.137
1	-13.7143	-13.4768	-13.4439	-13.643	-13.597
1	-13.7216	-13.5721	-13.5345	-13.4739	-13.57
1	-13.7989	-13.652	-13.233	-13.532	-13.5603
1	-13.3227	-13.302	-13.2907	-13.4568	-13.4953
1	-14.0498	-13.9463	-13.933	-13.9364	-14.0234
1	-14.4896	-14.4071	-14.1756	-14.2994	-14.3469
1	-13.684	-13.6575	-13.5041	-13.6595	-13.5583
1	-13.9316	-13.9418	-13.9378	-13.9927	-13.9608
1	-13.6345	-13.4411	-13.1973	-13.2736	-13.434
1	-13.9343	-13.8462	-13.913	-13.9141	-13.9188
1	-13.7237	-13.7142	-13.5443	-13.5801	-13.5209
1	-13.9497	-13.9947	-13.8119	-13.9309	-13.9365
1	-13.3778	-13.2051	-13.2658	-13.2412	-13.2345
1	-13.6113	-13.2891	-13.2607	-13.523	-13.4416
1	-15.1439	-15.1756	-15.1885	-15.1966	-15.2055
1	-14.7932	-14.7854	-14.7992	-14.8554	-14.8429
1	-13.601	-13.6369	-12.9293	-13.2648	-13.2798
1	-14.0553	-14.0935	-14.0168	-14.0349	-14.065
1	-14.0045	-14.0418	-13.8569	-13.9747	-13.9703
1	-14.0328	-13.8517	-13.8892	-13.9087	-13.9305
1	-14.5701	-14.5025	-14.4692	-14.5624	-14.5161
1	-14.0798	-14.0116	-14.1141	-14.0863	-14.1086
1	-14.6961	-14.4888	-14.3801	-14.5285	-14.4864
1	-13.6416	-13.4783	-13.4923	-13.5954	-13.6252
1	-14.0447	-14.1178	-13.9533	-14.1052	-14.1052
1	-13.7905	-13.7474	-13.3946	-13.542	-13.6137
1	-14.2636	-14.1937	-13.9819	-13.9992	-14.0371
1	-13.8617	-13.6003	-13.6851	-13.7087	-13.6829
1	-14.3283	-14.173	-13.9513	-14.0102	-14.0974
1	-13.9704	-13.8567	-13.8206	-13.8397	-13.8623
1	-13.6988	-13.5316	-13.5441	-13.5303	-13.6014
1	-13.7916	-13.7802	-13.7639	-13.8408	-13.8183
1	-13.7128	-13.5159	-13.4804	-13.6194	-13.5909
1	-13.8732	-13.7553	-13.5477	-13.8271	-13.7578
1	-13.414	-13.1365	-13.2643	-13.3489	-13.1999
1	-14.1794	-14.072	-14.0574	-13.9805	-13.9896
1	-13.771	-13.7841	-13.7271	-13.721	-13.8
1	-13.4257	-13.6089	-13.4812	-13.4882	-13.5236
1	-14.0294	-13.9746	-13.7752	-13.8072	-13.9222
1	-14.17	-14.0457	-13.9775	-14.0606	-14.0805
1	-13.4817	-13.581	-13.4424	-13.4329	-13.531
1	-13.9928	-13.846	-13.5906	-13.7207	-13.6931
1	-13.4287	-13.7615	-13.5422	-13.7195	-13.7068
1	-13.5581	-13.5838	-13.4077	-13.3641	-13.4657
1	-13.6016	-13.6326	-13.5991	-13.6626	-13.6685
1	-13.818	-13.7934	-13.4503	-13.5782	-13.6101
1	-13.7498	-13.8557	-13.6027	-13.7135	-13.6996
1	-13.821	-13.3852	-13.5896	-13.5064	-13.5086
1	-13.837	-13.62	-13.472	-13.5809	-13.6147
1	-13.5745	-13.6331	-13.5228	-13.4726	-13.509
1	-13.8467	-13.8939	-13.7448	-13.7731	-13.826
1	-13.5226	-13.5498	-13.0926	-13.2865	-13.1928
1	-13.5202	-13.3383	-13.3441	-13.3016	-13.4246
1	-14.0108	-13.908	-13.9802	-14.0093	-14.061
1	-13.6626	-13.7424	-13.7502	-13.7802	-13.7845
1	-13.3795	-13.2117	-13.3964	-13.4138	-13.4449
1	-13.4357	-13.8458	-13.4064	-13.5323	-13.4881
1	-13.9149	-13.8296	-13.8709	-13.9916	-13.94
1	-14.029	-14.0618	-13.778	-13.8049	-13.8696
1	-13.5695	-13.4885	-13.6018	-13.6402	-13.6234
1	-13.0184	-13.3465	-13.0164	-13.1273	-13.1821
1	-14.0739	-14.1427	-14.1631	-14.23	-14.2206
1	-13.9218	-13.6158	-13.6452	-13.6196	-13.5843
1	-14.1758	-13.9302	-13.9233	-14.0315	-13.9073
1	-14.15	-14.0073	-13.9857	-14.1135	-14.0777
1	-13.8191	-13.5707	-13.8137	-13.7538	-13.8062
1	-13.4965	-13.311	-13.3233	-13.3963	-13.3846
1	-13.9576	-13.8401	-13.5903	-13.6654	-13.7459
1	-13.8517	-13.4901	-13.8014	-13.6958	-13.6268
1	-13.7469	-13.7866	-13.6756	-13.7777	-13.8227
1	-13.6529	-13.7547	-13.4865	-13.6949	-13.6357
1	-13.7358	-13.3832	-13.574	-13.4493	-13.5358
1	-14.0013	-13.945	-13.9158	-13.9161	-13.9062
1	-14.1497	-14.1793	-14.0457	-14.188	-14.1571
1	-13.9341	-13.4728	-13.6907	-13.7006	-13.6757
1	-14.962	-14.8114	-14.8597	-14.845	-14.89
1	-14.2288	-14.1048	-14.1479	-14.1415	-13.9502
1	-13.9298	-13.8836	-13.753	-13.8708	-13.8784
1	-13.613	-13.828	-13.6023	-13.7432	-13.7792
1	-14.2301	-14.0247	-14.0088	-14.0834	-14.0533
1	-13.7019	-13.5342	-13.3882	-13.4801	-13.5204
1	-13.8407	-13.6748	-13.6484	-13.6707	-13.6999
1	-13.74	-13.9348	-13.7482	-13.8579	-13.8327
1	-13.7405	-13.2952	-13.4231	-13.4543	-13.5308
1	-14.6831	-14.4065	-14.4717	-14.4905	-14.4737
1	-13.6998	-13.8552	-13.532	-13.8279	-13.8116
1	-13.9514	-14.1032	-13.9497	-13.9862	-13.9999
1	-14.1805	-13.8659	-13.7475	-13.7739	-13.9303
1	-13.5208	-13.6734	-13.509	-13.5914	-13.4788
1	-13.7611	-13.5284	-13.5872	-13.6604	-13.69
1	-13.8429	-13.6532	-13.4536	-13.6639	-13.6248
1	-13.7432	-13.6448	-13.7385	-13.7618	-13.7264
1	-14.0894	-14.0735	-13.7569	-14.0097	-14.0694
1	-13.9385	-14.0004	-13.9883	-13.956	-13.968
1	-14.2417	-14.1829	-14.2132	-14.2991	-14.3079
1	-13.9497	-13.9947	-13.8119	-13.9309	-13.9365
1	-14.0512	-14.1097	-14.0183	-14.0677	-14.0449
1	-14.14	-14.036	-14.0009	-13.9975	-14.0679
1	-13.5382	-13.3005	-13.196	-13.2879	-13.3578
1	-13.8198	-13.8619	-13.6123	-13.7367	-13.7926
1	-13.6081	-13.3815	-13.5258	-13.6301	-13.5846
1	-13.86	-13.709	-13.6523	-13.7593	-13.7282
1	-13.8331	-14.0839	-13.7114	-13.931	-13.8811
1	-14.2968	-14.3597	-14.3571	-14.3085	-14.3646
1	-14.2204	-13.9838	-14.0763	-14.1287	-14.1971
1	-14.1089	-13.92	-13.8649	-13.8886	-13.9956
1	-14.1122	-13.9954	-13.9041	-13.9616	-13.9869
1	-13.7493	-13.6922	-13.6779	-13.8182	-13.8395
1	-14.0314	-13.8115	-13.7615	-13.9507	-13.9632
1	-14.0652	-14.0389	-13.7977	-13.9692	-13.9106
1	-13.9421	-13.9071	-13.8898	-13.9229	-13.9115
1	-13.8698	-13.8447	-13.7226	-13.7346	-13.8381
1	-15.2245	-15.2271	-15.0745	-15.0988	-15.1095
1	-14.1403	-14.0564	-13.9737	-13.9393	-14.0173
1	-13.6191	-13.7011	-13.4745	-13.6184	-13.6916
1	-13.6024	-13.7076	-13.5759	-13.6253	-13.7071
1	-13.9403	-13.9367	-13.825	-13.8237	-13.9328
1	-13.6501	-13.7355	-13.6797	-13.7499	-13.7902
1	-14.197	-14.2777	-14.0566	-14.1057	-14.1888
1	-13.898	-13.6254	-13.4887	-13.7149	-13.7089
1	-14.3784	-14.2091	-14.2788	-14.3109	-14.3728
1	-13.7639	-13.9131	-13.8725	-13.8436	-13.9103
1	-13.916	-13.6635	-13.5809	-13.6576	-13.6487
1	-13.9546	-13.8115	-13.9567	-13.9853	-14.0917
1	-14.1407	-14.1127	-14.0438	-14.1497	-14.1482
1	-13.5516	-13.3945	-13.3907	-13.4427	-13.5493
1	-13.8172	-13.7351	-13.6018	-13.6818	-13.6764
1	-13.8189	-13.7819	-13.8758	-13.8273	-13.8045
1	-14.9033	-14.9146	-14.7975	-14.9206	-14.885
1	-14.1075	-14.1071	-13.8732	-14.0173	-14.082
1	-14.0874	-13.9574	-13.7587	-13.8132	-13.7336
1	-13.874	-13.8659	-13.8171	-13.8498	-13.9118
1	-14.5556	-14.4683	-14.5694	-14.4816	-14.4999
1	-13.9738	-13.6721	-13.7425	-13.6716	-13.6804
1	-14.0959	-14.0737	-14.083	-14.1498	-14.1428
1	-14.4192	-14.2432	-13.9432	-14.1984	-14.1411
1	-14.0692	-14.1563	-14.238	-14.2265	-14.2345
1	-13.7952	-13.7472	-13.6787	-13.8448	-13.8623
1	-14.0714	-13.8035	-13.7079	-13.9028	-13.9135
1	-14.7299	-14.6542	-14.7431	-14.8045	-14.8332
1	-13.5726	-13.5435	-13.5033	-13.4819	-13.4404
1	-13.769	-13.6607	-13.5733	-13.6956	-13.7058
1	-14.1743	-14.0342	-13.9513	-14.0687	-14.0042
1	-13.5413	-13.7795	-13.5389	-13.5967	-13.5732
1	-14.8092	-14.8699	-14.72	-14.8388	-14.8296
1	-14.405	-14.3434	-14.2448	-14.3055	-14.3195
1	-14.5268	-14.4134	-14.3849	-14.3318	-14.4299
1	-13.86	-13.709	-13.6523	-13.7594	-13.7281
1	-13.9113	-13.8425	-14.0267	-14.0325	-14.1169
1	-13.9735	-13.6653	-13.737	-13.6436	-13.8082
1	-14.4672	-14.2618	-14.2616	-14.3201	-14.2275
1	-13.6703	-13.6248	-13.6902	-13.5861	-13.6091
1	-14.088	-13.8605	-13.7208	-13.8323	-13.9142
1	-13.7797	-13.7707	-13.8429	-13.697	-13.8764
1	-13.8161	-13.7072	-13.7415	-13.6661	-13.6605
1	-14.4592	-14.7229	-14.5947	-14.5849	-14.6287
1	-13.4913	-13.497	-13.15	-13.3235	-13.2175
1	-13.936	-13.7707	-13.7931	-13.8288	-13.8588
1	-14.3693	-14.3666	-14.2994	-14.3383	-14.3343
1	-14.1788	-13.8619	-13.8093	-13.7886	-13.8598
1	-13.7336	-13.8369	-13.82	-13.905	-13.902
1	-13.9114	-13.8783	-13.885	-13.8831	-13.8951
1	-13.7466	-13.5528	-13.7402	-13.7061	-13.6467
1	-13.5631	-13.5461	-13.377	-13.4711	-13.4414
1	-14.7254	-14.6146	-14.5483	-14.5828	-14.5713
1	-13.9239	-13.9184	-14.0005	-13.9223	-14.0024
1	-13.9544	-14.0738	-13.982	-14.0561	-14.0547
1	-14.0653	-14.2127	-14.2081	-14.2548	-14.2373
1	-14.3497	-14	-14.1183	-14.0733	-14.1446
1	-14.1361	-14.0969	-13.8885	-14.0104	-13.971
1	-13.9039	-13.8678	-13.7892	-13.8337	-13.8948
1	-13.9176	-13.6399	-13.5691	-13.7706	-13.7588
1	-13.7929	-13.667	-13.633	-13.6567	-13.7033
1	-14.0771	-14.1705	-14.158	-14.126	-14.0953
1	-13.9014	-13.8129	-13.7652	-13.87	-13.8254
1	-14.041	-13.9403	-13.7749	-13.8857	-13.825
1	-13.8132	-13.6409	-13.8071	-13.8399	-13.8814
1	-14.0522	-14.3319	-14.2016	-14.2561	-14.2306
1	-13.9094	-13.8247	-13.7858	-13.8067	-13.854
1	-13.7146	-13.6084	-13.5467	-13.5009	-13.4796
1	-14.1213	-14.2027	-14.1135	-14.1552	-14.1597
1	-14.1001	-13.8025	-13.56	-13.7374	-13.7274
1	-13.5102	-13.4063	-13.3451	-13.4679	-13.4805
1	-14.0298	-13.9736	-14.0305	-14.0939	-14.0761
1	-14.0115	-14.0429	-14.0557	-14.1348	-14.042
1	-13.6351	-13.741	-13.6865	-13.73	-13.7695
1	-14.4623	-14.5484	-14.5543	-14.5459	-14.6041
1	-14.0039	-13.9273	-13.8806	-13.9877	-13.9832
1	-14.1665	-14.1123	-14.0085	-14.1396	-14.1872
1	-13.7531	-13.3948	-13.3677	-13.5751	-13.5561
1	-13.8523	-13.8345	-13.8708	-13.8912	-13.9304
1	-13.6214	-13.5732	-13.6338	-13.6318	-13.6358
1	-13.5458	-13.7968	-13.7226	-13.7777	-13.827
1	-13.8435	-13.7903	-13.7568	-13.7702	-13.8069
2	-13.8679	-13.4803	-13.3891	-13.5482	-13.6391
2	-13.9545	-13.6769	-13.7118	-13.8747	-13.8693
2	-13.8791	-13.6163	-13.6795	-13.6999	-13.7565
2	-13.7622	-13.6291	-13.477	-13.452	-13.5136
2	-13.8438	-13.6879	-13.4919	-13.6312	-13.5876
2	-13.4634	-13.6098	-13.2777	-13.4347	-13.4876
2	-13.572	-13.6866	-13.3256	-13.5377	-13.4784
2	-13.6261	-13.5006	-13.1541	-13.4551	-13.393
2	-13.5169	-13.5159	-13.2532	-13.5308	-13.4565
2	-13.679	-13.3184	-13.4326	-13.5052	-13.4477
2	-14.3921	-14.3218	-14.1411	-14.2863	-14.2722
2	-13.5853	-13.585	-13.6271	-13.7102	-13.6632
2	-13.8437	-13.5965	-13.6414	-13.6798	-13.7477
2	-13.7889	-13.7296	-13.593	-13.6995	-13.7011
2	-13.7608	-13.5803	-13.2647	-13.5458	-13.5544
2	-13.7326	-13.6459	-13.4313	-13.4806	-13.555
2	-13.7792	-13.5541	-13.1661	-13.4859	-13.517
2	-13.7945	-13.6843	-13.6156	-13.6589	-13.7153
2	-14.6069	-14.6832	-14.6595	-14.7816	-14.7441
2	-14.2202	-14.1684	-14.1897	-14.1612	-14.2582
2	-13.5907	-13.7079	-13.4888	-13.7381	-13.8174
2	-14.1495	-14.2836	-14.2906	-14.2535	-14.2942
2	-13.8579	-13.7592	-13.5586	-13.8355	-13.8198
2	-13.8005	-13.6216	-13.6346	-13.6282	-13.6875
2	-13.523	-13.5412	-13.5194	-13.5065	-13.55
2	-13.9516	-13.6757	-13.5726	-13.7524	-13.6466
2	-14.0645	-14.0296	-13.8405	-13.7738	-13.9302
2	-13.5793	-13.4096	-13.1262	-13.383	-13.294
2	-14.1699	-14.2194	-14.0394	-14.1229	-14.1435
2	-13.8301	-13.855	-14.0584	-13.922	-13.967
2	-13.5203	-13.4437	-13.4641	-13.4972	-13.4934
2	-13.1835	-13.2327	-13.1112	-13.2766	-13.3311
2	-13.6593	-13.5875	-13.4519	-13.5557	-13.5845
2	-13.9478	-14.1044	-14.0689	-14.1115	-14.0799
2	-13.784	-13.3641	-13.4404	-13.6367	-13.5562
2	-13.9011	-13.8238	-13.5298	-13.75	-13.7576
2	-14.0007	-13.8297	-13.9392	-13.8401	-13.913
2	-13.5502	-13.3776	-13.4399	-13.48	-13.4591
2	-13.4181	-13.6875	-13.4356	-13.5689	-13.6182
2	-13.6284	-13.3523	-13.2902	-13.4025	-13.4659
2	-13.4808	-13.6121	-13.4697	-13.5101	-13.4188
2	-13.2544	-13.4031	-13.165	-13.3285	-13.3517
2	-13.5489	-13.4241	-13.2446	-13.4207	-13.3652
2	-13.2714	-13.1404	-13.2844	-13.3339	-13.2346
2	-13.6003	-13.4827	-13.1886	-13.3619	-13.3835
2	-13.8667	-13.8074	-13.6196	-13.7478	-13.7238
2	-14.0517	-13.9286	-13.8964	-13.8786	-13.9573
2	-13.6433	-13.7223	-13.5223	-13.6623	-13.6661
2	-14.0537	-13.9379	-13.9174	-14.0337	-13.9918
2	-13.4018	-13.2882	-13.2161	-13.2315	-13.3974
2	-13.6105	-13.4258	-13.3087	-13.3525	-13.4587
2	-13.6358	-13.758	-13.5374	-13.7441	-13.7722
2	-13.908	-13.6725	-13.5987	-13.6413	-13.5294
2	-13.3689	-13.3434	-12.9247	-13.1056	-13.1406
2	-13.5722	-13.3783	-13.2849	-13.3447	-13.3864
2	-13.8561	-13.8026	-13.8109	-13.7958	-13.8038
2	-14.1806	-13.914	-13.9136	-14.116	-14.0442
2	-13.5016	-13.1797	-13.0643	-13.1758	-13.175
2	-13.9975	-13.9435	-13.8216	-13.9205	-13.9053
2	-13.796	-13.7407	-13.6614	-13.7256	-13.7906
2	-13.8808	-13.9022	-13.6815	-13.9465	-13.8653
2	-13.1901	-13.1001	-13.2318	-13.0835	-12.9079
2	-13.7779	-14.0386	-13.9795	-14.01	-14.0105
2	-14.3966	-14.1138	-14.2807	-14.206	-14.2763
2	-14.5706	-14.4725	-14.3155	-14.4531	-14.4385
2	-13.7568	-13.5102	-13.2284	-13.4215	-13.4313
2	-13.5293	-13.3786	-13.1074	-13.2746	-13.3068
2	-13.8423	-13.7166	-13.7955	-13.8565	-13.9081
2	-13.3992	-13.3412	-13.0227	-13.1276	-13.1953
2	-13.6967	-13.7158	-13.5617	-13.6333	-13.5623
2	-13.4436	-13.3008	-12.9214	-13.172	-13.143
2	-13.8192	-13.4334	-13.5706	-13.6311	-13.5748
2	-13.8783	-14.0085	-14.0524	-14.0538	-14.0774
2	-13.7362	-13.8311	-13.7551	-13.7432	-13.8017
2	-13.6495	-13.6205	-13.4873	-13.4503	-13.4084
2	-13.9918	-13.9142	-13.8776	-13.8468	-13.881
2	-13.8369	-13.7887	-13.4108	-13.5568	-13.5801
2	-13.6789	-13.5384	-13.3741	-13.5356	-13.6153
2	-13.6774	-13.4942	-13.3492	-13.4971	-13.4129
2	-13.7488	-13.5445	-13.6272	-13.6036	-13.5513
2	-13.7528	-13.5218	-13.4001	-13.6007	-13.6141
2	-13.6684	-13.9828	-13.8257	-13.9769	-13.9343
2	-13.5952	-13.6027	-13.2431	-13.4614	-13.5568
2	-13.954	-13.6603	-13.6882	-13.79	-13.7007
2	-13.7962	-13.8635	-13.6239	-13.7803	-13.7364
2	-13.3391	-13.4415	-13.3257	-13.4118	-13.4495
2	-13.6746	-13.2459	-13.053	-13.2794	-13.1554
2	-13.9485	-13.8043	-13.7189	-13.8674	-13.7919
2	-13.6639	-13.6961	-13.4737	-13.6091	-13.6762
2	-13.8217	-13.548	-13.6076	-13.7342	-13.6522
2	-13.6814	-13.5572	-13.4759	-13.6082	-13.5612
2	-13.6409	-13.746	-13.3036	-13.4826	-13.5235
2	-13.4895	-13.2576	-13.4185	-13.287	-13.3726
2	-13.7237	-13.6761	-13.3418	-13.5642	-13.5788
2	-13.4206	-13.6317	-13.2937	-13.5129	-13.533
2	-14.5021	-14.3565	-14.1588	-14.2422	-14.3542
2	-13.7544	-13.396	-13.2199	-13.5003	-13.3203
2	-13.6787	-13.7743	-13.3885	-13.6013	-13.5513
2	-13.3268	-13.3434	-13.1096	-13.375	-13.178
2	-13.711	-13.4827	-13.3508	-13.4787	-13.4974
2	-14.848	-14.8498	-14.8036	-14.8166	-14.849
2	-14.3822	-14.2873	-14.2856	-14.2357	-14.2686
2	-13.9961	-13.9618	-13.6123	-13.7242	-13.7814
2	-13.9869	-14.0175	-13.9518	-14.0123	-14.0376
2	-13.689	-13.6977	-13.5788	-13.7506	-13.7216
2	-13.856	-13.8723	-13.4366	-13.522	-13.7175
2	-13.9122	-13.8001	-13.7587	-13.8295	-13.8294
2	-13.757	-13.5503	-13.5218	-13.701	-13.7418
2	-13.8188	-13.7455	-13.6896	-13.5871	-13.7148
2	-13.7754	-13.5173	-13.5449	-13.6696	-13.6319
2	-14.1978	-14.2447	-14.2287	-14.222	-14.2296
2	-13.1787	-13.3271	-13.1724	-13.2918	-13.1732
2	-13.7871	-13.6041	-13.3681	-13.5854	-13.6146
2	-13.4951	-13.2457	-13.2397	-13.4818	-13.3834
2	-14.0402	-14.0339	-13.9383	-14.0071	-13.9271
2	-14.4579	-14.3731	-14.1692	-14.2882	-14.2492
2	-13.8291	-13.9574	-13.6979	-13.8582	-13.8453
2	-13.5281	-13.4793	-13.4563	-13.5012	-13.5115
2	-13.6621	-13.4244	-13.242	-13.3938	-13.48
2	-13.5506	-13.7153	-13.4718	-13.59	-13.5796
2	-13.4542	-13.2579	-13.2831	-13.3153	-13.3005
2	-13.6139	-13.3561	-13.3446	-13.4356	-13.5364
2	-13.4018	-13.2531	-13.2033	-13.2775	-13.2906
2	-13.6504	-13.4551	-13.4195	-13.4419	-13.4503
2	-14.0742	-13.9909	-13.7976	-13.8862	-13.9189
2	-13.9991	-13.9603	-13.7473	-13.6967	-13.8256
2	-13.4122	-13.3145	-13.1279	-13.4173	-13.3647
2	-14.1098	-13.8809	-13.7718	-13.974	-13.9437
2	-14.0877	-14.0273	-13.926	-13.8719	-13.8743
2	-13.7266	-13.6534	-13.778	-13.6985	-13.712
2	-13.9961	-13.8044	-13.4817	-13.6669	-13.6523
2	-13.5691	-13.6244	-13.3257	-13.3372	-13.4854
2	-13.9006	-13.6557	-13.5064	-13.683	-13.6294
2	-13.1782	-13.1926	-12.8215	-12.9804	-12.7983
2	-14.3425	-14.3374	-14.2627	-14.1916	-14.202
2	-13.3993	-13.5255	-13.3079	-13.433	-13.4577
2	-13.061	-13.0202	-12.5044	-12.8679	-12.7852
2	-13.6452	-13.7135	-13.5204	-13.726	-13.5918
2	-13.0515	-12.9904	-13.1375	-13.2604	-13.1545
2	-13.569	-13.4082	-13.3839	-13.5815	-13.5501
2	-14.6379	-14.3021	-14.1691	-14.3417	-14.3527
2	-13.8659	-13.5134	-13.5687	-13.7178	-13.7826
2	-13.1367	-13.4031	-13.0445	-13.2311	-13.1647
2	-13.4573	-13.1504	-13.2232	-13.3122	-13.3099
2	-13.599	-13.4892	-13.3191	-13.5548	-13.5026
2	-13.4914	-13.4617	-13.4183	-13.531	-13.4693
2	-13.2196	-13.4348	-13.3596	-13.376	-13.3735
2	-13.9849	-13.7734	-13.6131	-13.724	-13.7574
2	-13.914	-13.7014	-13.7172	-13.687	-13.7611
2	-13.7322	-13.8531	-13.6491	-13.7709	-13.7112
2	-13.7799	-13.5835	-13.5788	-13.6893	-13.6882
2	-13.2176	-13.3833	-13.2835	-13.295	-13.259
2	-13.6892	-13.561	-13.3213	-13.5227	-13.5932
2	-13.5227	-13.4813	-13.3064	-13.4924	-13.4853
2	-13.3048	-13.1502	-13.1808	-13.2402	-13.4158
2	-13.4254	-13.6578	-13.1528	-13.5065	-13.4783
2	-14.3018	-14.1319	-13.8238	-14.0798	-14.0989
2	-13.9102	-13.8046	-13.4633	-13.7153	-13.702
2	-13.6988	-13.3638	-13.0969	-13.3204	-13.3488
2	-13.7581	-13.619	-13.2276	-13.4146	-13.4126
2	-13.6641	-13.819	-13.7865	-13.7753	-13.7649
2	-13.7839	-13.3641	-13.4405	-13.6368	-13.5562
2	-14.0879	-14.1205	-14.148	-14.1002	-14.1007
2	-14.1585	-14.0769	-14.0042	-14.1485	-14.1529
2	-13.0907	-13.3179	-12.9366	-13.0929	-13.1527
2	-13.6097	-13.3462	-13.2508	-13.133	-13.2803
2	-13.6152	-13.0453	-13.191	-13.2602	-13.2002
2	-13.3755	-13.4435	-13.1959	-13.3966	-13.3608
2	-13.6238	-13.6054	-13.2819	-13.5174	-13.5344
2	-13.8162	-13.5307	-13.4301	-13.6177	-13.6064
2	-13.7119	-13.6106	-13.4665	-13.6974	-13.6136
2	-13.973	-14.0028	-13.9087	-13.9935	-13.9844
2	-13.7486	-13.6162	-13.2625	-13.326	-13.4532
2	-13.7769	-13.5043	-13.5651	-13.671	-13.6263
2	-13.6356	-13.377	-13.3884	-13.4598	-13.498
2	-13.801	-13.7692	-13.5207	-13.635	-13.6095
2	-13.2149	-13.0413	-13.0455	-13.1545	-13.1875
2	-13.6136	-13.4367	-13.4556	-13.4417	-13.5294
2	-13.5056	-13.3788	-13.1421	-13.2071	-13.3026
2	-13.64	-13.3255	-13.3401	-13.3337	-13.4045
2	-13.6072	-13.3519	-13.2476	-13.5261	-13.5782
2	-13.7466	-13.7197	-13.6316	-13.6143	-13.6643
2	-13.7733	-13.3898	-13.1719	-13.5117	-13.4416
2	-13.6273	-13.306	-13.515	-13.5626	-13.4519
2	-13.6673	-13.7296	-13.6314	-13.6753	-13.7609
2	-13.8773	-13.7034	-13.6505	-13.6647	-13.6936
2	-13.6542	-13.6275	-13.5358	-13.7023	-13.6936
2	-13.6672	-13.6513	-13.6396	-13.5646	-13.6474
2	-13.7671	-13.6503	-13.587	-13.7201	-13.7596
2	-13.7131	-14.0122	-13.9741	-13.7581	-13.8803
2	-13.6302	-13.5054	-13.6677	-13.6906	-13.6234
2	-13.7979	-13.6474	-13.6023	-13.5677	-13.6295
2	-14.1413	-13.7664	-13.8967	-13.8522	-13.8332
2	-14.3595	-14.4325	-14.1194	-14.3286	-14.399
2	-13.9098	-13.9517	-13.8127	-13.973	-13.9847
2	-13.4872	-13.5357	-13.3648	-13.3635	-13.3239
2	-13.6902	-13.7382	-13.6081	-13.7178	-13.7658
2	-13.845	-13.5045	-13.1376	-13.4702	-13.4132
2	-14.9151	-14.8528	-14.8531	-14.7895	-14.8973
2	-13.7121	-13.9236	-13.6804	-13.8531	-13.8227
2	-13.6214	-13.3307	-13.2544	-13.4035	-13.3738
2	-13.7588	-13.5046	-13.5568	-13.6653	-13.6191
2	-13.8911	-13.562	-13.5567	-13.6268	-13.6001
2	-13.7486	-13.4874	-13.6494	-13.6426	-13.6678
2	-13.489	-13.3786	-13.4534	-13.4996	-13.504
2	-13.3718	-13.3508	-13.2218	-13.3907	-13.3211
2	-13.6744	-13.5683	-13.5102	-13.5429	-13.5679
2	-13.7838	-13.8146	-13.7297	-13.7762	-13.8393
2	-14.2826	-14.1321	-13.8491	-14.0919	-14.0497
2	-13.9737	-13.9134	-13.7537	-13.9402	-13.9339
2	-13.4595	-13.2438	-13.1168	-13.2665	-13.2005
2	-13.8833	-13.9759	-14.0367	-13.9811	-13.9929
2	-13.6075	-13.3292	-13.2565	-13.3094	-13.3279
2	-13.5819	-13.4984	-13.1226	-13.3432	-13.3557
2	-13.4525	-13.2949	-12.8696	-12.9335	-13.1233
2	-14.2162	-13.9443	-13.8367	-13.992	-13.975
2	-13.9138	-13.7521	-13.3633	-13.6788	-13.6032
2	-13.3354	-13.4235	-13.2318	-13.3642	-13.4466
2	-13.8891	-13.8585	-13.5715	-13.674	-13.802
2	-13.7806	-13.8195	-13.5815	-13.7699	-13.7566
2	-14.0393	-14.042	-13.8387	-13.9565	-13.9986
2	-13.0297	-13.1662	-12.9765	-13.2236	-13.2914
2	-13.5594	-13.5446	-13.1479	-13.3843	-13.3718
2	-13.8653	-13.6012	-13.4808	-13.6078	-13.601
2	-13.7362	-13.8311	-13.7551	-13.7432	-13.8017
2	-13.7926	-13.6243	-13.7392	-13.7585	-13.8039
2	-13.1857	-13.1668	-13.3751	-13.4235	-13.4786
2	-14.1882	-14.1374	-14.1912	-14.224	-14.2118
2	-14.2114	-14.1303	-14.2157	-14.2465	-14.2206
2	-14.0672	-13.9324	-13.8802	-13.9344	-13.9711
2	-13.8732	-13.8948	-13.8221	-13.808	-13.9332
2	-13.5896	-13.6613	-13.4799	-13.6705	-13.6366
2	-13.7031	-13.6571	-13.4078	-13.4839	-13.4658
2	-13.6966	-13.5866	-13.4783	-13.6088	-13.5438
2	-14.5656	-14.5547	-14.4833	-14.4778	-14.5606
2	-13.626	-13.4782	-13.2573	-13.3528	-13.3883
2	-13.5207	-13.2822	-13.5147	-13.429	-13.4217
2	-13.6099	-13.5339	-13.2646	-13.4354	-13.4761
2	-13.9893	-13.8639	-13.9223	-13.9454	-13.9464
2	-13.7874	-13.5277	-13.4985	-13.6332	-13.6989
2	-14.4069	-14.4392	-14.2745	-14.4202	-14.4045
2	-14.2105	-14.1411	-14.1086	-14.1469	-14.1135
2	-14.1818	-14.1656	-14.135	-14.1641	-14.1704
2	-13.8285	-13.7871	-13.6777	-13.844	-13.8206
2	-13.6599	-13.3907	-13.2548	-13.4461	-13.4323
2	-13.7801	-13.5418	-13.4683	-13.5896	-13.5144
2	-13.8729	-13.9101	-13.7126	-13.7774	-13.7769
2	-13.9096	-13.8007	-13.8267	-13.8059	-13.8456
2	-13.866	-14.0517	-13.8395	-13.7234	-13.8388
2	-13.6141	-13.3632	-13.4143	-13.5156	-13.5248
2	-13.1255	-13.2337	-13.1982	-13.2944	-13.155
2	-13.5464	-13.3972	-13.031	-13.2623	-13.3916
2	-13.2847	-13.3114	-13.2377	-13.2547	-13.286
2	-13.592	-13.4802	-13.4768	-13.406	-13.4401
2	-13.5211	-13.1588	-13.3033	-13.1332	-13.229
2	-13.3189	-13.451	-13.4253	-13.3491	-13.4055
2	-13.728	-13.6876	-13.807	-13.7849	-13.7656
2	-13.7783	-13.6159	-13.4699	-13.6106	-13.6563
2	-14.1459	-13.9988	-13.9436	-14.0596	-14.1214
2	-13.9122	-13.9012	-13.6215	-13.8707	-13.7956
2	-13.6806	-13.4103	-13.0801	-13.435	-13.3463
2	-13.4683	-13.269	-13.1335	-13.4384	-13.2775
2	-13.9491	-13.6107	-13.6552	-13.717	-13.7378
2	-13.5837	-13.6211	-13.5025	-13.5792	-13.5132
2	-13.6438	-13.3172	-13.1801	-13.33	-13.2839
2	-13.6131	-13.7728	-13.6244	-13.7608	-13.7012
2	-13.4096	-13.683	-13.5193	-13.4494	-13.4921
2	-13.4142	-13.5798	-13.3367	-13.4546	-13.4431
2	-13.6139	-13.3561	-13.3445	-13.4356	-13.5364
2	-13.2244	-12.9446	-12.6686	-13.0385	-13.0128
2	-13.6284	-13.4223	-13.0965	-13.3495	-13.212
2	-14.2308	-13.934	-13.7825	-14.0039	-13.9877
2	-13.6891	-13.3993	-13.4401	-13.4858	-13.4051
2	-12.8036	-13.0189	-12.9045	-13.0938	-13.0737
2	-13.2985	-13.1582	-13.154	-13.3395	-13.2971
2	-13.8384	-13.5426	-13.5381	-13.7596	-13.7629
2	-13.6258	-13.1522	-13.0529	-13.2292	-13.1098
2	-13.4195	-13.0956	-13.3082	-13.5034	-13.4652
2	-13.3533	-12.9681	-12.987	-12.8742	-12.9584
2	-13.7081	-13.4505	-13.4579	-13.5784	-13.5649
2	-13.315	-13.4525	-13.0163	-13.2241	-13.2075
2	-13.3457	-13.2875	-13.0544	-13.2869	-13.1897
2	-13.8052	-13.5984	-13.657	-13.6132	-13.67
2	-13.5874	-13.6086	-13.5156	-13.6467	-13.6477
2	-13.3542	-13.2852	-13.2091	-13.3858	-13.387
2	-13.5202	-13.4535	-13.3558	-13.3448	-13.4522
2	-14.615	-14.4376	-14.3254	-14.3772	-14.4859
2	-13.2553	-13.5421	-13.2729	-13.4103	-13.2362
2	-13.4402	-13.6132	-13.332	-13.541	-13.4913
2	-13.534	-13.2645	-13.1508	-13.3241	-13.2783
2	-14.1818	-14.1656	-14.135	-14.1641	-14.1704
2	-14.0695	-13.805	-13.9094	-13.9312	-13.9543
2	-13.3894	-13.5347	-13.3028	-13.4752	-13.384
2	-13.5579	-13.797	-13.8118	-13.8155	-13.8294
2	-13.3717	-13.4571	-13.4774	-13.2828	-13.4582
2	-13.75	-13.7964	-13.4813	-13.5912	-13.5993
2	-14.4054	-14.285	-14.0888	-14.1944	-14.2366
2	-13.7571	-13.2743	-13.2836	-13.4604	-13.4885
2	-13.6006	-13.3801	-13.5389	-13.5007	-13.5108
2	-14.5722	-14.5492	-14.3776	-14.4767	-14.49
2	-13.6578	-13.6488	-13.5353	-13.551	-13.6073
2	-13.5775	-13.443	-13.2635	-13.4538	-13.4827
2	-13.4908	-13.2686	-13.3573	-13.3964	-13.4369
2	-14.9876	-14.964	-14.8646	-14.8683	-14.8885
2	-13.6168	-13.3084	-13.2517	-13.2885	-13.4753
2	-13.3248	-13.4462	-13.3553	-13.2747	-13.4018
2	-13.8474	-13.922	-13.7346	-13.8343	-13.7993
2	-14.0271	-13.6665	-13.734	-13.7899	-13.8449
2	-14.0097	-14.1968	-13.9747	-14.1933	-14.0734
2	-13.5817	-13.5467	-13.4625	-13.5819	-13.6767
2	-13.9669	-14.0236	-13.8788	-14.0369	-14.0215
2	-13.7634	-13.6815	-13.6644	-13.7403	-13.7681
2	-14.0225	-13.9376	-13.583	-13.781	-13.8025
2	-13.4967	-13.203	-12.9877	-13.0651	-13.2271
2	-13.5106	-13.2634	-13.13	-13.2441	-13.3125
2	-13.9397	-13.7484	-13.4758	-13.6472	-13.6282
2	-13.548	-13.5892	-13.2802	-13.4937	-13.5011
2	-13.8622	-13.7391	-13.4473	-13.5996	-13.6254
2	-13.337	-13.5036	-13.3819	-13.4873	-13.4837
2	-13.7226	-13.5517	-13.775	-13.7659	-13.785
2	-13.9422	-13.7417	-13.9045	-13.8093	-13.903
2	-13.5854	-13.596	-13.3609	-13.5839	-13.5266
2	-13.7145	-13.4677	-13.3948	-13.4984	-13.4164
2	-13.6754	-13.5367	-13.4939	-13.5196	-13.4825
2	-13.5926	-13.5164	-13.2748	-13.2177	-13.4288
2	-13.1367	-13.4032	-13.0445	-13.231	-13.1647
2	-13.6919	-13.8367	-13.4181	-13.5848	-13.5835
2	-13.6006	-13.5304	-13.0981	-13.3112	-13.4132
2	-13.6376	-13.3468	-13.1278	-13.3352	-13.4136
2	-14.5942	-14.6633	-14.3626	-14.5986	-14.5574
2	-13.271	-13.1838	-13.0435	-13.2073	-13.2579
2	-13.4584	-13.3357	-13.4736	-13.3274	-13.3723
2	-13.3798	-13.2623	-13.1519	-13.3902	-13.3954
2	-14.3119	-14.1226	-14.1919	-14.1617	-14.2039
2	-13.5589	-13.2749	-13.2841	-13.4294	-13.4812
2	-13.4826	-13.3988	-13.0562	-13.2559	-13.2562
2	-13.7325	-13.6888	-13.4664	-13.5551	-13.5643
2	-13.315	-13.4525	-13.0162	-13.2242	-13.2075
2	-13.5404	-13.5951	-13.4493	-13.4944	-13.5324
2	-13.8619	-13.781	-13.44	-13.7814	-13.7668
2	-13.7392	-13.8344	-13.4752	-13.7208	-13.5891
2	-13.3443	-13.1854	-13.1946	-13.3321	-13.3879
2	-14.0067	-13.7761	-13.8815	-13.9362	-13.8991
2	-13.5603	-13.5118	-13.2818	-13.5777	-13.434
2	-14.2792	-14.2922	-14.0751	-14.2045	-14.232
2	-13.949	-13.8131	-13.6779	-13.7974	-13.8078
2	-13.2716	-13.6408	-13.4559	-13.5661	-13.6036
2	-13.4162	-13.5318	-13.5836	-13.6	-13.6544
2	-13.5718	-13.4084	-13.1765	-13.4516	-13.4379
2	-13.8164	-13.5585	-13.5956	-13.5558	-13.6112
2	-13.7244	-13.816	-13.8041	-13.745	-13.7442
2	-13.5927	-13.4195	-13.2678	-13.407	-13.4153
2	-13.4178	-13.3983	-13.2891	-13.2352	-13.3404
2	-13.3153	-13.2939	-13.0633	-13.2288	-13.2289
2	-13.1418	-13.0277	-12.688	-12.9263	-12.8614
2	-13.3622	-13.1079	-12.9163	-13.0403	-13.0959
2	-13.648	-13.3288	-13.2477	-13.4295	-13.4261
2	-13.8857	-13.7449	-13.722	-13.655	-13.7417
2	-13.5084	-13.1816	-12.8778	-12.6062	-12.8673
2	-13.6012	-13.5187	-13.3458	-13.5282	-13.5351
2	-13.466	-13.215	-13.3661	-13.2179	-13.296
2	-13.2531	-13.2825	-13.1203	-13.0773	-13.1528
2	-13.27	-13.3032	-13.2252	-13.4737	-13.3538
2	-13.6	-13.2689	-13.3089	-13.4371	-13.4105
2	-14.1571	-14.0184	-13.8745	-14.0251	-13.986
2	-13.9563	-13.914	-13.8123	-13.7926	-13.8174
2	-13.7967	-13.5069	-13.4671	-13.6053	-13.529
2	-13.7447	-13.5842	-13.2895	-13.6688	-13.6306
2	-13.6807	-13.3448	-13.1828	-13.3116	-13.2121
2	-13.6452	-13.5376	-13.2895	-13.512	-13.5026
2	-13.722	-13.7177	-13.4068	-13.4322	-13.4763
2	-13.6448	-13.6786	-13.467	-13.5606	-13.6979
2	-13.7784	-13.7676	-13.5431	-13.6755	-13.6444
2	-13.6185	-13.5263	-13.3937	-13.5681	-13.6007
2	-14.472	-14.5026	-14.5151	-14.537	-14.5385
2	-13.6012	-13.1304	-13.2029	-13.2286	-13.2404
2	-13.8795	-13.9755	-13.8407	-13.9511	-13.9281
2	-13.7511	-13.7492	-13.6565	-13.7053	-13.6942
2	-13.5145	-13.2886	-13.0173	-13.3552	-13.3341
2	-13.3407	-13.0745	-12.9274	-13.1009	-12.9548
2	-13.6321	-13.1597	-13.4824	-13.2408	-13.3354
2	-13.2911	-13.3676	-13.3002	-13.3212	-13.3586
2	-13.6816	-13.684	-13.7225	-13.7156	-13.7407
2	-13.5592	-13.3667	-13.0575	-13.232	-13.1992
2	-13.4807	-13.6658	-13.6508	-13.6166	-13.7288
2	-14.2023	-14.0513	-13.7453	-13.8495	-13.935
2	-13.8809	-13.7298	-13.7173	-13.716	-13.7466
2	-13.3294	-13.0285	-13.0184	-13.2303	-13.1273
2	-13.3684	-13.4161	-13.3014	-13.1096	-13.1095
2	-14.0225	-14.0299	-13.8076	-13.916	-13.9554
2	-14.2422	-14.33	-14.2351	-14.2887	-14.3132
2	-14.1132	-14.178	-14.0386	-14.1476	-14.178
2	-14.3753	-14.195	-14.3635	-14.4026	-14.3832
2	-13.5772	-13.6615	-13.5399	-13.6124	-13.5688
2	-13.8668	-13.8003	-13.7003	-13.7394	-13.7507
2	-14.1126	-14.1497	-14.1005	-14.0246	-14.0788
2	-13.9654	-13.7743	-13.9058	-13.9551	-13.9798
2	-13.614	-13.5398	-13.3443	-13.5893	-13.5169
2	-13.0026	-13.2236	-13.0153	-13.25	-13.1026
2	-14.0383	-14.0177	-13.7835	-13.7989	-13.8712
2	-13.7059	-13.6104	-13.6297	-13.6375	-13.696
2	-13.6947	-13.7419	-13.5658	-13.6534	-13.7129
2	-13.8798	-13.8494	-13.7883	-13.7969	-13.8714
2	-14.0326	-14.0043	-14.006	-14.047	-14.0319
2	-13.6696	-13.8563	-13.6214	-13.7721	-13.7592
2	-14.0822	-13.8254	-13.8997	-13.9491	-13.9645
2	-13.4929	-13.3285	-13.2392	-13.2855	-13.3186
2	-13.7175	-13.5882	-13.1794	-13.3823	-13.4625
2	-13.7381	-13.7013	-13.696	-13.7436	-13.8082
2	-14.0962	-13.904	-13.848	-13.9258	-13.9371
2	-13.4985	-13.2912	-13.3383	-13.2725	-13.2766
2	-13.5166	-13.3035	-13.0853	-13.3379	-13.2527
2	-13.7599	-13.7759	-13.7828	-13.7397	-13.7727
2	-13.9449	-13.8538	-13.6306	-13.7881	-13.735
2	-13.4096	-13.683	-13.5193	-13.4494	-13.4921
2	-13.8405	-13.8619	-13.5945	-13.6413	-13.7386
2	-13.0636	-13.2977	-13.256	-13.4024	-13.3503
2	-13.5746	-13.7291	-13.7488	-13.676	-13.7405
2	-14.1545	-14.0927	-13.7855	-14.0908	-14.0226
2	-14.31	-14.3388	-14.0421	-14.1611	-14.1973
2	-14.1131	-13.959	-13.9335	-14.0435	-14.0319
2	-13.838	-13.5229	-13.6442	-13.6376	-13.6552
2	-13.2761	-13.3527	-13.3407	-13.4516	-13.5133
2	-13.4641	-13.3943	-13.1178	-13.4782	-13.26
2	-13.6168	-13.5493	-13.2508	-13.4375	-13.3739
2	-13.5107	-13.3183	-13.148	-13.2742	-13.4205
2	-13.9496	-13.9071	-13.855	-13.9053	-13.9002
2	-13.476	-13.2436	-13.1066	-13.3488	-13.3585
2	-13.607	-13.3741	-13.084	-13.3402	-13.2954
2	-14.1604	-13.6783	-13.8984	-13.9919	-13.9445
2	-13.9847	-13.9527	-13.8071	-13.8538	-13.9338
2	-13.8022	-13.4815	-13.5178	-13.6031	-13.5916
2	-13.2798	-13.5953	-13.3153	-13.4114	-13.4223
2	-13.8142	-13.5609	-13.518	-13.6614	-13.6591
2	-13.5235	-13.272	-13.2528	-13.3121	-13.2389
2	-12.8207	-13.2446	-12.881	-12.8829	-12.9978
2	-13.4915	-13.5046	-13.4762	-13.6008	-13.5909
2	-13.7082	-13.5081	-13.2829	-13.4914	-13.5012
2	-14.0784	-14.0036	-13.9299	-14.012	-14.0479
2	-14.1576	-14.0694	-14.0562	-14.0912	-14.0744
2	-13.5683	-13.4615	-13.1717	-13.2882	-13.1305
2	-13.9881	-13.8344	-13.7776	-13.8309	-13.8899
2	-13.5498	-13.5303	-13.4587	-13.5212	-13.5133
2	-13.6269	-13.5535	-13.3233	-13.4501	-13.4181
2	-13.4685	-13.4119	-13.6304	-13.5361	-13.4392
2	-13.7656	-13.3929	-13.0456	-13.2831	-13.196
2	-13.5352	-13.6489	-13.3321	-13.5198	-13.5771
2	-13.6423	-13.7047	-13.41	-13.599	-13.5021
2	-13.5123	-13.2022	-13.2206	-13.4461	-13.3273
2	-13.603	-13.3635	-13.2241	-13.4232	-13.3305
2	-13.8115	-13.8395	-13.8218	-13.8636	-13.8752
2	-13.5881	-13.4709	-13.3453	-13.3347	-13.3597
2	-13.6153	-13.2735	-13.0846	-13.3753	-13.2881
2	-13.4418	-13.3271	-12.9681	-13.3147	-13.2482
2	-13.5718	-13.4209	-13.3527	-13.3903	-13.3625
2	-15.0739	-14.9711	-14.8013	-14.9146	-14.8955
2	-13.6529	-13.7756	-13.5561	-13.7537	-13.791
2	-13.5588	-13.3373	-13.3016	-13.4924	-13.4244
2	-13.209	-13.3742	-13.2001	-13.4513	-13.2245
2	-13.8172	-13.721	-13.4797	-13.5465	-13.6
2	-13.6646	-13.7414	-13.8069	-13.7253	-13.6929
2	-14.2651	-14.165	-14.1457	-14.1418	-14.0708
2	-14.4376	-14.3646	-14.2714	-14.2771	-14.3797
2	-13.2913	-13.3148	-12.791	-12.8684	-12.9056
2	-13.7303	-13.3867	-13.3578	-13.4959	-13.4803
2	-13.5175	-13.3735	-13.0156	-13.1511	-13.2649
2	-13.8634	-13.7865	-13.5866	-13.6033	-13.7998
2	-13.4033	-13.264	-13.2082	-13.0952	-13.2378
2	-13.7021	-13.6113	-13.5133	-13.5204	-13.6156
2	-14.0512	-13.8754	-13.5872	-13.7778	-13.8214
2	-13.6171	-13.5806	-13.3677	-13.4873	-13.4459
2	-13.5473	-13.5397	-13.4547	-13.597	-13.5607
2	-13.549	-13.3803	-12.8806	-13.2305	-13.1137
2	-13.7145	-13.4675	-13.3949	-13.4985	-13.4163
2	-13.6754	-13.5367	-13.494	-13.5196	-13.4825
2	-13.5925	-13.5165	-13.2749	-13.2177	-13.4288
2	-13.6587	-13.6657	-13.3366	-13.6534	-13.6776
2	-13.4128	-13.3688	-13.2493	-13.4231	-13.4215
2	-13.6945	-13.5351	-13.4271	-13.4685	-13.5743
2	-13.5196	-13.355	-13.6357	-13.5855	-13.5879
2	-13.4175	-13.6283	-13.6294	-13.7331	-13.6705
2	-13.6101	-13.4558	-13.314	-13.3681	-13.5159
2	-13.6419	-13.5353	-13.4565	-13.5673	-13.5695
2	-13.5106	-13.3183	-13.1481	-13.2742	-13.4204
2	-13.5669	-13.4455	-13.5251	-13.4122	-13.5198
2	-14.2163	-14.072	-13.8982	-14.0458	-14.0296
2	-13.4896	-13.4603	-13.2578	-13.5236	-13.3485
2	-13.476	-13.2434	-13.1067	-13.3488	-13.3586
2	-13.6429	-13.5142	-13.3272	-13.5469	-13.445
2	-13.2333	-13.0176	-13.1503	-13.1336	-13.2024
2	-13.607	-13.3742	-13.084	-13.3402	-13.2954
2	-14.1799	-13.8993	-13.8955	-13.8659	-14.0017
2	-13.4578	-13.6412	-13.5646	-13.6183	-13.5834
2	-13.9467	-13.8512	-13.8017	-13.8651	-13.9083
2	-13.9861	-13.8616	-13.9476	-14.0031	-14.0023
2	-13.4239	-13.6244	-13.1862	-13.328	-13.5526
2	-13.6361	-13.6316	-13.4886	-13.5889	-13.6929
2	-13.7498	-13.5244	-13.5745	-13.575	-13.5544
2	-13.65	-13.7012	-13.4308	-13.5817	-13.6408
2	-13.8328	-13.9284	-13.8683	-13.9531	-13.9671
2	-13.5935	-13.8159	-13.6608	-13.6906	-13.7549
2	-14.1451	-13.9302	-13.8132	-13.9916	-13.9331
2	-13.6015	-13.6017	-13.3692	-13.512	-13.4721
2	-13.5953	-13.5165	-13.3933	-13.4447	-13.4568
2	-13.5061	-13.5593	-13.2692	-13.3983	-13.4611
2	-13.7096	-13.684	-13.638	-13.6916	-13.7291
2	-13.7762	-13.5254	-13.6086	-13.6397	-13.6751
2	-13.8894	-13.8426	-13.6058	-13.7854	-13.7901
2	-13.3876	-13.2156	-12.9675	-13.2911	-13.2199
2	-14.3626	-14.303	-14.2559	-14.2552	-14.295
2	-13.605	-13.5435	-13.661	-13.6625	-13.6842
2	-13.8898	-13.9505	-13.8085	-13.8142	-13.9068
2	-13.5033	-13.565	-13.5	-13.4589	-13.4386
2	-14.0937	-13.9313	-13.8575	-13.9856	-13.97
2	-13.7487	-13.6025	-13.358	-13.5107	-13.4939
2	-13.7559	-13.6414	-13.4835	-13.5433	-13.6257
2	-13.7677	-13.5755	-13.4912	-13.3901	-13.5117
2	-13.8172	-13.7211	-13.4797	-13.5465	-13.6
2	-13.5607	-13.6139	-13.5789	-13.5803	-13.6156
2	-13.6887	-13.6688	-13.6172	-13.7498	-13.7744
2	-13.7578	-13.597	-13.5114	-13.4648	-13.586
2	-13.9464	-14.0438	-13.8933	-14.0766	-14.0885
2	-13.3439	-13.2498	-12.9129	-12.9978	-13.1344
2	-13.352	-13.2714	-13.2077	-13.3297	-13.3968
2	-14.0028	-13.6477	-13.7524	-13.7655	-13.8486
2	-13.6902	-13.8668	-13.5955	-13.8486	-13.813
2	-13.5197	-13.4084	-13.2516	-13.2877	-13.4775
2	-13.7257	-13.5875	-13.5372	-13.6877	-13.7648
2	-13.3011	-13.2331	-13.1694	-13.3501	-13.32
2	-13.4403	-13.3779	-13.2785	-13.329	-13.4161
2	-13.7467	-13.6713	-13.2231	-13.5172	-13.4775
2	-13.5467	-13.5768	-13.5668	-13.5644	-13.6028
2	-13.8402	-13.8026	-13.6566	-13.8022	-13.889
2	-13.715	-13.4518	-13.1176	-13.2509	-13.4783
2	-13.6668	-13.741	-13.5751	-13.7452	-13.6916
2	-13.9778	-13.8643	-13.9069	-13.8946	-13.9583
2	-13.7698	-13.4889	-13.5933	-13.5343	-13.7226
2	-13.6347	-13.7287	-13.6474	-13.8188	-13.7463
2	-13.7595	-13.9503	-13.6594	-13.7394	-13.7757
2	-13.5428	-13.2406	-13.1115	-13.2044	-13.2055
2	-13.7544	-13.5968	-13.4499	-13.6129	-13.6522
2	-13.6961	-13.6989	-13.4191	-13.675	-13.6674
2	-13.9176	-13.8073	-13.7644	-13.811	-13.8696
2	-13.7271	-13.546	-13.2794	-13.3864	-13.4789
2	-13.3802	-13.5204	-13.54	-13.702	-13.6424
2	-13.9559	-13.82	-13.7081	-13.8486	-13.8874
2	-14.2626	-13.8286	-13.702	-13.9351	-13.9544
2	-13.9418	-13.8864	-13.8369	-13.9476	-13.9309
2	-14.1004	-13.8762	-13.732	-13.9019	-13.8925
2	-13.4	-13.3248	-13.39	-13.3351	-13.4243
2	-13.7753	-13.7231	-13.4712	-13.6494	-13.6144
2	-14.1487	-14.2764	-14.2235	-14.2815	-14.29
2	-13.872	-13.7753	-13.7053	-13.8239	-13.8185
2	-13.7599	-13.7759	-13.7828	-13.7397	-13.7727
2	-13.735	-13.7323	-13.644	-13.6624	-13.7058
2	-13.9501	-13.7053	-13.8195	-13.8997	-13.8848
2	-12.9833	-12.3871	-12.8227	-12.6903	-12.8117
2	-13.617	-13.5806	-13.3677	-13.4873	-13.4459
2	-13.5491	-13.3803	-12.8806	-13.2305	-13.1137
2	-14.4736	-14.2823	-14.1713	-14.2763	-14.3327
2	-13.4697	-13.3093	-13.3931	-13.4397	-13.4814
2	-13.6608	-13.7282	-13.3635	-13.6102	-13.5285
2	-13.724	-13.3828	-13.1798	-13.369	-13.4171
2	-13.735	-13.7323	-13.6441	-13.6624	-13.7058
2	-13.6091	-13.8815	-13.5034	-13.694	-13.6407
2	-13.6038	-13.2726	-13.0987	-13.3987	-13.4059
2	-13.4772	-13.3198	-12.9942	-13.2699	-13.3062
2	-13.6944	-13.7872	-13.7129	-13.9317	-13.826
2	-13.2871	-13.3015	-12.8652	-13.1058	-13.1177
2	-13.6159	-13.8457	-13.7429	-13.7638	-13.8145
2	-13.6096	-13.3074	-13.2964	-13.5173	-13.4797
2	-14.0271	-13.8838	-13.7088	-13.8829	-13.872
2	-13.5879	-13.5607	-13.1645	-13.2663	-13.3237
2	-14.1983	-14.1433	-14.2022	-14.2095	-14.2839
2	-13.9511	-13.7686	-13.5818	-13.737	-13.7381
2	-13.8789	-13.7898	-13.6207	-13.8621	-13.8705
2	-13.7067	-13.5367	-13.689	-13.5974	-13.699
2	-13.4565	-13.788	-13.4906	-13.6915	-13.7528
2	-13.8636	-13.9555	-13.8899	-13.9568	-13.9925
2	-13.6279	-13.7629	-13.4632	-13.7505	-13.6921
2	-13.795	-13.8293	-13.5342	-13.6905	-13.7022
2	-14.0705	-13.9485	-13.9908	-14.1191	-14.1174
2	-13.6269	-13.5783	-13.3508	-13.5641	-13.5805
2	-13.6502	-13.4889	-13.2276	-13.4247	-13.4921
2	-13.9284	-13.7696	-13.6958	-13.784	-13.8326
2	-14.2006	-14.0763	-14.0053	-14.0382	-14.0671
2	-13.6292	-13.1772	-13.2299	-13.3713	-13.3119
2	-13.8643	-13.9408	-13.6227	-13.8168	-13.8263
2	-13.1395	-13.1569	-12.9909	-13.0433	-13.1237
2	-13.2954	-13.5494	-13.0153	-13.3329	-13.2321
2	-13.5486	-13.4726	-13.3813	-13.3568	-13.5263
2	-13.6356	-13.3881	-13.2626	-13.4532	-13.4297
2	-13.6335	-13.2509	-13.473	-13.3092	-13.4294
2	-14.2065	-14.0643	-13.7685	-13.9152	-14.0277
2	-13.9913	-13.9409	-13.7443	-13.8237	-13.6585
2	-14.4464	-14.2263	-13.6627	-13.9286	-13.9389
2	-13.5983	-13.3223	-13.0201	-13.3944	-13.2914
2	-13.3611	-13.1629	-12.987	-13.1154	-13.1935
2	-13.7147	-13.4088	-13.458	-13.5495	-13.5603
2	-13.8146	-13.5729	-13.5392	-13.505	-13.5724
2	-13.4085	-13.5065	-13.5008	-13.6541	-13.687
3	-13.6813	-13.6925	-13.7005	-13.6733	-13.6842
3	-13.7337	-13.6108	-13.5599	-13.6562	-13.713
3	-13.9563	-13.7826	-13.5267	-13.7644	-13.6998
3	-13.6644	-13.4023	-13.5281	-13.3439	-13.4346
3	-13.3911	-13.5135	-13.4827	-13.5446	-13.5681
3	-13.6608	-13.4951	-13.4737	-13.4974	-13.4534
3	-14.1114	-13.9967	-14.0048	-14.1217	-14.1307
3	-13.7542	-13.6916	-13.3966	-13.5847	-13.5367
3	-14.5643	-14.5413	-14.4934	-14.5511	-14.5236
3	-13.6812	-13.6925	-13.7005	-13.6733	-13.6842
3	-13.6702	-13.6402	-13.2795	-13.3689	-13.4161
3	-14.0366	-13.8187	-13.702	-13.8377	-13.7928
3	-13.6091	-13.5919	-13.4125	-13.3838	-13.4848
3	-13.1917	-13.5609	-13.1739	-13.3451	-13.3004
3	-13.7732	-13.6375	-13.7272	-13.5641	-13.7356
3	-14.1082	-13.9946	-13.7035	-13.8715	-13.8229
3	-13.4332	-13.3554	-13.0829	-13.4125	-13.2677
3	-14.0836	-14.0381	-14.1063	-14.0974	-14.0682
3	-13.678	-13.9117	-13.715	-13.7169	-13.7133
3	-14.1846	-14.2701	-14.1734	-14.264	-14.2412
3	-14.353	-14.3197	-14.2885	-14.3873	-14.3878
3	-14.6332	-14.6022	-14.5406	-14.5691	-14.6131
3	-13.4949	-13.7031	-13.6354	-13.6882	-13.6662
3	-13.9005	-13.8999	-13.8708	-13.8918	-13.9558
3	-13.4565	-13.5475	-13.2988	-13.4824	-13.5414
3	-13.8321	-13.7024	-13.3448	-13.666	-13.6118
3	-13.642	-13.4731	-13.3059	-13.5345	-13.3695
3	-13.9145	-13.8211	-13.6891	-13.8495	-13.7749
3	-13.6754	-13.559	-13.6279	-13.5948	-13.6407
3	-13.8794	-13.5897	-13.7026	-13.8025	-13.823
3	-13.9005	-13.849	-13.9	-13.8252	-13.8318
3	-13.8033	-13.8448	-13.7289	-13.8105	-13.7992
3	-14.1956	-14.1158	-13.8308	-14.0125	-13.9454
3	-13.7714	-13.9136	-13.8698	-13.9644	-14.0494
3	-13.7742	-13.7045	-13.6105	-13.7055	-13.7187
3	-14.0451	-13.9346	-13.9505	-13.9675	-14.0568
3	-13.7689	-13.7174	-13.9655	-13.929	-13.9327
3	-13.7542	-13.6915	-13.3967	-13.5847	-13.5367
3	-13.7947	-13.6454	-13.3582	-13.5587	-13.6554
3	-13.6263	-13.6394	-13.4023	-13.5801	-13.5576
3	-13.6694	-13.5706	-13.6577	-13.6471	-13.6927
3	-13.5441	-13.125	-13.1957	-12.9778	-13.0574
3	-13.7239	-13.3467	-13.0351	-13.3471	-13.3198
3	-13.6042	-13.4577	-13.6371	-13.5934	-13.611
3	-13.9323	-13.739	-13.6034	-13.6618	-13.6897
3	-13.5381	-13.3061	-13.4046	-13.4917	-13.4624
3	-14.2105	-14.0745	-14.0184	-14.0786	-14.0615
3	-14.0935	-14.1158	-14.2396	-14.2325	-14.2716
3	-14.0557	-14.0371	-14.0058	-14.0069	-14.0679
3	-13.813	-13.7395	-13.4668	-13.6841	-13.6045
3	-13.8522	-13.4759	-13.4803	-13.3878	-13.5746
3	-13.6238	-13.6799	-13.4868	-13.6643	-13.5803
3	-13.5677	-13.5464	-13.4553	-13.5821	-13.5867
3	-14.1291	-14.0182	-14.0468	-14.0409	-14.0682
3	-13.9487	-13.7429	-13.7002	-13.775	-13.8242
3	-13.8674	-13.5824	-13.4078	-13.4864	-13.3475
3	-13.4106	-13.41	-13.2824	-13.4431	-13.3917
3	-13.5204	-13.577	-13.3332	-13.5369	-13.4345
3	-13.3862	-13.3305	-13.3292	-13.1815	-13.3006
3	-13.7651	-13.5784	-13.4395	-13.6907	-13.6184
3	-13.8349	-13.5474	-13.5793	-13.6698	-13.6455
3	-13.7928	-13.7543	-13.6406	-13.7443	-13.7326
3	-14.0126	-13.9743	-13.9738	-14.0282	-14.0745
3	-14.2564	-14.3105	-14.2733	-14.3244	-14.3756
3	-13.2644	-13.3842	-12.9786	-13.3158	-13.2982
3	-13.4205	-13.3868	-13.029	-13.1809	-13.2341
3	-14.7042	-14.7492	-14.6399	-14.6749	-14.6753
3	-14.0583	-13.9769	-14.1573	-14.0417	-14.1587
3	-14.5095	-14.4129	-14.2876	-14.4101	-14.4342
3	-13.6033	-13.4147	-13.0236	-13.2916	-13.2712
3	-14.9905	-14.9632	-14.9639	-15.0052	-15.027
3	-13.3605	-13.4698	-13.5642	-13.5463	-13.5964
3	-13.7373	-13.871	-13.6973	-13.825	-13.8106
3	-13.7384	-13.9036	-13.7914	-13.8499	-13.8033
3	-14.0724	-13.8952	-13.8612	-13.9332	-13.9593
3	-13.6387	-13.6423	-13.6319	-13.5765	-13.6831
3	-13.9005	-13.8999	-13.8708	-13.8918	-13.9557
3	-13.7503	-13.5939	-13.2449	-13.5065	-13.3455
3	-13.9491	-13.8235	-13.6488	-13.6686	-13.6798
3	-13.6185	-13.4795	-13.524	-13.6108	-13.6121
3	-13.6888	-13.7359	-13.2995	-13.5222	-13.5132
3	-13.4504	-13.3798	-12.994	-13.3403	-13.2903
3	-13.4666	-13.2102	-13.1364	-12.8516	-13.082
3	-13.4398	-13.4519	-13.4749	-13.4797	-13.4949
3	-14.1693	-14.1914	-14.0358	-14.0642	-14.1114
3	-13.9195	-13.7366	-13.6246	-13.7614	-13.7249
3	-14.0473	-14.2652	-14.1278	-14.2884	-14.2489
3	-14.0535	-13.9878	-14.0191	-13.9368	-13.8897
3	-13.488	-13.4577	-13.1423	-13.4015	-13.3763
3	-13.5836	-13.2752	-13.502	-13.616	-13.625
3	-13.9149	-13.9574	-13.8498	-13.8745	-13.9004
3	-13.7105	-14.0594	-13.9983	-13.9671	-14.0115
3	-13.4961	-13.6225	-13.0459	-13.4982	-13.3996
3	-14.0913	-14.1717	-14.1146	-14.2119	-14.2131
3	-13.9116	-13.9412	-13.9969	-13.928	-13.9996
3	-13.6441	-13.711	-13.3292	-13.6054	-13.6725
3	-13.7509	-13.5406	-13.2063	-13.4613	-13.457
3	-14.0469	-13.9644	-13.7832	-13.9395	-13.9575
3	-13.4147	-13.2867	-13.0687	-13.25	-13.2366
3	-13.8864	-13.935	-13.9561	-14.0304	-13.9748
3	-14.4559	-14.3223	-14.1987	-14.2777	-14.3984
3	-14.3769	-14.1904	-14.3019	-14.2816	-14.3656
3	-13.7062	-13.6759	-13.4591	-13.6223	-13.5347
3	-14.529	-14.4803	-14.4606	-14.552	-14.5574
3	-13.9783	-13.8346	-13.6692	-13.7456	-13.8032
3	-13.7305	-13.3735	-13.239	-13.2434	-13.2952
3	-13.8051	-13.2212	-13.5787	-13.3851	-13.4397
3	-13.4722	-12.9731	-12.8956	-13.012	-13.0594
3	-13.3142	-13.3142	-13.4014	-13.4317	-13.4674
3	-14.0349	-14.0111	-13.9061	-14.0851	-14.0477
3	-13.7183	-13.3806	-13.5741	-13.4157	-13.4938
3	-13.7054	-13.5994	-13.5147	-13.6193	-13.6328
3	-13.8516	-13.5662	-13.2953	-13.4706	-13.4212
3	-13.572	-13.6094	-13.4502	-13.5186	-13.5484
3	-13.4903	-13.5242	-13.4281	-13.4685	-13.5065
3	-13.9121	-13.7964	-13.885	-13.8499	-13.8558
3	-13.1956	-13.2817	-13.0135	-13.0647	-12.9993
3	-14.1211	-13.5986	-13.758	-13.8277	-13.9379
3	-13.6542	-13.5467	-13.4703	-13.6657	-13.6402
3	-14.087	-14.1396	-13.8656	-14.1125	-14.0423
3	-13.6681	-13.7891	-13.6379	-13.7241	-13.6515
3	-13.446	-13.5809	-13.1893	-13.4165	-13.2699
3	-13.4428	-13.3786	-13.2775	-13.2865	-13.3224
3	-13.781	-13.9146	-13.7142	-13.849	-13.8739
3	-13.0323	-13.405	-12.8672	-12.9375	-13.1098
3	-13.9113	-13.6101	-13.6994	-13.7677	-13.7354
3	-13.6759	-13.5741	-13.5882	-13.6821	-13.6961
3	-13.4264	-13.3424	-12.9964	-13.234	-13.1814
3	-13.8292	-13.67	-13.6366	-13.7128	-13.7364
3	-13.5435	-13.7103	-13.6003	-13.6552	-13.636
3	-13.5905	-13.8566	-13.6723	-13.8275	-13.819
3	-14.1657	-14.3118	-14.4365	-14.3118	-14.2008
3	-13.8022	-13.7084	-13.866	-13.8609	-13.9268
3	-13.7319	-13.6835	-13.4836	-13.7995	-13.7186
3	-14.2216	-14.0701	-14.1975	-14.2273	-14.2358
3	-13.6172	-13.6514	-13.4849	-13.5472	-13.451
3	-13.5865	-13.632	-13.3856	-13.611	-13.6426
3	-13.6245	-13.5779	-13.1795	-13.4508	-13.4075
3	-13.7514	-13.6413	-13.5999	-13.591	-13.6401
3	-13.7838	-13.8222	-13.6734	-13.7669	-13.7756
3	-13.7177	-13.6906	-13.7558	-13.7609	-13.7191
3	-13.3042	-13.5589	-13.3028	-13.2332	-13.4141
3	-13.6228	-13.7853	-13.4718	-13.6081	-13.634
3	-13.8997	-13.724	-13.6729	-13.7642	-13.6888
3	-13.8108	-13.7845	-13.6784	-13.6461	-13.6118
3	-13.3899	-13.4467	-13.0891	-13.1656	-13.3455
3	-14.2598	-14.2725	-14.1045	-14.2742	-14.2908
3	-13.6807	-13.0647	-13.6333	-13.3061	-13.298
3	-13.9501	-14.1435	-13.9691	-14.0894	-14.0613
3	-13.4346	-13.2835	-12.7886	-13.2454	-13.1816
3	-13.7342	-13.5903	-13.566	-13.5321	-13.5941
3	-14.3162	-14.052	-13.9537	-13.913	-13.9679
3	-13.418	-13.5783	-13.0981	-13.4986	-13.3487
3	-13.6977	-13.681	-13.2907	-13.4732	-13.5612
3	-13.4368	-13.3729	-13.4304	-13.4716	-13.483
3	-13.7646	-13.5246	-13.4086	-13.5931	-13.5455
3	-13.8256	-13.5584	-13.6178	-13.7917	-13.8076
3	-13.303	-13.4135	-13.1446	-13.2964	-13.265
3	-14.1377	-14.1581	-14.0323	-14.1106	-14.0989
3	-13.5715	-13.7303	-13.5937	-13.6331	-13.585
3	-13.8708	-13.75	-13.6893	-13.8048	-13.7172
3	-13.7341	-13.5869	-13.4541	-13.5732	-13.5687
3	-13.2025	-12.9864	-12.9259	-12.8652	-12.7491
3	-13.7671	-13.4713	-13.2247	-13.4406	-13.4388
3	-13.5681	-13.5051	-13.3666	-13.4139	-13.4989
3	-13.4925	-13.4967	-13.3243	-13.3838	-13.4557
3	-14.1956	-14.0808	-13.9928	-14.1208	-14.0917
3	-13.8223	-13.9203	-13.8143	-13.8365	-13.8455
3	-13.2986	-13.2834	-13.2004	-13.3566	-13.4299
3	-13.7926	-13.6396	-13.4129	-13.5694	-13.6216
3	-13.9221	-13.6903	-13.6796	-13.7555	-13.784
3	-13.8483	-13.899	-13.6574	-13.812	-13.8345
3	-13.6389	-13.6477	-13.6587	-13.6353	-13.6026
3	-13.9411	-13.9751	-13.8593	-13.9087	-13.9368
3	-13.5757	-13.3636	-13.2863	-13.3125	-13.2558
3	-13.4249	-13.435	-13.2209	-13.4099	-13.3511
3	-14.0918	-14.0641	-13.9044	-13.8722	-13.9448
3	-14.0431	-14.0396	-14.1588	-14.0845	-14.1379
3	-13.8782	-13.9353	-13.9327	-13.8814	-13.8887
3	-13.7689	-13.7174	-13.9655	-13.929	-13.9326
3	-13.8578	-13.7123	-13.5379	-13.6656	-13.6889
3	-14.3324	-14.1709	-14.2701	-14.2253	-14.2607
3	-13.3486	-13.6631	-13.2615	-13.5879	-13.5581
3	-13.8879	-13.9872	-13.9029	-13.8618	-14.0251
3	-13.8178	-13.6516	-13.7063	-13.7	-13.7058
3	-13.9701	-14.0987	-14.0291	-13.9765	-14.0288
3	-13.702	-13.5308	-13.5529	-13.6488	-13.6878
3	-14.1131	-14.168	-14.1485	-14.2018	-14.2348
3	-13.6916	-13.7228	-13.5408	-13.5901	-13.6494
3	-14.0978	-13.8101	-13.8516	-13.9818	-14.0071
3	-13.3311	-13.412	-12.9545	-13.2443	-13.2948
3	-13.7359	-13.629	-13.5152	-13.76	-13.6927
3	-13.6025	-13.7635	-13.6571	-13.7859	-13.8408
3	-13.9966	-13.969	-13.8241	-13.7838	-13.9245
3	-13.5882	-13.5166	-13.1808	-13.2132	-13.4298
3	-13.8605	-13.6452	-13.5129	-13.7487	-13.7136
3	-13.7319	-13.6913	-13.5851	-13.5974	-13.6155
3	-13.9425	-13.9463	-13.9151	-14.0363	-14.0168
3	-13.6101	-13.5882	-13.5589	-13.5062	-13.588
3	-14.3228	-14.2568	-14.1991	-14.2181	-14.302
3	-13.7794	-13.6307	-13.3187	-13.6701	-13.5473
3	-14.0046	-13.7622	-13.856	-13.8332	-13.9044
3	-13.6371	-13.6379	-13.5911	-13.6762	-13.6594
3	-14.2342	-14.1586	-14.1416	-14.0795	-14.1821
3	-14.0876	-14.0253	-13.9609	-13.9444	-13.9091
3	-13.5879	-13.4693	-13.7057	-13.5787	-13.6428
3	-14.2048	-14.4023	-14.4509	-14.3295	-14.4267
3	-13.4272	-13.1969	-13.0962	-13.0739	-13.1098
3	-14.0067	-13.949	-13.8658	-13.9281	-13.9268
3	-13.8962	-13.6998	-13.4749	-13.7185	-13.6526
3	-14.826	-14.2288	-14.5798	-14.447	-14.5434
3	-13.9345	-13.9363	-13.9106	-13.9403	-13.9572
3	-13.7992	-13.6444	-13.3625	-13.4805	-13.4816
3	-13.0209	-13.4265	-13.2682	-13.2855	-13.2985
3	-14.0525	-13.8697	-14.0461	-14.0298	-14.0908
3	-14.1296	-13.9823	-13.9388	-14.0331	-14.026
3	-14.7327	-14.7756	-14.6363	-14.8414	-14.826
3	-14.5169	-14.5743	-14.3372	-14.394	-14.3982
3	-13.683	-13.7591	-13.7866	-13.8074	-13.8428
3	-13.8541	-13.7219	-13.6984	-13.8188	-13.7824
3	-13.7022	-13.531	-13.5527	-13.6489	-13.6878
3	-13.5411	-13.5489	-13.3458	-13.3446	-13.4236
3	-14.3732	-14.3496	-14.2609	-14.2987	-14.2927
3	-13.7197	-13.5735	-13.5822	-13.7038	-13.7301
3	-13.6707	-13.153	-13.1391	-13.2857	-13.2279
3	-13.524	-13.1821	-13.3043	-13.4342	-13.4677
3	-13.5177	-13.6495	-13.3066	-13.5763	-13.5656
3	-14.133	-14.2577	-14.2139	-14.2727	-14.2374
3	-13.5927	-13.3337	-13.2294	-13.1897	-13.4179
3	-13.3823	-13.7799	-13.5367	-13.5287	-13.4029
3	-13.0922	-13.4269	-13.1018	-13.1559	-13.1179
3	-13.6384	-13.6646	-13.5533	-13.6543	-13.6679
3	-14.096	-13.7008	-13.5858	-13.7719	-13.7965
3	-13.595	-13.4735	-13.4364	-13.5814	-13.5368
3	-14.0612	-13.8699	-13.8639	-14.0461	-14.0434
3	-13.6934	-13.7336	-13.6506	-13.6652	-13.7242
3	-13.565	-13.1462	-13.1154	-13.3712	-13.3764
3	-13.5951	-13.4196	-12.9891	-13.025	-13.1485
3	-13.632	-13.73	-13.591	-13.7379	-13.6292
3	-14.7301	-14.7542	-14.385	-14.6697	-14.6702
3	-13.89	-13.7104	-13.6982	-13.784	-13.674
3	-13.7959	-13.998	-13.931	-13.8903	-13.9511
3	-13.7549	-13.669	-13.6287	-13.7424	-13.7614
3	-13.5822	-13.4144	-13.3347	-13.4319	-13.4498
3	-13.7324	-13.825	-13.7499	-13.6644	-13.6684
3	-13.7187	-13.4144	-13.2435	-13.3614	-13.3302
3	-13.7677	-13.5851	-13.2149	-13.3355	-13.4465
3	-13.9026	-13.7032	-13.5495	-13.723	-13.7272
3	-13.1448	-13.3376	-13.1775	-13.205	-13.2884
3	-13.9605	-13.5724	-13.4638	-13.5858	-13.6341
3	-14.2372	-14.0245	-14.0713	-14.0538	-14.0652
3	-13.3916	-13.4507	-13.2204	-13.3331	-13.3497
3	-13.7079	-13.3501	-13.4723	-13.548	-13.5421
3	-14.4	-14.2941	-14.2768	-14.3016	-14.2609
3	-14.1752	-14.2562	-14.1726	-14.1645	-14.1862
3	-13.2378	-13.4568	-13.3133	-13.3362	-13.3781
3	-13.4494	-13.5915	-13.2878	-13.6264	-13.4464
3	-14.1388	-13.7848	-14.0163	-13.9926	-14.0275
3	-13.9174	-13.8314	-13.7257	-13.8434	-13.8433
3	-13.6772	-13.2637	-13.0175	-13.184	-13.0715
3	-14.0079	-13.843	-13.8523	-13.7821	-13.847
3	-13.9858	-14.0295	-13.9663	-14.0046	-14.0659
3	-13.4494	-13.4763	-13.2778	-13.2845	-13.2638
3	-13.714	-13.6152	-13.3013	-13.4583	-13.4463
3	-14.0334	-14.0525	-13.979	-13.939	-14.0582
3	-14.2355	-14.287	-14.2166	-14.2969	-14.2948
3	-13.5286	-13.719	-13.4938	-13.6725	-13.5559
3	-13.3393	-13.485	-13.1397	-13.3117	-13.2546
3	-13.9823	-13.9311	-13.8406	-13.9799	-13.9921
3	-13.2974	-13.568	-13.5118	-13.5178	-13.5084
3	-14.2106	-13.9278	-14.0516	-14.0406	-14.0084
3	-13.7755	-13.7183	-13.8961	-13.7804	-13.7832
3	-14.3298	-14.3334	-14.1107	-14.3459	-14.302
3	-13.8679	-13.9993	-13.9547	-13.992	-13.9938
3	-13.647	-13.5062	-13.1951	-13.2938	-13.419
3	-13.5653	-13.4773	-13.3297	-13.1463	-13.1732
3	-13.7056	-13.5565	-13.1982	-13.3064	-13.3874
3	-13.3608	-13.5143	-13.1167	-13.3688	-13.4571
3	-13.3925	-13.4462	-13.489	-13.4022	-13.4316
3	-13.585	-13.4054	-13.4218	-13.5719	-13.5867
3	-13.671	-13.7396	-13.4893	-13.6946	-13.6669
3	-13.8923	-13.9136	-13.7004	-13.8577	-13.8936
3	-13.4508	-13.4087	-13.1295	-13.298	-13.4197
3	-13.3918	-13.2378	-12.8903	-13.1889	-13.1676
3	-14.3212	-14.41	-14.0574	-14.2086	-14.1941
3	-13.8745	-13.708	-13.5007	-13.8254	-13.8124
3	-14.0657	-13.9976	-14.0001	-14.0615	-14.0323
3	-13.9104	-13.8329	-13.907	-13.9489	-13.9654
3	-14.6244	-14.3269	-14.4811	-14.4541	-14.5122
3	-13.6474	-13.5689	-13.036	-13.3754	-13.3017
3	-13.5601	-13.734	-13.4823	-13.6886	-13.5793
3	-13.6306	-13.7171	-13.2954	-13.5183	-13.5403
3	-13.8709	-13.6856	-13.6191	-13.788	-13.672
3	-13.021	-13.4265	-13.2682	-13.2855	-13.2986
3	-13.5907	-13.6064	-13.7043	-13.609	-13.6325
3	-13.6485	-13.4535	-13.2366	-13.3873	-13.4341
3	-14.4902	-14.4223	-14.2724	-14.4474	-14.4019
3	-13.8109	-13.8683	-13.5308	-13.7904	-13.7104
3	-13.856	-13.3852	-13.3611	-13.5603	-13.5706
3	-13.3738	-13.1003	-12.8934	-12.7929	-13.017
3	-14.1379	-13.847	-13.6184	-13.8401	-13.8828
3	-13.2476	-13.1478	-12.6216	-13.12	-13.0645
3	-13.3111	-13.225	-12.8192	-12.9264	-12.9509
3	-13.4447	-13.3553	-13.5199	-13.2741	-13.4187
3	-13.9893	-13.7282	-13.4925	-13.6853	-13.6917
3	-13.7813	-13.7129	-13.5253	-13.6085	-13.6348
3	-13.7407	-13.3529	-13.1236	-13.5043	-13.2887
3	-13.7819	-13.5906	-13.5812	-13.5094	-13.6039
3	-13.9488	-13.7994	-13.654	-13.6835	-13.7218
3	-13.8621	-13.4541	-13.5272	-13.7746	-13.6948
3	-13.4227	-13.392	-13.1353	-13.4511	-13.309
3	-14.0589	-13.8361	-13.6389	-13.7586	-13.7472
3	-13.6483	-13.5976	-13.2406	-13.4739	-13.4633
3	-13.5917	-13.5009	-13.2735	-13.5162	-13.5371
3	-13.7987	-13.6458	-13.5103	-13.603	-13.6149
3	-13.7161	-13.7081	-13.4662	-13.7391	-13.6908
3	-14.1654	-14.1063	-14.0887	-14.0525	-14.1308
3	-14.264	-14.0122	-13.8832	-14.1146	-14.0975
3	-13.5931	-13.618	-13.5636	-13.7076	-13.5786
3	-13.7839	-13.7322	-13.4591	-13.6003	-13.6221
3	-14.03	-13.8497	-13.8834	-13.9912	-14.0031
3	-13.8738	-13.7508	-13.7944	-13.8954	-13.8958
3	-13.5647	-13.1983	-12.6426	-12.9931	-12.9775
3	-13.731	-13.5918	-13.7084	-13.7282	-13.7719
3	-13.6625	-13.8317	-13.7442	-13.6739	-13.7845
3	-13.6641	-13.2862	-13.3686	-13.4555	-13.4174
3	-13.7346	-13.7519	-13.5477	-13.6626	-13.6817
3	-13.6577	-13.3954	-13.2447	-13.386	-13.4664
3	-13.3729	-13.5157	-13.0717	-13.382	-13.4017
3	-13.3957	-13.474	-13.2421	-13.4199	-13.5067
3	-13.9656	-13.8457	-13.8887	-13.9111	-13.9339
3	-13.7725	-13.3638	-13.3495	-13.4499	-13.3857
3	-13.8519	-13.6315	-13.5152	-13.6594	-13.6993
3	-13.9342	-13.5774	-13.6249	-13.834	-13.7066
3	-13.6556	-13.3369	-13.4134	-13.4211	-13.5321
3	-13.686	-13.5737	-13.516	-13.4769	-13.4687
3	-13.3812	-13.5176	-13.383	-13.5126	-13.5029
3	-13.5879	-13.2367	-13.4326	-13.4294	-13.5116
3	-13.5364	-13.278	-13.0113	-13.0955	-13.0882
3	-13.9075	-13.8049	-13.5184	-13.6149	-13.7055
3	-13.6463	-13.5159	-13.1864	-13.3837	-13.4101
3	-13.3467	-13.5693	-13.3248	-13.6554	-13.5356
3	-13.4104	-13.3363	-13.3266	-13.3312	-13.4136
3	-13.7944	-13.6211	-13.5697	-13.6485	-13.5964
3	-13.6782	-13.6721	-13.508	-13.7002	-13.7022
3	-13.9324	-13.9111	-13.7151	-13.7382	-13.789
3	-13.5823	-13.4019	-13.2825	-13.4035	-13.3089
3	-13.9415	-13.8001	-13.802	-13.937	-13.9078
3	-13.7937	-13.8388	-13.5347	-13.6375	-13.6288
3	-13.245	-13.1453	-13.2243	-13.2401	-13.249
3	-13.7593	-13.6221	-13.4307	-13.5946	-13.6303
3	-13.6135	-13.5851	-13.5828	-13.5143	-13.5094
3	-13.7067	-13.5567	-13.1774	-13.418	-13.4578
3	-13.9821	-13.9311	-13.8406	-13.9799	-13.9921
3	-13.7466	-13.5781	-13.4521	-13.4896	-13.6805
3	-14.3436	-14.0353	-14.0686	-13.9585	-14.0174
3	-13.8782	-13.9354	-13.9328	-13.8814	-13.8887
3	-13.8921	-13.8119	-13.891	-13.9499	-13.9297
3	-13.7308	-13.7493	-13.8137	-13.8614	-13.846
3	-13.8484	-13.4404	-13.458	-13.6852	-13.6214
3	-13.7165	-13.6752	-13.5847	-13.6135	-13.5497
3	-13.6841	-13.5982	-13.6982	-13.7481	-13.7117
3	-13.9587	-13.8705	-13.8384	-13.8107	-13.8175
3	-14.4307	-14.4498	-14.5939	-14.6161	-14.514
3	-14.0583	-13.949	-13.8454	-13.9256	-13.9475
3	-14.1242	-14.1022	-13.9577	-14.0912	-14.0675
3	-13.8766	-13.8301	-13.7491	-13.7064	-13.7122
3	-13.8388	-13.7382	-13.3022	-13.686	-13.6295
3	-13.6246	-13.3993	-13.4123	-13.3095	-13.3797
3	-13.9527	-13.8666	-13.7932	-13.9221	-13.8952
3	-14.0323	-13.8965	-13.8031	-13.8663	-13.9457
3	-14.4352	-14.4463	-14.1518	-14.2842	-14.3428
3	-13.8453	-13.7714	-13.8212	-13.9055	-13.9463
3	-13.8679	-13.9993	-13.9547	-13.992	-13.9938
3	-13.7489	-13.8503	-13.506	-13.7221	-13.7394
3	-14.0735	-13.9719	-13.8394	-13.8902	-13.9402
3	-13.9809	-13.7071	-13.8673	-13.8957	-13.9671
3	-13.8106	-13.5666	-13.4728	-13.7029	-13.5541
3	-13.285	-13.4031	-12.9252	-13.2407	-13.0484
3	-13.8487	-13.6234	-13.4353	-13.5854	-13.581
3	-13.7918	-13.5799	-13.5622	-13.6933	-13.7211
3	-13.714	-13.4864	-13.221	-12.8661	-13.0703
3	-14.2701	-14.383	-14.304	-14.3691	-14.4035
3	-13.9509	-13.8557	-13.7015	-13.684	-13.6723
3	-13.8222	-13.7687	-13.931	-13.7823	-13.8693
3	-13.8091	-13.7455	-13.5592	-13.6955	-13.6949
3	-14.3979	-14.2754	-14.3394	-14.3414	-14.3639
3	-13.9972	-13.957	-13.9117	-14.0083	-13.9974
3	-13.9263	-14.0675	-14.0211	-14.0566	-14.0601
3	-13.8421	-14.0038	-13.956	-14.0372	-13.98
3	-13.484	-13.7244	-13.6077	-13.6789	-13.6878
3	-14.6546	-14.6449	-14.6459	-14.6617	-14.6725
3	-13.6333	-13.5263	-13.4075	-13.3864	-13.3908
3	-13.7207	-13.8405	-13.8146	-13.8897	-13.9169
3	-13.5142	-13.3089	-13.3837	-13.3931	-13.4516
3	-14.1569	-13.9511	-13.9867	-14.0799	-14.0564
3	-13.5201	-13.5386	-13.6961	-13.6635	-13.6618
3	-14.1266	-13.923	-13.9584	-14.0403	-14.0592
3	-13.7221	-13.8747	-13.6007	-13.6374	-13.551
3	-13.9505	-13.9215	-13.6999	-13.8583	-13.8127
3	-13.9643	-13.7544	-13.785	-13.9091	-13.9164
3	-13.5042	-13.4106	-13.4087	-13.4047	-13.4865
3	-14.592	-14.5154	-14.5981	-14.5678	-14.5487
3	-13.9799	-13.8636	-13.8697	-13.8515	-13.8981
3	-13.1829	-13.4817	-13.1437	-13.2682	-13.2053
3	-14.2424	-14.142	-14.0535	-14.1453	-14.1118
3	-13.8259	-13.8388	-13.8617	-13.8997	-13.9156
3	-14.3995	-14.368	-14.3422	-14.3605	-14.384
3	-13.0165	-12.9742	-12.6024	-12.9949	-12.8821
3	-14.1147	-14.0159	-14.0361	-14.1691	-14.1199
3	-14.7134	-14.9629	-14.966	-14.9386	-15.0056
3	-13.6737	-13.6277	-13.2363	-13.5421	-13.4257
3	-14.443	-14.3462	-14.3775	-14.4052	-14.4145
3	-14.3287	-14.4857	-14.4586	-14.4731	-14.5048
3	-14.4146	-14.4105	-14.3582	-14.3885	-14.4335
3	-13.9452	-14.0635	-13.8531	-13.9478	-13.9754
3	-14.0615	-14.21	-13.8744	-13.9872	-14.0877
3	-13.9526	-14.0315	-13.9481	-13.8944	-13.9605
3	-13.9478	-14.1118	-13.9676	-14.0354	-14.0864
3	-14.0318	-14.0813	-13.8672	-14.0407	-14.0316
3	-14.7642	-14.8642	-14.9017	-14.8931	-14.9315
3	-13.8052	-13.9444	-14.0052	-14.0232	-14.0073
3	-14.0346	-13.9174	-13.8686	-13.9912	-13.981
3	-13.6312	-13.226	-13.3208	-13.563	-13.4641
3	-13.7466	-13.5782	-13.4522	-13.4896	-13.6804
3	-14.3435	-14.0354	-14.0686	-13.9585	-14.0174
3	-13.5834	-13.5419	-13.4082	-13.6697	-13.6161
3	-13.3337	-13.4207	-13.2443	-13.3523	-13.4421
3	-13.8	-13.7674	-13.4386	-13.6077	-13.6204
3	-13.9644	-13.9638	-13.8116	-13.9332	-13.9297
3	-14.1421	-14.2736	-14.2991	-14.2738	-14.3317
3	-13.8022	-13.8678	-13.7361	-13.831	-13.9167
3	-13.9979	-13.8741	-13.8307	-13.8519	-13.8988
3	-13.8002	-13.7412	-13.7061	-13.8244	-13.7136
3	-13.9252	-14.0358	-13.8956	-14.0221	-14.0214
3	-13.7807	-13.7179	-13.5218	-13.5914	-13.6041
3	-13.5119	-13.5033	-13.3537	-13.4277	-13.5149
3	-13.7021	-13.5568	-13.6601	-13.5419	-13.5921
3	-13.5317	-13.5133	-13.412	-13.5533	-13.5708
3	-13.9815	-13.8927	-13.8906	-13.894	-13.8817
3	-13.509	-13.4042	-13.5903	-13.365	-13.5093
3	-14.2928	-14.2729	-14.3082	-14.3413	-14.3499
3	-14.2619	-14.2004	-14.0728	-14.1982	-14.1968
3	-14.0102	-14.0193	-14.0748	-14.0551	-14.0615
3	-13.5862	-13.7812	-13.6886	-13.6595	-13.7113
3	-13.647	-13.8271	-13.776	-13.9482	-13.9188
3	-14.0924	-14.0672	-13.944	-14.0315	-14.048
3	-14.4896	-14.5826	-14.5656	-14.6116	-14.6132
3	-14.326	-14.0941	-14.1944	-14.1762	-14.1873
3	-14.5447	-14.4809	-14.4492	-14.448	-14.5023
3	-14.3683	-14.134	-14.1049	-14.0699	-14.2211
3	-14.2086	-14.1889	-14.1121	-14.1546	-14.1801
3	-14.0967	-14.1133	-13.9826	-14.063	-14.1071
3	-13.9957	-13.8675	-13.588	-13.7264	-13.7149
3	-14.4	-14.2519	-14.3806	-14.3365	-14.3922
3	-14.2566	-14.1026	-14.1968	-14.0847	-14.1954
3	-13.9926	-13.7267	-13.799	-13.8588	-13.6529
3	-14.0664	-13.9682	-13.9436	-13.9445	-13.9679
3	-13.6311	-13.2261	-13.3207	-13.5631	-13.4641
3	-13.9221	-13.8518	-13.8269	-13.9557	-13.9226
3	-14.4061	-14.2783	-14.3248	-14.3537	-14.4112
4	-13.8531	-13.7224	-13.634	-13.6022	-13.6996
4	-14.3774	-14.3815	-14.4057	-14.4247	-14.4437
4	-13.8557	-13.8142	-13.7881	-13.7566	-13.8783
4	-14.1779	-14.1435	-14.0694	-14.1586	-14.1611
4	-14.3574	-14.3055	-14.4024	-14.4076	-14.5127
4	-13.5057	-13.7398	-13.6313	-13.6828	-13.5991
4	-13.869	-13.6457	-13.5933	-13.6986	-13.7187
4	-13.8187	-13.5182	-13.4863	-13.4943	-13.568
4	-14.7658	-14.6493	-14.6706	-14.6831	-14.7412
4	-13.3464	-13.3608	-13.2491	-13.4114	-13.4034
4	-13.2106	-13.3522	-13.0633	-13.2907	-13.3462
4	-13.9567	-14.0335	-13.8314	-13.9668	-13.97
4	-13.4056	-13.1326	-13.1823	-13.323	-13.284
4	-13.3753	-13.1351	-12.9555	-13.1691	-13.1148
4	-13.7349	-13.7936	-13.3781	-13.5377	-13.6673
4	-13.9442	-13.8605	-13.7551	-13.7777	-13.7572
4	-13.9435	-13.6232	-13.7096	-13.6978	-13.7581
4	-13.5348	-13.5137	-13.3232	-13.4635	-13.3318
4	-13.9251	-13.7256	-13.7714	-13.7618	-13.8218
4	-13.7411	-13.5097	-13.1999	-13.351	-13.2455
4	-13.7606	-13.5184	-13.4294	-13.498	-13.4773
4	-13.6069	-13.6832	-13.2272	-13.4432	-13.4518
4	-13.185	-13.2492	-13.1538	-13.3751	-13.3731
4	-13.7623	-13.7898	-13.7599	-13.8316	-13.8014
4	-14.3678	-14.11	-13.8221	-14.1413	-14.0417
4	-13.9843	-14.0067	-13.9953	-14.0188	-14.0014
4	-13.7577	-13.7073	-13.4593	-13.6163	-13.7292
4	-13.6703	-13.542	-13.3335	-13.4603	-13.6079
4	-14.1049	-14.0465	-13.7341	-13.9259	-13.9124
4	-13.7458	-13.5468	-13.5351	-13.6116	-13.6271
4	-14.0141	-13.8759	-13.8229	-13.8122	-13.8177
4	-14.3532	-14.275	-14.1478	-14.1983	-14.2559
4	-13.7935	-13.5601	-13.4916	-13.5805	-13.5633
4	-13.4746	-13.4082	-13.4086	-13.5144	-13.6102
4	-13.7673	-13.881	-13.5403	-13.7377	-13.718
4	-13.7036	-13.4072	-13.3115	-13.5718	-13.5495
4	-13.7254	-13.5398	-13.3967	-13.545	-13.4894
4	-13.8807	-13.584	-13.5528	-13.5929	-13.6329
4	-13.6719	-13.3505	-13.343	-13.3119	-13.4341
4	-14.406	-14.1923	-14.1375	-14.1098	-14.2091
4	-13.3872	-13.2328	-13.3063	-13.423	-13.4275
4	-13.6594	-13.3605	-13.2607	-13.506	-13.3932
4	-13.5939	-13.3879	-12.9985	-13.3588	-13.2661
4	-13.4864	-13.6394	-13.0842	-13.3355	-13.2417
4	-13.704	-13.3687	-13.3969	-13.4436	-13.5188
4	-13.6935	-13.5315	-13.4223	-13.5686	-13.6025
4	-13.5749	-13.3737	-13.2243	-13.3402	-13.4742
4	-13.6062	-13.6846	-13.471	-13.5712	-13.5644
4	-13.34	-13.3057	-13.2234	-13.36	-13.4402
4	-13.6094	-13.6861	-13.7058	-13.7696	-13.7742
4	-13.3226	-13.3921	-12.9356	-13.3902	-13.4259
4	-13.5239	-13.6005	-13.369	-13.5169	-13.5721
4	-13.7256	-13.4064	-13.2261	-13.4194	-13.3578
4	-13.6069	-13.6832	-13.2272	-13.4432	-13.4517
4	-13.2511	-13.4653	-13.3533	-13.3588	-13.4714
4	-13.6862	-13.6662	-13.6675	-13.54	-13.6929
4	-13.5897	-13.5404	-13.5532	-13.6108	-13.594
4	-12.9936	-13.2221	-12.8399	-12.8361	-13.0696
4	-13.5001	-13.4375	-12.8502	-13.2399	-13.128
4	-13.6088	-13.4026	-13.4332	-13.6055	-13.5628
4	-14.0691	-14.0766	-13.9774	-14.0498	-14.0647
4	-13.4626	-13.2919	-13.3897	-13.3975	-13.3103
4	-13.2014	-13.2503	-13.4649	-13.3743	-13.4231
4	-13.629	-13.4545	-13.5632	-13.4017	-13.5269
4	-13.8018	-13.625	-13.1906	-13.5506	-13.4266
4	-13.4225	-13.3598	-12.9718	-13.1772	-13.2765
4	-13.837	-13.9568	-13.8284	-13.9009	-13.7167
4	-13.547	-13.4947	-13.5244	-13.6035	-13.622
4	-13.6664	-13.424	-13.4284	-13.5084	-13.6455
4	-13.5941	-13.642	-13.2293	-13.3125	-13.5076
4	-13.6918	-13.4573	-13.2067	-13.2579	-13.2793
4	-13.4416	-13.2375	-12.9402	-13.0462	-13.2045
4	-13.738	-13.625	-13.4263	-13.4734	-13.5346
4	-13.7107	-13.5852	-13.2919	-13.2953	-13.3243
4	-13.6966	-13.6369	-13.5063	-13.6079	-13.5541
4	-13.4839	-13.6516	-13.3277	-13.3952	-13.4317
4	-13.4972	-13.2249	-12.8823	-13.2475	-13.203
4	-13.4536	-13.2409	-13.1499	-13.3006	-13.3011
4	-13.3097	-13.4451	-13.4391	-13.4284	-13.3301
4	-13.7666	-13.807	-13.6831	-13.9288	-13.8382
4	-13.3519	-13.4125	-13.5348	-13.5271	-13.4666
4	-13.2771	-13.3243	-12.7747	-13.0584	-12.9693
4	-13.5268	-13.6389	-13.2773	-13.4283	-13.4675
4	-13.953	-13.7933	-14.0391	-14.008	-14.0238
4	-13.4532	-13.6	-13.2948	-13.4752	-13.4542
4	-13.5764	-13.5473	-13.5385	-13.5379	-13.5834
4	-13.6745	-13.4917	-13.307	-13.4058	-13.4207
4	-13.9257	-13.9813	-13.7527	-13.9005	-13.9421
4	-13.7462	-13.2746	-13.2042	-13.3266	-13.3918
4	-14.1596	-14.0263	-14.1053	-14.1244	-14.1105
4	-13.8752	-13.9796	-13.6628	-13.8597	-13.8883
4	-14.2607	-14.4371	-14.4023	-14.4935	-14.4965
4	-13.6882	-13.5939	-13.3309	-13.4235	-13.5186
4	-13.7696	-13.6115	-13.6308	-13.6826	-13.6706
4	-13.6519	-13.5584	-13.5743	-13.5656	-13.5957
4	-13.5047	-13.5162	-13.1608	-13.464	-13.4223
4	-14.0274	-14.0207	-13.8557	-14.0662	-14.037
4	-13.8876	-13.8889	-13.5255	-13.672	-13.6099
4	-13.3495	-12.8958	-12.7477	-12.9745	-13.0831
4	-13.658	-13.6133	-13.4092	-13.5708	-13.5758
4	-13.7881	-13.5597	-13.6083	-13.7438	-13.7519
4	-13.3245	-13.1892	-13.0289	-13.1502	-13.0505
4	-13.3118	-13.2765	-13.2075	-13.1409	-13.1535
4	-13.4321	-13.4468	-12.8044	-13.2757	-13.141
[truncated: 1,518 more rows]
