# Supplementary material for: Maximum-likelihood model fitting for quantitative analysis of SMLM data
Source: Nat Methods. 2022 Dec 15;20(1):139–48. doi: 10.1038/s41592-022-01676-z (PMC9834062; doi:10.1038/s41592-022-01676-z)
Supplement: Supplementary file 10 — Statistical Source Data [file 41592_2022_1676_MOESM10_ESM.xlsx]

## Sheet: fig5b_full_matrix
index	1702	1049	893	1389	1066	1560	1190	712	831	336	513	1137	364	127	109	60	541	573	921	321	182	1414	1193	1058	310	369	418	462	913	78	605	680	532	195	906	228	754	588	882	1288	934	1141	204	1456	767	397	972	669	1455
1702	0	-15.0106	-15.8669	-14.1166	-13.8402	-14.8812	-14.3556	-15.372	-14.5743	-14.933	-14.5527	-14.8565	-14.5679	-14.2245	-14.0922	-14.9935	-15.0847	-14.7236	-14.7711	-14.4974	-14.5114	-14.9669	-14.7444	-14.0627	-14.7124	-14.663	-15.1222	-14.5133	-14.864	-14.869	-14.9988	-14.8706	-15.1868	-14.8759	-13.9388	-14.7564	-14.2814	-15.3832	-15.3327	-14.4262	-15.4461	-14.6615	-14.6529	-13.9888	-15.3468	-14.6628	-14.2304	-14.6978	-15.1432
1049	-14.7506	0	-14.9817	-14.1489	-13.8956	-14.7236	-14.5693	-14.815	-15.8068	-14.945	-14.9034	-14.5327	-14.1467	-13.4587	-13.4397	-14.7	-15.1234	-15.572	-14.19	-14.7081	-14.8044	-15.0318	-14.3288	-14.6906	-14.9472	-13.739	-14.8691	-14.6562	-14.8401	-14.8795	-14.7997	-14.7732	-15.0488	-15.0267	-13.9349	-14.3544	-14.7697	-15.0387	-15.3026	-14.7692	-15.1537	-14.4142	-14.4481	-13.7404	-15.2133	-15.1327	-14.2745	-15.1464	-15.1344
893	-15.0657	-14.7155	0	-15.2676	-14.134	-15.2323	-14.8746	-14.9532	-14.833	-15.1819	-13.9901	-14.7853	-15.093	-14.611	-14.052	-14.9982	-15.4268	-15.5226	-14.849	-14.9357	-15.2816	-15.3064	-15.2992	-15.0424	-14.8205	-14.2106	-14.3173	-14.8893	-14.6695	-14.0373	-14.7815	-15.1071	-15.7409	-15.0291	-14.7145	-14.9996	-14.9783	-14.9813	-15.0644	-15.5821	-14.9598	-15.1359	-14.5868	-15.0919	-15.2088	-15.0244	-13.8903	-14.7206	-14.8696
1389	-14.3942	-14.5848	-15.2732	0	-14.7227	-15.306	-13.9971	-15.2593	-15.6668	-14.2866	-14.7716	-14.4227	-15.8303	-14.7429	-14.4176	-14.7636	-15.6897	-15.0898	-15.5788	-14.8987	-14.9474	-15.341	-15.5543	-14.1262	-15.5118	-15.1997	-15.5758	-15.1314	-15.0133	-14.5763	-15.2855	-15.544	-15.7397	-15.4295	-14.3842	-15.314	-14.8292	-16.0117	-15.1044	-15.0456	-15.7899	-15.5706	-15.6777	-15.2425	-15.2165	-15.2241	-15.2134	-15.556	-14.5495
1066	-14.9527	-14.3938	-14.907	-14.4224	0	-14.3343	-14.0622	-15.0829	-15.448	-14.6488	-14.0699	-15.19	-14.2545	-14.5772	-14.4415	-14.3087	-15.2443	-15.4095	-14.3973	-15.1688	-14.6706	-14.8172	-14.6245	-14.336	-14.8862	-14.4919	-14.6373	-14.3039	-15.1988	-14.5905	-15.1358	-14.907	-15.0176	-15.0443	-14.9841	-14.5477	-15.3517	-15.0882	-15.6005	-15.6635	-15.1666	-14.7056	-14.5663	-14.2661	-14.9857	-14.5162	-13.9544	-14.7758	-14.5266
1560	-14.7825	-14.2301	-14.8955	-14.8639	-14.8831	0	-15.0319	-14.6065	-14.3947	-15.0617	-15.5952	-14.6237	-14.2834	-14.1433	-14.3004	-15.1925	-14.9912	-15.2919	-15.3116	-15.3973	-14.4442	-14.9926	-13.8437	-14.759	-14.3769	-14.9321	-14.3775	-14.3279	-15.2684	-14.2088	-14.3121	-14.5181	-15.5003	-14.5623	-14.4505	-14.092	-14.2487	-14.7813	-14.8348	-14.4181	-15.1085	-14.3411	-14.4327	-14.7286	-14.543	-14.6579	-14.3149	-14.3204	-14.6679
1190	-14.9697	-15.1251	-14.9487	-13.9273	-14.8822	-14.2209	0	-14.1824	-15.0719	-14.7169	-14.6286	-14.6873	-15.2731	-15.2028	-13.8121	-15.3898	-15.0303	-14.7354	-14.8947	-15.1605	-14.9707	-14.9608	-15.1408	-14.6167	-14.8485	-15.6029	-14.7164	-14.8119	-14.4531	-14.7351	-15.2406	-15.0554	-15.3366	-14.9768	-14.3441	-14.4841	-15.0584	-15.4021	-15.2741	-15.0544	-15.5755	-14.7719	-14.6021	-14.2124	-15.6342	-15.0049	-15.1985	-15.4371	-15.3062
712	-14.7854	-14.3173	-15.4462	-13.7421	-14.1964	-14.2916	-14.1077	0	-14.4547	-13.7618	-14.344	-14.7188	-14.5309	-14.46	-13.6335	-15.2892	-14.43	-15.3174	-14.9079	-14.8559	-14.5634	-14.6584	-14.4324	-15.0181	-14.8304	-14.6341	-14.9018	-14.3187	-14.9074	-14.3169	-14.4148	-15.2276	-15.0042	-14.5722	-14.6775	-14.2166	-15.3313	-15.1806	-14.5304	-15.3783	-15.0169	-14.3495	-14.8048	-15.4298	-14.7649	-14.4492	-14.5427	-15.3484	-14.4569
831	-14.4716	-14.7068	-14.7595	-15.1589	-14.3286	-14.6199	-14.9342	-15.1961	0	-15.3302	-14.2599	-15.532	-14.039	-14.0511	-14.3273	-14.8108	-14.8251	-15.0532	-14.7956	-14.5385	-13.9908	-15.1492	-14.6071	-14.1972	-13.8423	-15.0228	-14.4881	-14.5357	-15.2215	-14.6365	-14.6409	-14.7427	-15.0824	-14.7574	-14.7775	-13.7172	-14.1326	-15.2221	-15.5395	-14.2801	-15.3619	-14.6552	-14.1856	-14.1842	-14.7074	-14.8622	-14.1491	-14.9388	-14.8554
336	-14.9518	-13.836	-14.9741	-13.8505	-14.6228	-14.3283	-14.3046	-14.1401	-14.4055	0	-14.6074	-14.277	-13.9537	-13.8497	-13.9209	-14.5163	-14.4169	-15.5524	-14.7418	-13.9276	-14.7206	-14.372	-14.6321	-13.9432	-14.5623	-14.4173	-14.774	-14.5855	-14.3795	-13.9694	-14.7685	-14.6488	-15.0312	-14.488	-14.2865	-14.1643	-14.3146	-15.4026	-14.895	-14.3959	-14.9871	-13.7561	-14.61	-14.6211	-14.8889	-14.2002	-14.2664	-14.8932	-14.4741
513	-14.8425	-14.7615	-15.0054	-14.4702	-15.1473	-14.7004	-15.3132	-14.7681	-15.5101	-15.1507	0	-15.1247	-14.4001	-14.1226	-14.6311	-15.5453	-14.7115	-14.8301	-14.4565	-14.6831	-14.7923	-14.9558	-15.211	-14.318	-14.8651	-14.4056	-14.8511	-14.8332	-14.7871	-14.9236	-15.0744	-14.6206	-15.3601	-15.4287	-14.1844	-14.4222	-14.2445	-15.2242	-15.1242	-14.6149	-15.4667	-14.5661	-14.7257	-14.792	-15.6039	-15.0867	-14.192	-15.2476	-15.3552
1137	-14.5503	-13.7354	-14.7436	-13.1459	-14.4155	-14.2666	-13.9736	-14.3358	-14.6568	-14.2872	-14.6974	0	-14.0839	-14.1773	-13.8923	-14.7964	-14.7932	-15.2299	-14.9755	-14.6642	-14.4258	-14.2473	-13.9209	-14.0443	-14.376	-14.3674	-14.6199	-13.9409	-14.2339	-14.2034	-14.3145	-14.6373	-14.8983	-14.8386	-14.5367	-13.8239	-14.3609	-14.7292	-14.4735	-14.2265	-14.5373	-14.1546	-14.2056	-13.8573	-14.7345	-14.1362	-13.9939	-14.5668	-14.1829
364	-14.763	-14.5144	-15.4154	-14.278	-14.896	-14.1527	-14.9452	-14.6038	-14.3795	-14.1726	-14.5648	-14.9424	0	-13.8343	-13.71	-14.2201	-14.4544	-15.0428	-14.6863	-14.9714	-14.8322	-14.8485	-14.8366	-14.487	-14.9801	-14.8355	-15.029	-14.29	-14.3684	-14.0368	-15.0218	-14.5629	-14.6294	-14.4473	-14.5833	-13.7194	-14.2902	-15.4033	-14.6906	-14.9577	-15.1136	-14.5568	-14.5288	-14.6355	-14.85	-14.4005	-15.0099	-15.3213	-14.845
127	-15.4951	-14.1292	-14.8259	-13.9465	-14.1232	-14.8264	-14.4687	-14.2918	-14.8222	-15.2557	-14.1031	-14.7866	-14.9202	0	-13.9755	-14.7107	-14.9441	-15.345	-14.5393	-14.9088	-14.3254	-15.0191	-15.0939	-14.3167	-15.1353	-13.714	-14.7563	-14.2712	-15.0392	-15.2525	-14.6313	-15.3186	-15.3806	-14.8772	-14.5342	-15.0005	-14.6189	-15.7279	-14.9174	-14.989	-15.3441	-14.84	-14.9502	-14.9217	-15.0282	-14.2205	-14.3353	-15.9765	-14.9164
109	-15.2238	-15.4428	-15.245	-14.044	-15.0457	-15.2971	-14.7456	-15.5405	-14.9975	-15.6534	-13.7026	-15.4102	-15.0239	-14.9039	0	-15.3378	-15.4863	-15.0162	-15.2523	-15.1153	-14.9851	-14.8063	-15.9325	-14.9352	-15.2436	-14.9965	-15.7468	-15.7804	-15.1311	-15.0261	-15.5564	-15.8908	-15.5994	-15.4476	-14.4048	-14.8559	-14.4795	-15.9548	-15.5979	-14.3857	-15.502	-14.9679	-15.2492	-15.3551	-15.4993	-15.6379	-15.6878	-15.2918	-15.2591
60	-15.4139	-15.3638	-14.5219	-14.2716	-14.8082	-15.3146	-14.4325	-14.7684	-15.6211	-14.6748	-14.7414	-14.826	-14.292	-14.8629	-14.4452	0	-14.9326	-15.4315	-15.2298	-14.7946	-15.3055	-14.7807	-14.8819	-14.9445	-15.3562	-14.3853	-14.8973	-13.9825	-15.1468	-15.6853	-15.2246	-15.9095	-15.7768	-15.4492	-14.7178	-14.0853	-14.9817	-15.3557	-14.8116	-15.0289	-15.403	-14.8796	-15.3178	-14.0425	-15.1813	-15.4774	-15.4694	-15.0533	-14.8902
541	-14.4009	-13.7295	-15.5592	-14.4358	-13.705	-14.6961	-14.9397	-14.439	-14.6264	-13.985	-14.1548	-14.4849	-13.6945	-13.6993	-14.006	-14.5354	0	-15.0106	-15.1733	-14.0873	-14.7916	-14.7691	-14.0125	-14.3102	-14.9303	-14.9941	-14.5586	-14.1029	-14.5334	-14.1737	-14.8604	-15.1492	-14.5539	-15.0278	-14.0696	-14.22	-14.724	-15.4711	-14.5888	-14.1926	-15.1115	-14.2432	-14.8711	-13.7939	-14.6193	-14.3861	-14.1327	-14.7468	-14.2063
573	-14.8661	-14.3281	-15.0976	-14.3658	-14.2592	-15.1707	-14.5151	-14.809	-15.1804	-15.1401	-14.1399	-14.6642	-15.4099	-14.4724	-14.3917	-14.8925	-15.1612	0	-14.7114	-14.7211	-15.3217	-15.0465	-14.9173	-14.4857	-14.389	-14.4032	-14.809	-15.3871	-15.08	-14.4551	-14.6833	-14.947	-15.5201	-14.5521	-14.4707	-15.0215	-15.2227	-15.6524	-15.128	-14.8368	-15.6802	-15.0279	-14.858	-14.9925	-14.8085	-14.4511	-15.1849	-14.6756	-15.3671
921	-15.5981	-15.532	-15.0974	-14.9943	-14.7503	-15.1629	-15.3343	-14.9047	-15.2374	-15.2652	-14.5877	-15.4477	-15.762	-15.033	-15.1065	-15.4561	-16.0137	-14.6652	0	-15.1199	-15.2438	-15.1814	-15.4724	-14.4813	-15.3939	-15.2939	-15.3647	-15.4849	-15.7229	-15.4685	-15.3193	-16.0319	-15.7954	-15.3253	-14.6187	-14.5872	-14.9495	-15.6478	-15.7491	-15.5699	-15.3219	-15.0664	-15.4125	-14.249	-15.3245	-15.7702	-15.8315	-15.8211	-14.6104
321	-14.4129	-13.8295	-14.3163	-14.0222	-13.4684	-14.753	-14.4758	-13.8707	-14.4516	-13.7657	-14.2404	-13.8887	-14.2669	-14.1099	-14.0291	-14.5764	-14.1286	-14.6698	-14.6679	0	-14.4001	-14.0826	-14.1533	-13.9053	-14.3568	-13.8446	-14.1588	-13.9288	-14.3382	-13.841	-14.5199	-14.7593	-15.1386	-14.9821	-14.1665	-13.6097	-13.68	-15.0447	-14.7061	-14.3648	-14.3227	-14.1775	-14.1511	-13.7012	-14.8592	-14.1763	-13.9908	-14.854	-14.3091
182	-14.982	-14.5349	-13.8846	-14.8533	-14.0546	-14.5409	-14.8874	-15.1004	-14.6802	-14.6977	-13.518	-14.6891	-14.2926	-14.3891	-13.8056	-14.7139	-15.3789	-14.8777	-14.4182	-14.3278	0	-14.4368	-14.324	-14.0289	-14.5468	-15.1329	-14.6424	-15.0922	-15.234	-14.6057	-14.857	-14.7217	-15.4252	-14.6617	-14.4719	-14.1641	-14.1912	-15.1384	-15.1275	-14.4765	-15.2519	-14.5928	-15.1848	-14.2057	-15.362	-14.4792	-14.4213	-14.5	-15.2386
1414	-15.0188	-14.3886	-15.3432	-14.5093	-14.2108	-14.3934	-14.5236	-14.5311	-14.4301	-14.4742	-13.9022	-14.6535	-14.2284	-14.0533	-13.5761	-14.4531	-14.9283	-14.6181	-14.9826	-14.0666	-14.6445	0	-14.2427	-14.5951	-14.2856	-13.9792	-14.6069	-14.6084	-14.3744	-14.2271	-15.0424	-14.6028	-15.0676	-14.9213	-14.4328	-14.2669	-14.5273	-15.0211	-15.0501	-14.4392	-14.9104	-14.2781	-14.3598	-14.246	-14.8108	-14.6846	-14.3639	-14.7622	-14.324
1193	-15.1573	-14.0544	-14.9027	-15.2389	-14.1556	-14.588	-14.2408	-15.2163	-14.7056	-14.2702	-13.9441	-15.0041	-14.537	-13.8948	-13.7285	-14.8394	-14.8658	-15.0354	-14.6389	-14.8478	-14.6336	-14.6989	0	-13.9413	-14.2095	-14.0366	-15.0647	-14.9598	-14.9425	-14.3659	-15.1011	-14.438	-14.888	-14.8967	-14.4679	-14.432	-14.5192	-15.2764	-15.0902	-14.7749	-15.0845	-14.525	-14.3166	-13.9128	-15.1632	-14.546	-14.4269	-14.5081	-14.7666
1058	-14.8492	-14.2165	-14.9474	-14.1456	-14.3552	-14.8127	-14.8842	-15.1836	-14.8447	-15.1012	-13.6177	-15.0624	-15.3834	-14.1627	-13.747	-14.8609	-14.7751	-15.0089	-14.9714	-14.843	-14.2826	-14.7102	-14.5866	0	-14.947	-14.915	-15.123	-14.8509	-14.7994	-14.3651	-14.7027	-15.0886	-15.1243	-15.7234	-14.7555	-14.2292	-14.802	-15.3985	-15.0429	-15.1224	-15.3702	-14.7348	-15.3185	-14.9759	-15.3361	-15.1881	-14.5713	-14.8896	-14.7301
310	-15.0903	-14.5972	-15.3574	-15.0922	-14.5527	-14.1622	-15.1417	-15.2523	-14.6482	-14.5923	-14.386	-14.6229	-14.3576	-14.8828	-14.0701	-14.0603	-14.721	-15.4707	-14.5665	-14.3597	-14.6977	-14.7239	-14.5868	-14.6766	0	-14.6449	-14.7452	-14.059	-14.9688	-14.5079	-14.8369	-14.5216	-15.3047	-14.6141	-14.2046	-14.3404	-14.643	-15.2533	-15.3402	-14.8605	-15.2768	-14.1409	-14.2321	-14.3737	-15.0352	-14.6652	-14.0046	-14.6763	-14.4509
369	-14.676	-14.5812	-14.9627	-13.9917	-14.1612	-14.4123	-14.7775	-14.7809	-15.0494	-14.1202	-14.3041	-14.7028	-14.5752	-14.3511	-14.2393	-14.4868	-14.403	-14.7259	-14.7207	-14.1727	-14.1675	-14.604	-14.1453	-14.4412	-14.6101	0	-14.6211	-14.9118	-15.1851	-14.0787	-14.4223	-14.8054	-15.1615	-15.5495	-14.7051	-14.3053	-14.455	-15.0589	-15.1189	-14.5544	-15.1775	-14.3092	-15.1372	-14.9753	-14.868	-14.8878	-14.357	-15.7723	-14.4764
418	-15.3657	-14.9677	-15.3916	-14.8526	-14.2126	-14.2712	-14.6786	-15.2538	-15.7611	-15.7609	-14.2761	-15.156	-14.5328	-15.2936	-14.8729	-14.9392	-14.9738	-15.5897	-15.2415	-15.1054	-14.5888	-14.7981	-14.9675	-14.8343	-14.8384	-14.8055	0	-15.5692	-15.5022	-14.6567	-15.5857	-15.1238	-14.9537	-15.5307	-14.2656	-15.3407	-14.9312	-15.2714	-15.2896	-14.8863	-15.0282	-15.2957	-14.481	-15.0109	-15.5324	-15.1056	-15.2708	-14.5859	-15.0037
462	-14.385	-14.017	-15.1049	-14.1429	-13.9222	-13.7753	-14.7184	-14.5095	-15.0299	-14.2243	-13.9332	-14.4972	-13.6858	-13.8613	-13.6397	-13.9711	-14.2527	-14.6302	-14.2726	-14.2866	-14.0478	-14.638	-13.8825	-14.202	-14.4773	-13.8119	-14.5521	0	-13.8646	-14.447	-14.767	-14.6169	-14.9018	-14.6284	-14.3595	-14.884	-14.9741	-14.837	-14.9578	-14.265	-14.6048	-13.752	-15.007	-14.364	-14.5898	-13.5524	-14.1247	-14.6936	-14.7216
913	-14.5678	-13.9975	-14.8344	-14.2487	-13.9577	-14.9958	-14.6516	-15.2973	-14.8639	-14.2706	-13.6557	-14.3722	-14.4862	-13.7629	-13.6861	-14.8737	-14.6603	-14.7536	-14.7668	-14.2519	-15.1317	-14.5819	-14.3716	-13.9938	-14.3374	-14.1628	-14.7721	-13.6934	0	-13.8948	-14.9496	-14.8017	-14.8622	-14.9521	-14.3185	-14.1816	-15.1308	-14.9171	-15.0538	-15.0964	-14.9127	-14.6064	-14.5437	-13.711	-15.1264	-14.4978	-14.6381	-14.8199	-14.8484
78	-14.5088	-14.5677	-15.3679	-14.1469	-13.5761	-14.5371	-15.2314	-14.6984	-15.095	-14.227	-13.9163	-14.4006	-14.0395	-14.4153	-13.7382	-14.6455	-14.6553	-14.8683	-14.7498	-14.6907	-14.6288	-15.2548	-14.1198	-14.4887	-14.8805	-14.5207	-14.9568	-14.2915	-14.3224	0	-14.5643	-15.1488	-15.2779	-15.1783	-14.5524	-14.1347	-14.4801	-15.534	-14.9192	-15.1174	-15.0977	-14.3144	-14.3619	-14.3618	-15.4021	-14.571	-14.1194	-14.6792	-15.2123
605	-14.3991	-14.0386	-14.5849	-14.9073	-13.9502	-13.6792	-14.4008	-14.4556	-14.3908	-14.2397	-13.9736	-14.3018	-14.0239	-13.8357	-14.1625	-14.4456	-14.7868	-15.0398	-14.3443	-14.3438	-14.254	-13.7258	-14.6089	-13.95	-14.4192	-13.721	-14.4916	-14.1651	-14.5915	-14.2485	0	-14.7833	-14.9708	-14.3699	-14.5105	-14.4446	-13.9326	-14.9388	-14.5274	-14.0609	-14.6874	-14.4575	-13.9715	-13.6592	-14.5754	-14.0741	-14.2404	-14.5576	-14.2773
680	-14.7813	-15.0258	-15.1728	-15.1134	-13.8542	-14.8596	-15.0001	-15.2301	-14.9739	-14.9442	-14.1436	-14.9082	-14.881	-14.5686	-13.6644	-15.238	-14.9868	-15.3427	-14.2224	-14.6616	-14.1424	-14.8451	-14.1109	-13.8348	-14.5607	-14.6704	-14.6116	-14.9523	-14.4658	-14.0794	-14.4181	0	-15.1942	-14.8543	-14.7237	-14.1759	-14.6537	-15.1696	-14.9407	-14.6305	-14.9001	-14.661	-14.2937	-14.5214	-15.112	-14.9633	-14.4782	-14.4874	-15.1583
532	-14.5133	-14.229	-15.0333	-14.8674	-14.5405	-14.7109	-14.6476	-14.7373	-14.8293	-14.4943	-14.1185	-14.7229	-13.7865	-14.9055	-14.0432	-15.4195	-14.5878	-15.2983	-15.5814	-14.4914	-14.566	-15.2677	-14.6499	-14.3427	-15.058	-13.9705	-15.3449	-14.9656	-14.4337	-14.3292	-14.6054	-15.3753	0	-14.9971	-14.9043	-14.8056	-15.1806	-15.3527	-15.0025	-14.6173	-15.3727	-14.5025	-14.7576	-14.4747	-14.9303	-14.9778	-14.9862	-15.7245	-14.4157
195	-14.5762	-14.5781	-14.1285	-14.4711	-14.8738	-14.5689	-14.9744	-15.1399	-14.3677	-13.7921	-14.476	-14.7942	-14.5979	-14.2344	-13.6615	-14.2701	-15.1177	-14.6146	-14.8394	-13.9719	-14.2766	-14.661	-14.5819	-14.8651	-14.8787	-14.7434	-14.7692	-14.3525	-14.2884	-14.2594	-14.7027	-14.8597	-15.0105	0	-14.832	-13.7226	-14.196	-15.5167	-14.6921	-14.8761	-15.5985	-15.1058	-14.4653	-14.2281	-15.0817	-14.6813	-14.5471	-14.1839	-14.8012
906	-14.7535	-13.7804	-14.716	-13.9907	-14.3019	-14.5226	-13.8308	-14.7286	-14.5587	-14.1468	-14.5876	-14.4985	-14.1958	-14.2025	-14.4399	-15.0489	-14.6875	-15.2416	-15.2667	-14.4144	-14.5644	-14.5259	-14.405	-14.3867	-14.8013	-14.6963	-14.8834	-14.8196	-14.9271	-13.8336	-14.6473	-15.2334	-15.0851	-14.7481	0	-13.7379	-13.6553	-14.9451	-15.1857	-14.8743	-14.7852	-15.0891	-14.3701	-14.0972	-14.7613	-15.2905	-14.4024	-14.8768	-14.0829
228	-14.7975	-14.0328	-15.5557	-14.8464	-13.8378	-14.5741	-14.5967	-14.8025	-14.9601	-15.0298	-14.4296	-14.9261	-14.0511	-14.1655	-13.4039	-15.2393	-15.0418	-15.0928	-14.4383	-14.7945	-14.678	-15.1526	-14.7986	-13.7332	-14.7964	-14.8029	-14.9813	-15.027	-14.9031	-14.9548	-15.0028	-15.3863	-14.8455	-14.7709	-14.4711	0	-14.2391	-15.6592	-15.2076	-15.2529	-15.3787	-14.5575	-15.3559	-14.4007	-15.5988	-14.8335	-15.3645	-14.9236	-14.9245
754	-15.3174	-15.0942	-15.0312	-15.8766	-14.6843	-14.6285	-14.9936	-15.3728	-14.8742	-15.0595	-13.6852	-15.0948	-14.8132	-14.6802	-13.8289	-14.9688	-14.9878	-15.0996	-14.9418	-14.5859	-14.7228	-14.5972	-14.9279	-14.1513	-14.6097	-15.4888	-14.0373	-14.596	-15.1033	-14.5333	-14.9397	-14.8377	-15.3474	-15.4061	-14.9169	-14.9622	0	-15.2726	-15.5885	-14.7935	-15.5432	-14.6941	-14.7118	-14.4452	-15.5524	-14.4478	-15.2226	-14.8348	-15.3197
588	-14.5	-14.1125	-14.95	-14.7535	-14.765	-14.3914	-14.8132	-15.1598	-15.1973	-14.4446	-13.7995	-14.8952	-14.3508	-14.4414	-13.8816	-15.2311	-15.2854	-15.1444	-14.719	-14.9479	-14.7431	-15.2839	-14.3997	-15.0965	-14.6963	-14.5219	-14.4943	-14.3576	-14.6284	-14.3295	-14.5528	-14.4134	-15.4796	-14.8607	-15.047	-14.3792	-14.4831	0	-14.7835	-15.1858	-15.1665	-15.0371	-14.6607	-14.9401	-14.9442	-14.9162	-15.0081	-14.8739	-14.7708
882	-14.2842	-13.4098	-14.1998	-13.6068	-14.5623	-14.3696	-14.2431	-14.671	-14.4475	-14.3261	-14.0509	-14.0755	-13.6985	-13.4505	-13.6432	-14.1197	-14.5155	-14.3645	-14.4673	-13.7769	-14.1848	-14.2277	-14.2778	-13.6424	-14.4105	-13.943	-14.5346	-14.1685	-14.2468	-13.8791	-14.3238	-14.7001	-15.1039	-14.3097	-14.044	-13.9166	-14.2658	-14.5322	0	-14.2723	-14.545	-14.1231	-14.5052	-14.0488	-15.0119	-14.173	-14.0431	-14.8007	-14.1585
1288	-14.3422	-14.3953	-14.4588	-14.3594	-14.1672	-14.4031	-14.2354	-14.6522	-14.4307	-14.625	-14.876	-14.8036	-14.8596	-14.2642	-13.5414	-14.6282	-14.8985	-15.4079	-14.8403	-14.4139	-14.0656	-14.648	-14.7794	-14.4608	-14.5264	-14.556	-14.2575	-14.6355	-15.0707	-14.5214	-14.9252	-15.1171	-15.463	-15.1455	-14.706	-14.5982	-14.368	-15.1975	-14.5774	0	-14.8995	-14.0202	-14.2201	-14.5957	-14.8194	-14.4621	-14.726	-14.4394	-14.9157
934	-14.6616	-13.7291	-14.4618	-14.1956	-14.2314	-14.157	-14.5932	-14.1659	-14.7678	-14.0339	-14.8909	-15.0647	-14.0766	-14.077	-13.3198	-14.1211	-14.8318	-14.7023	-14.5355	-14.0986	-14.965	-14.2564	-14.4326	-13.9731	-14.3585	-14.2562	-14.8723	-14.0627	-15.3231	-14.0216	-14.4284	-14.6639	-14.7779	-14.7742	-13.9947	-14.4805	-14.6093	-14.8706	-15.0048	-14.7405	0	-14.4938	-14.0957	-15.1389	-14.6174	-14.7361	-14.2119	-14.378	-14.6272
1141	-14.4231	-14.5074	-14.8837	-14.3296	-15.0225	-15.3072	-14.2385	-15.2399	-14.3478	-14.887	-14.4094	-14.8477	-14.244	-14.2222	-13.2421	-14.4125	-14.7881	-15.2618	-15.1095	-14.7355	-13.9739	-14.7196	-14.0279	-14.0188	-14.5684	-14.796	-15.1461	-14.3234	-14.4171	-15.0162	-14.8136	-14.8388	-15.2281	-15.026	-14.0173	-14.557	-14.4932	-14.9069	-15.2177	-14.2351	-15.0627	0	-14.8185	-14.7178	-15.03	-14.7466	-14.6552	-15.6336	-13.992
204	-14.8531	-13.9457	-14.4886	-14.5106	-14.0052	-14.6422	-14.4701	-14.5031	-14.4763	-14.2517	-14.1511	-14.3997	-14.1868	-14.7807	-14.3797	-14.9019	-14.7506	-15.0682	-14.8344	-14.6902	-15.1556	-14.789	-14.4999	-14.3773	-13.9851	-14.6514	-14.425	-14.4882	-15.0189	-14.2249	-14.6082	-14.4045	-15.5409	-14.437	-14.3297	-13.9545	-14.5336	-15.065	-15.2229	-14.5009	-15.2607	-14.8742	0	-14.5022	-14.0977	-14.1882	-15.0446	-14.6177	-15.0545
1456	-14.6604	-15.4539	-15.1184	-14.8977	-14.7511	-14.6047	-14.727	-15.5846	-14.8885	-15.4056	-14.4287	-14.6958	-14.6437	-14.9963	-14.6729	-14.6987	-15.0971	-14.7849	-15.3066	-14.8204	-14.7751	-14.965	-14.6261	-14.4916	-15.0967	-14.602	-14.7138	-14.4308	-15.7819	-15.0299	-14.6324	-15.7795	-15.2582	-14.8776	-14.8392	-14.3352	-14.9895	-15.0168	-15.0852	-15.1011	-15.5858	-14.4701	-15.19	0	-15.0857	-14.5611	-14.9168	-14.8348	-15.2577
767	-14.6464	-14.5545	-14.9679	-14.3341	-13.8036	-15.0069	-14.9177	-14.8947	-14.9273	-14.3036	-14.3314	-14.9966	-14.4058	-15.0689	-14.0176	-14.7022	-14.5041	-14.4306	-14.8084	-14.7718	-14.4901	-14.7826	-14.538	-14.2409	-15.0015	-14.6882	-15.1357	-14.6428	-14.9395	-14.2679	-14.761	-15.0458	-14.8083	-14.6677	-14.5038	-14.593	-14.7144	-15.081	-14.6733	-14.2744	-15.1239	-14.7262	-13.7562	-14.5841	0	-14.5877	-14.736	-15.1088	-15.4043
397	-14.3034	-14.2855	-14.459	-14.4318	-13.8151	-14.1655	-14.7883	-14.4154	-14.2524	-14.0734	-14.2925	-14.6435	-13.8534	-13.7119	-14.0076	-14.6499	-14.0846	-15.4096	-14.866	-15.0703	-14.0537	-14.8649	-14.6132	-14.1433	-15.0002	-13.845	-13.7335	-14.3029	-14.646	-14.1496	-14.547	-14.4231	-15.2899	-14.7541	-14.4762	-13.8547	-14.1874	-14.7859	-15.1487	-14.6346	-15.4828	-14.5608	-14.1334	-13.4943	-14.6036	0	-14.4019	-14.8921	-14.4714
972	-14.5981	-13.9763	-14.6529	-14.6678	-14.0333	-14.1166	-14.5189	-15.0013	-14.904	-14.9683	-14.235	-14.5586	-14.6362	-13.8357	-13.02	-14.512	-15.1221	-14.7501	-14.5068	-14.723	-14.6052	-15.0192	-14.4744	-14.0522	-14.48	-14.3123	-14.2693	-14.4885	-14.9504	-14.037	-14.7444	-14.4682	-15.2735	-14.8521	-14.7373	-13.9814	-14.1389	-15.3174	-15.1001	-14.3748	-15.0543	-14.4952	-14.7323	-14.2481	-14.6867	-14.7014	0	-14.8399	-14.7657
669	-14.3077	-14.3745	-14.937	-15.5058	-14.7957	-13.8617	-14.8077	-15.4321	-14.8643	-15.1563	-14.3692	-15.3272	-15.0065	-15.1496	-14.7197	-15.3059	-15.3398	-15.1646	-14.7791	-15.462	-15.1141	-15.1662	-14.6891	-14.6372	-14.3362	-14.9397	-14.6487	-14.4809	-15.5641	-14.6084	-14.833	-14.6225	-15.6564	-14.8662	-14.7989	-14.6713	-14.4748	-15.1171	-15.6661	-15.0194	-15.6429	-14.9504	-15.1695	-15.0946	-15.2936	-14.5532	-14.8483	0	-14.5984
1455	-15.1524	-14.0736	-14.8922	-13.9739	-14.7585	-13.9965	-14.3055	-14.6883	-14.8811	-14.1426	-14.0174	-14.8342	-14.0821	-13.9461	-14.0356	-14.25	-14.8026	-15.0484	-14.7819	-14.4918	-14.6456	-13.9633	-14.9714	-13.9936	-14.1994	-14.1801	-14.6662	-14.4494	-14.7374	-14.381	-15.0483	-14.525	-14.7063	-14.7824	-14.426	-14.3911	-14.7739	-15.2709	-15.1293	-14.9774	-15.2419	-13.9524	-14.5233	-14.1184	-15.0154	-14.6727	-14.7973	-14.9781	0
175	-14.7168	-14.1544	-15.3059	-14.8237	-13.8082	-14.8184	-14.7989	-14.7807	-14.8856	-14.9875	-14.3088	-14.9782	-14.9704	-14.6239	-13.6839	-14.8836	-14.9798	-15.6808	-14.877	-14.5517	-14.8193	-14.3741	-14.848	-14.5499	-14.4501	-14.885	-14.8978	-14.4396	-15.0853	-14.3537	-15.2793	-13.9934	-15.6815	-14.9586	-15.215	-14.6935	-14.3494	-15.2447	-14.9353	-14.8429	-15.4346	-14.6586	-14.6505	-14.3557	-14.9675	-15.071	-14.4466	-14.9214	-14.7244
[truncated: 3 more columns]
