# Supplementary material for: Maximum-likelihood model fitting for quantitative analysis of SMLM data
Source: Nat Methods. 2022 Dec 15;20(1):139–48. doi: 10.1038/s41592-022-01676-z (PMC9834062; doi:10.1038/s41592-022-01676-z)
Supplement: Supplementary file 11 — Statistical Source Data [file 41592_2022_1676_MOESM11_ESM.xlsx]

## Sheet: EDFig2a
brightness	x variable	x value	x unit	y variable (error)	y mean	y std	y unit
dim	labeling efficiency	70	percent	Position x	-0.077075	2.9739	nm
dim	labeling efficiency	60	percent	Position x	-0.0863075	4.21423	nm
dim	labeling efficiency	50	percent	Position x	-0.451724	5.61592	nm
dim	labeling efficiency	40	percent	Position x	0.249386	7.37435	nm
dim	labeling efficiency	30	percent	Position x	-0.0160068	11.4235	nm
intermediate	labeling efficiency	70	percent	Position x	0.0117215	1.99457	nm
intermediate	labeling efficiency	60	percent	Position x	0.056473	2.53959	nm
intermediate	labeling efficiency	50	percent	Position x	-0.0392893	3.83058	nm
intermediate	labeling efficiency	40	percent	Position x	-0.252505	6.84835	nm
intermediate	labeling efficiency	30	percent	Position x	-0.130603	12.8248	nm
bright	labeling efficiency	70	percent	Position x	0.0234026	2.37947	nm
bright	labeling efficiency	60	percent	Position x	0.0728734	2.04676	nm
bright	labeling efficiency	50	percent	Position x	-0.111496	5.52484	nm
bright	labeling efficiency	40	percent	Position x	-0.060258	6.3358	nm
bright	labeling efficiency	30	percent	Position x	0.460989	11.9565	nm
dim	labeling efficiency	70	percent	Position z	0.124266	8.36729	nm
dim	labeling efficiency	60	percent	Position z	-0.533562	9.63526	nm
dim	labeling efficiency	50	percent	Position z	-0.578941	11.101	nm
dim	labeling efficiency	40	percent	Position z	-0.330541	12.7524	nm
dim	labeling efficiency	30	percent	Position z	-0.0100238	16.5616	nm
intermediate	labeling efficiency	70	percent	Position z	-0.11837	5.56681	nm
intermediate	labeling efficiency	60	percent	Position z	-0.159267	6.73727	nm
intermediate	labeling efficiency	50	percent	Position z	0.227271	7.73962	nm
intermediate	labeling efficiency	40	percent	Position z	-0.32374	11.8512	nm
intermediate	labeling efficiency	30	percent	Position z	-0.592405	15.6163	nm
bright	labeling efficiency	70	percent	Position z	-0.172364	4.33131	nm
bright	labeling efficiency	60	percent	Position z	0.0592216	5.41307	nm
bright	labeling efficiency	50	percent	Position z	-0.300302	8.49844	nm
bright	labeling efficiency	40	percent	Position z	-0.641901	10.3728	nm
bright	labeling efficiency	30	percent	Position z	-1.82072	15.7635	nm
dim	labeling efficiency	70	percent	Rotation	0.475489	10.2302	degree
dim	labeling efficiency	60	percent	Rotation	-0.153083	13.0753	degree
dim	labeling efficiency	50	percent	Rotation	0.954167	14.0975	degree
dim	labeling efficiency	40	percent	Rotation	-0.140014	16.9225	degree
dim	labeling efficiency	30	percent	Rotation	0.149966	20.9331	degree
intermediate	labeling efficiency	70	percent	Rotation	0.155604	6.16708	degree
intermediate	labeling efficiency	60	percent	Rotation	0.245803	7.23575	degree
intermediate	labeling efficiency	50	percent	Rotation	0.0713772	10.3891	degree
intermediate	labeling efficiency	40	percent	Rotation	0.591564	13.8985	degree
intermediate	labeling efficiency	30	percent	Rotation	1.86179	19.3055	degree
bright	labeling efficiency	70	percent	Rotation	-0.0837084	4.11786	degree
bright	labeling efficiency	60	percent	Rotation	0.26735	6.37663	degree
bright	labeling efficiency	50	percent	Rotation	0.167235	9.17388	degree
bright	labeling efficiency	40	percent	Rotation	-0.110522	12.3602	degree
bright	labeling efficiency	30	percent	Rotation	-0.200806	16.8303	degree
dim	labeling efficiency	70	percent	Separation	2.33767	11.6424	nm
dim	labeling efficiency	60	percent	Separation	1.15799	13.5646	nm
dim	labeling efficiency	50	percent	Separation	1.20432	15.6339	nm
dim	labeling efficiency	40	percent	Separation	1.66506	17.557	nm
dim	labeling efficiency	30	percent	Separation	2.91702	22.0229	nm
intermediate	labeling efficiency	70	percent	Separation	-1.51088	8.07802	nm
intermediate	labeling efficiency	60	percent	Separation	-2.24623	9.98183	nm
intermediate	labeling efficiency	50	percent	Separation	-2.36517	11.989	nm
intermediate	labeling efficiency	40	percent	Separation	-3.12046	16.2775	nm
intermediate	labeling efficiency	30	percent	Separation	-6.27494	22.0883	nm
bright	labeling efficiency	70	percent	Separation	0.0384943	6.45549	nm
bright	labeling efficiency	60	percent	Separation	-1.31648	7.78713	nm
bright	labeling efficiency	50	percent	Separation	-1.97661	12.4267	nm
bright	labeling efficiency	40	percent	Separation	-4.48863	16.1992	nm
bright	labeling efficiency	30	percent	Separation	-7.4992	22.5596	nm
dim	labeling efficiency	70	percent	Radius	0.261594	1.98171	nm
dim	labeling efficiency	60	percent	Radius	0.36981	2.20112	nm
dim	labeling efficiency	50	percent	Radius	0.440664	2.8134	nm
dim	labeling efficiency	40	percent	Radius	0.349283	3.35904	nm
dim	labeling efficiency	30	percent	Radius	0.634093	4.23348	nm
intermediate	labeling efficiency	70	percent	Radius	0.168488	1.23966	nm
intermediate	labeling efficiency	60	percent	Radius	0.161208	1.51985	nm
intermediate	labeling efficiency	50	percent	Radius	0.287841	1.91065	nm
intermediate	labeling efficiency	40	percent	Radius	0.479449	2.50811	nm
intermediate	labeling efficiency	30	percent	Radius	0.654458	3.82702	nm
bright	labeling efficiency	70	percent	Radius	0.0658043	0.996007	nm
bright	labeling efficiency	60	percent	Radius	0.148277	1.1423	nm
bright	labeling efficiency	50	percent	Radius	0.323262	1.83309	nm
bright	labeling efficiency	40	percent	Radius	0.508938	2.27453	nm
bright	labeling efficiency	30	percent	Radius	0.75132	3.36908	nm
dim	labeling efficiency	70	percent	Twist	-1.10821	10.5431	degree
dim	labeling efficiency	60	percent	Twist	-0.959692	11.2349	degree
dim	labeling efficiency	50	percent	Twist	0.275781	11.5941	degree
dim	labeling efficiency	40	percent	Twist	-0.449083	12.3885	degree
dim	labeling efficiency	30	percent	Twist	-1.0144	12.5529	degree
intermediate	labeling efficiency	70	percent	Twist	-0.416188	5.57774	degree
intermediate	labeling efficiency	60	percent	Twist	-0.731362	6.43709	degree
intermediate	labeling efficiency	50	percent	Twist	-0.535182	8.45076	degree
intermediate	labeling efficiency	40	percent	Twist	-0.796356	9.74683	degree
intermediate	labeling efficiency	30	percent	Twist	-0.942648	11.4362	degree
bright	labeling efficiency	70	percent	Twist	-0.153411	3.80816	degree
bright	labeling efficiency	60	percent	Twist	-0.0616538	4.61486	degree
bright	labeling efficiency	50	percent	Twist	-0.166028	6.42087	degree
bright	labeling efficiency	40	percent	Twist	-0.457979	8.09148	degree
bright	labeling efficiency	30	percent	Twist	-1.09293	9.9248	degree
dim	labeling efficiency	70	percent	Background	0.230844	7.71836	%
dim	labeling efficiency	60	percent	Background	0.208493	8.8082	%
dim	labeling efficiency	50	percent	Background	-0.842585	9.42515	%
dim	labeling efficiency	40	percent	Background	-2.24194	10.5309	%
dim	labeling efficiency	30	percent	Background	-4.1529	12.8071	%
intermediate	labeling efficiency	70	percent	Background	-0.719193	6.78705	%
intermediate	labeling efficiency	60	percent	Background	-1.27468	7.67739	%
intermediate	labeling efficiency	50	percent	Background	-1.38662	8.93718	%
intermediate	labeling efficiency	40	percent	Background	-2.56608	10.2772	%
intermediate	labeling efficiency	30	percent	Background	-4.56899	12.0522	%
bright	labeling efficiency	70	percent	Background	-0.712502	7.56715	%
bright	labeling efficiency	60	percent	Background	-1.2061	8.04151	%
bright	labeling efficiency	50	percent	Background	-1.39869	9.0625	%
bright	labeling efficiency	40	percent	Background	-1.73693	10.7064	%
bright	labeling efficiency	30	percent	Background	-4.71884	12.3711	%
dim	labeling efficiency	70	percent	Linkage error	-0.482569	2.01814	nm
dim	labeling efficiency	60	percent	Linkage error	-0.876803	1.89241	nm
dim	labeling efficiency	50	percent	Linkage error	-0.752048	2.14947	nm
dim	labeling efficiency	40	percent	Linkage error	-0.998971	2.0354	nm
dim	labeling efficiency	30	percent	Linkage error	-0.948389	2.22188	nm
intermediate	labeling efficiency	70	percent	Linkage error	-0.2399	1.25309	nm
intermediate	labeling efficiency	60	percent	Linkage error	-0.233183	1.53903	nm
intermediate	labeling efficiency	50	percent	Linkage error	-0.268778	1.68134	nm
intermediate	labeling efficiency	40	percent	Linkage error	-0.425763	1.73076	nm
intermediate	labeling efficiency	30	percent	Linkage error	-0.37279	2.172	nm
bright	labeling efficiency	70	percent	Linkage error	-0.0699099	0.829733	nm
bright	labeling efficiency	60	percent	Linkage error	-0.0317519	1.1372	nm
bright	labeling efficiency	50	percent	Linkage error	0.0911683	1.43799	nm
bright	labeling efficiency	40	percent	Linkage error	0.133646	1.8632	nm
bright	labeling efficiency	30	percent	Linkage error	0.0741224	1.93976	nm

## Sheet: EDFig2b
brightness	x variable	x value	x unit	y variable (error)	y mean	y std	y unit
dim	background	0	percent	Position x	0.060789	3.14257	nm
dim	background	9.69665	percent	Position x	-0.0863075	4.21423	nm
dim	background	19.7069	percent	Position x	-0.333204	4.35577	nm
dim	background	30.0462	percent	Position x	0.0260417	6.00079	nm
dim	background	40.2968	percent	Position x	-0.264307	5.98229	nm
intermediate	background	0	percent	Position x	-0.0499797	1.72829	nm
intermediate	background	9.69665	percent	Position x	0.056473	2.53959	nm
intermediate	background	19.7069	percent	Position x	-0.0945169	3.5686	nm
intermediate	background	30.0462	percent	Position x	0.00632167	3.96991	nm
intermediate	background	40.2968	percent	Position x	-0.253404	5.38376	nm
bright	background	0	percent	Position x	0.00717892	1.18509	nm
bright	background	9.69665	percent	Position x	0.0728734	2.04676	nm
bright	background	19.7069	percent	Position x	-0.241157	3.84182	nm
bright	background	30.0462	percent	Position x	0.0483571	4.86093	nm
bright	background	40.2968	percent	Position x	-0.630134	6.29933	nm
dim	background	0	percent	Position z	0.385505	8.44892	nm
dim	background	9.69665	percent	Position z	-0.533562	9.63526	nm
dim	background	19.7069	percent	Position z	-0.595562	10.2053	nm
dim	background	30.0462	percent	Position z	-0.245781	11.393	nm
dim	background	40.2968	percent	Position z	-0.383926	11.9626	nm
intermediate	background	0	percent	Position z	0.135296	5.31028	nm
intermediate	background	9.69665	percent	Position z	-0.159267	6.73727	nm
intermediate	background	19.7069	percent	Position z	-0.0717968	7.64447	nm
intermediate	background	30.0462	percent	Position z	-0.180246	9.74928	nm
intermediate	background	40.2968	percent	Position z	-0.520105	9.98962	nm
bright	background	0	percent	Position z	0.0407814	2.98291	nm
bright	background	9.69665	percent	Position z	0.0592216	5.41307	nm
bright	background	19.7069	percent	Position z	0.0237142	6.86375	nm
bright	background	30.0462	percent	Position z	-0.244071	8.53497	nm
bright	background	40.2968	percent	Position z	-0.777042	9.39965	nm
dim	background	0	percent	Rotation	-0.229057	11.0883	degree
dim	background	9.69665	percent	Rotation	-0.153083	13.0753	degree
dim	background	19.7069	percent	Rotation	0.909389	13.0973	degree
dim	background	30.0462	percent	Rotation	-0.337129	14.1324	degree
dim	background	40.2968	percent	Rotation	-0.328125	15.1125	degree
intermediate	background	0	percent	Rotation	0.117871	5.77858	degree
intermediate	background	9.69665	percent	Rotation	0.245803	7.23575	degree
intermediate	background	19.7069	percent	Rotation	-0.0990891	8.78238	degree
intermediate	background	30.0462	percent	Rotation	0.386539	10.9529	degree
intermediate	background	40.2968	percent	Rotation	0.832376	12.8674	degree
bright	background	0	percent	Rotation	-0.00915618	4.447	degree
bright	background	9.69665	percent	Rotation	0.26735	6.37663	degree
bright	background	19.7069	percent	Rotation	-0.188391	7.52009	degree
bright	background	30.0462	percent	Rotation	0.539284	8.6151	degree
bright	background	40.2968	percent	Rotation	0.104981	9.56073	degree
dim	background	0	percent	Separation	2.14083	12.1795	nm
dim	background	9.69665	percent	Separation	1.15799	13.5646	nm
dim	background	19.7069	percent	Separation	1.21731	13.9571	nm
dim	background	30.0462	percent	Separation	1.33461	16.2362	nm
dim	background	40.2968	percent	Separation	0.622878	17.2681	nm
intermediate	background	0	percent	Separation	-2.30253	8.51833	nm
intermediate	background	9.69665	percent	Separation	-2.24623	9.98183	nm
intermediate	background	19.7069	percent	Separation	-1.6794	11.8559	nm
intermediate	background	30.0462	percent	Separation	-1.73712	13.1014	nm
intermediate	background	40.2968	percent	Separation	-1.76468	14.2195	nm
bright	background	0	percent	Separation	-1.17376	6.30748	nm
bright	background	9.69665	percent	Separation	-1.31648	7.78713	nm
bright	background	19.7069	percent	Separation	-1.21414	9.86282	nm
bright	background	30.0462	percent	Separation	-1.41449	11.1094	nm
bright	background	40.2968	percent	Separation	-1.20564	13.964	nm
dim	background	0	percent	Radius	0.311171	1.94512	nm
dim	background	9.69665	percent	Radius	0.36981	2.20112	nm
dim	background	19.7069	percent	Radius	0.285027	2.60743	nm
dim	background	30.0462	percent	Radius	0.407641	2.78661	nm
dim	background	40.2968	percent	Radius	0.56973	3.00057	nm
intermediate	background	0	percent	Radius	0.174348	1.24957	nm
intermediate	background	9.69665	percent	Radius	0.161208	1.51985	nm
intermediate	background	19.7069	percent	Radius	0.29106	1.84156	nm
intermediate	background	30.0462	percent	Radius	0.309476	2.08827	nm
intermediate	background	40.2968	percent	Radius	0.313323	2.45003	nm
bright	background	0	percent	Radius	0.118285	0.866383	nm
bright	background	9.69665	percent	Radius	0.148277	1.1423	nm
bright	background	19.7069	percent	Radius	0.148585	1.41889	nm
bright	background	30.0462	percent	Radius	0.161217	1.88672	nm
bright	background	40.2968	percent	Radius	0.217311	2.06648	nm
dim	background	0	percent	Twist	-0.13684	10.4368	degree
dim	background	9.69665	percent	Twist	-0.959692	11.2349	degree
dim	background	19.7069	percent	Twist	-0.452551	10.786	degree
dim	background	30.0462	percent	Twist	-0.719563	11.1277	degree
dim	background	40.2968	percent	Twist	0.240135	11.4639	degree
intermediate	background	0	percent	Twist	-0.501336	5.96686	degree
intermediate	background	9.69665	percent	Twist	-0.731362	6.43709	degree
intermediate	background	19.7069	percent	Twist	-0.358378	7.20607	degree
intermediate	background	30.0462	percent	Twist	-0.253881	8.27757	degree
intermediate	background	40.2968	percent	Twist	-0.330162	8.34034	degree
bright	background	0	percent	Twist	0.0257745	3.85299	degree
bright	background	9.69665	percent	Twist	-0.0616538	4.61486	degree
bright	background	19.7069	percent	Twist	-0.0721262	4.90987	degree
bright	background	30.0462	percent	Twist	-0.380271	6.54065	degree
bright	background	40.2968	percent	Twist	-0.146739	6.82892	degree
dim	background	0	percent	Background	0.599647	1.50217	%
dim	background	9.69665	percent	Background	0.208493	8.8082	%
dim	background	19.7069	percent	Background	-0.126512	11.1465	%
dim	background	30.0462	percent	Background	-0.96904	11.4451	%
dim	background	40.2968	percent	Background	-1.32842	11.3921	%
intermediate	background	0	percent	Background	0.202887	0.577246	%
intermediate	background	9.69665	percent	Background	-1.27468	7.67739	%
intermediate	background	19.7069	percent	Background	-2.56733	9.97719	%
intermediate	background	30.0462	percent	Background	-2.25138	11.2166	%
intermediate	background	40.2968	percent	Background	-3.20596	11.346	%
bright	background	0	percent	Background	0.184315	0.634368	%
bright	background	9.69665	percent	Background	-1.2061	8.04151	%
bright	background	19.7069	percent	Background	-1.34373	10.5102	%
bright	background	30.0462	percent	Background	-2.30951	11.0173	%
bright	background	40.2968	percent	Background	-2.85506	11.1679	%
dim	background	0	percent	Linkage error	-0.991311	1.56367	nm
dim	background	9.69665	percent	Linkage error	-0.876803	1.89241	nm
dim	background	19.7069	percent	Linkage error	-0.615937	2.27622	nm
dim	background	30.0462	percent	Linkage error	-0.214649	2.63107	nm
dim	background	40.2968	percent	Linkage error	-0.486596	2.4176	nm
intermediate	background	0	percent	Linkage error	-0.540049	0.993413	nm
intermediate	background	9.69665	percent	Linkage error	-0.233183	1.53903	nm
intermediate	background	19.7069	percent	Linkage error	-0.00878462	1.88718	nm
intermediate	background	30.0462	percent	Linkage error	0.0857	2.03371	nm
intermediate	background	40.2968	percent	Linkage error	0.210583	2.10638	nm
bright	background	0	percent	Linkage error	-0.25118	0.607659	nm
bright	background	9.69665	percent	Linkage error	-0.0317519	1.1372	nm
bright	background	19.7069	percent	Linkage error	0.113405	1.41056	nm
bright	background	30.0462	percent	Linkage error	0.415692	1.78563	nm
bright	background	40.2968	percent	Linkage error	0.473206	1.92905	nm

## Sheet: EDFig2c
brightness	x variable	x value	x unit	y variable (error)	y mean	y std	y unit
dim	re-blinks	0	count	Position x	0.115682	6.70543	nm
dim	re-blinks	1	count	Position x	-0.247049	4.33645	nm
dim	re-blinks	2	count	Position x	-0.0863075	4.21423	nm
dim	re-blinks	3	count	Position x	0.00187242	3.38303	nm
dim	re-blinks	4	count	Position x	-0.0543864	2.98118	nm
intermediate	re-blinks	0	count	Position x	-0.0134174	3.78162	nm
intermediate	re-blinks	1	count	Position x	0.211932	3.05524	nm
intermediate	re-blinks	2	count	Position x	0.056473	2.53959	nm
intermediate	re-blinks	3	count	Position x	0.0366266	2.19209	nm
intermediate	re-blinks	4	count	Position x	0.0423959	2.06112	nm
bright	re-blinks	0	count	Position x	0.101794	2.67808	nm
bright	re-blinks	1	count	Position x	0.042351	2.21908	nm
bright	re-blinks	2	count	Position x	0.0728734	2.04676	nm
bright	re-blinks	3	count	Position x	-0.107657	1.95018	nm
bright	re-blinks	4	count	Position x	0.0432216	2.23805	nm
dim	re-blinks	0	count	Position z	-1.24925	15.1898	nm
dim	re-blinks	1	count	Position z	0.126482	10.8464	nm
dim	re-blinks	2	count	Position z	-0.533562	9.63526	nm
dim	re-blinks	3	count	Position z	0.461917	8.92449	nm
dim	re-blinks	4	count	Position z	0.251263	8.11265	nm
intermediate	re-blinks	0	count	Position z	0.335879	10.224	nm
intermediate	re-blinks	1	count	Position z	0.267518	7.06077	nm
intermediate	re-blinks	2	count	Position z	-0.159267	6.73727	nm
intermediate	re-blinks	3	count	Position z	0.139834	6.44778	nm
intermediate	re-blinks	4	count	Position z	0.239788	6.38748	nm
bright	re-blinks	0	count	Position z	0.682053	6.22602	nm
bright	re-blinks	1	count	Position z	-0.368832	5.4244	nm
bright	re-blinks	2	count	Position z	0.0592216	5.41307	nm
bright	re-blinks	3	count	Position z	-0.178865	4.5675	nm
bright	re-blinks	4	count	Position z	-0.12419	5.26193	nm
dim	re-blinks	0	count	Rotation	1.47449	15.6846	degree
dim	re-blinks	1	count	Rotation	0.125489	14.0021	degree
dim	re-blinks	2	count	Rotation	-0.153083	13.0753	degree
dim	re-blinks	3	count	Rotation	0.138938	11.1672	degree
dim	re-blinks	4	count	Rotation	0.395648	10.5535	degree
intermediate	re-blinks	0	count	Rotation	0.420385	11.2542	degree
intermediate	re-blinks	1	count	Rotation	-0.182847	8.79224	degree
intermediate	re-blinks	2	count	Rotation	0.245803	7.23575	degree
intermediate	re-blinks	3	count	Rotation	0.419385	7.4345	degree
intermediate	re-blinks	4	count	Rotation	0.141883	6.55044	degree
bright	re-blinks	0	count	Rotation	0.138702	7.41712	degree
bright	re-blinks	1	count	Rotation	0.255766	6.48215	degree
bright	re-blinks	2	count	Rotation	0.26735	6.37663	degree
bright	re-blinks	3	count	Rotation	-0.0402905	4.9901	degree
bright	re-blinks	4	count	Rotation	0.292249	4.88906	degree
dim	re-blinks	0	count	Separation	7.04411	23.2149	nm
dim	re-blinks	1	count	Separation	2.9412	16.1169	nm
dim	re-blinks	2	count	Separation	1.15799	13.5646	nm
dim	re-blinks	3	count	Separation	0.410008	12.207	nm
dim	re-blinks	4	count	Separation	-0.0195856	10.9393	nm
intermediate	re-blinks	0	count	Separation	-0.203655	15.0406	nm
intermediate	re-blinks	1	count	Separation	-0.809061	11.5517	nm
intermediate	re-blinks	2	count	Separation	-2.24623	9.98183	nm
intermediate	re-blinks	3	count	Separation	-2.55713	9.31322	nm
intermediate	re-blinks	4	count	Separation	-2.7564	9.00928	nm
bright	re-blinks	0	count	Separation	-1.75288	9.99873	nm
bright	re-blinks	1	count	Separation	-1.10426	8.56065	nm
bright	re-blinks	2	count	Separation	-1.31648	7.78713	nm
bright	re-blinks	3	count	Separation	-1.2863	7.43431	nm
bright	re-blinks	4	count	Separation	-0.94909	7.71352	nm
dim	re-blinks	0	count	Radius	0.487567	3.77123	nm
dim	re-blinks	1	count	Radius	0.53297	2.66299	nm
dim	re-blinks	2	count	Radius	0.36981	2.20112	nm
dim	re-blinks	3	count	Radius	0.298228	2.17925	nm
dim	re-blinks	4	count	Radius	0.310391	1.86324	nm
intermediate	re-blinks	0	count	Radius	0.434143	2.36486	nm
intermediate	re-blinks	1	count	Radius	0.297863	1.75066	nm
intermediate	re-blinks	2	count	Radius	0.161208	1.51985	nm
intermediate	re-blinks	3	count	Radius	0.176696	1.50851	nm
intermediate	re-blinks	4	count	Radius	0.149677	1.26414	nm
bright	re-blinks	0	count	Radius	0.254602	1.61218	nm
bright	re-blinks	1	count	Radius	0.190716	1.33776	nm
bright	re-blinks	2	count	Radius	0.148277	1.1423	nm
bright	re-blinks	3	count	Radius	0.142424	1.23782	nm
bright	re-blinks	4	count	Radius	0.0674295	1.1762	nm
dim	re-blinks	0	count	Twist	-0.549357	12.659	degree
dim	re-blinks	1	count	Twist	-0.622576	11.5685	degree
dim	re-blinks	2	count	Twist	-0.959692	11.2349	degree
dim	re-blinks	3	count	Twist	-0.569996	10.3352	degree
dim	re-blinks	4	count	Twist	-0.520166	9.67548	degree
intermediate	re-blinks	0	count	Twist	-0.147875	10.1358	degree
intermediate	re-blinks	1	count	Twist	-0.4589	8.30005	degree
intermediate	re-blinks	2	count	Twist	-0.731362	6.43709	degree
intermediate	re-blinks	3	count	Twist	-0.162803	6.03191	degree
intermediate	re-blinks	4	count	Twist	-0.558293	5.54573	degree
bright	re-blinks	0	count	Twist	0.0485868	7.51797	degree
bright	re-blinks	1	count	Twist	-0.419078	5.2285	degree
bright	re-blinks	2	count	Twist	-0.0616538	4.61486	degree
bright	re-blinks	3	count	Twist	0.10988	4.41631	degree
bright	re-blinks	4	count	Twist	-0.297133	4.14838	degree
dim	re-blinks	0	count	Background	-0.802815	9.49395	%
dim	re-blinks	1	count	Background	-0.511561	8.6024	%
dim	re-blinks	2	count	Background	0.208493	8.8082	%
dim	re-blinks	3	count	Background	0.336174	8.32378	%
dim	re-blinks	4	count	Background	0.22177	8.51122	%
intermediate	re-blinks	0	count	Background	-1.60855	7.95036	%
intermediate	re-blinks	1	count	Background	-1.18609	7.69985	%
intermediate	re-blinks	2	count	Background	-1.27468	7.67739	%
intermediate	re-blinks	3	count	Background	-1.237	7.9281	%
intermediate	re-blinks	4	count	Background	-0.81768	7.7611	%
bright	re-blinks	0	count	Background	-1.13194	7.57536	%
bright	re-blinks	1	count	Background	-0.460871	8.56669	%
bright	re-blinks	2	count	Background	-1.2061	8.04151	%
bright	re-blinks	3	count	Background	-1.14911	7.61759	%
bright	re-blinks	4	count	Background	-0.736541	7.83603	%
dim	re-blinks	0	count	Linkage error	-1.35003	1.71952	nm
dim	re-blinks	1	count	Linkage error	-1.01979	1.98501	nm
dim	re-blinks	2	count	Linkage error	-0.876803	1.89241	nm
dim	re-blinks	3	count	Linkage error	-0.422928	2.02703	nm
dim	re-blinks	4	count	Linkage error	-0.159077	2.05093	nm
intermediate	re-blinks	0	count	Linkage error	-1.0375	1.59337	nm
intermediate	re-blinks	1	count	Linkage error	-0.509152	1.54046	nm
intermediate	re-blinks	2	count	Linkage error	-0.233183	1.53903	nm
intermediate	re-blinks	3	count	Linkage error	-0.0841084	1.51696	nm
intermediate	re-blinks	4	count	Linkage error	0.0088673	1.29884	nm
bright	re-blinks	0	count	Linkage error	-0.658266	1.30311	nm
bright	re-blinks	1	count	Linkage error	-0.251405	1.09414	nm
bright	re-blinks	2	count	Linkage error	-0.0317519	1.1372	nm
bright	re-blinks	3	count	Linkage error	0.0503073	1.12245	nm
bright	re-blinks	4	count	Linkage error	0.116709	1.06718	nm
