# Supplementary material for: Maximum-likelihood model fitting for quantitative analysis of SMLM data
Source: Nat Methods. 2022 Dec 15;20(1):139–48. doi: 10.1038/s41592-022-01676-z (PMC9834062; doi:10.1038/s41592-022-01676-z)
Supplement: Supplementary file 12 — Statistical Source Data [file 41592_2022_1676_MOESM12_ESM.xlsx]

## Sheet: EDFig3_data_point
labeling efficiency (%)	ring separation (nm)
70	54.0426
70	51.1046
70	47.7103
70	55.0446
70	53.1302
70	50.1502
70	55.6361
70	50.3047
70	44.1403
70	48.9789
70	44.1878
70	47.483
70	45.021
70	47.6979
70	51.9665
70	48.1514
70	59.5014
70	50.7762
70	46.5846
70	54.6061
70	54.0628
70	51.7209
70	45.775
70	51.8666
70	52.7633
70	56.1858
70	47.4414
70	50.0117
70	52.8245
70	45.0255
70	52.034
70	47.6705
70	52.6098
70	49.2206
70	49.9075
70	49.4684
70	55.3594
70	52.5389
70	47.9139
70	56.5449
70	53.6602
70	47.0743
70	49.9776
70	49.3053
70	49.6512
70	48.869
70	52.7898
70	48.8353
70	45.9687
70	53.0704
70	48.6759
70	48.0745
70	47.722
70	49.2881
70	52.1409
70	51.0936
70	40.0612
70	53.2325
70	56.0984
70	55.322
70	48.2326
70	41.8752
70	47.1101
70	51.4857
70	49.7831
70	46.4229
70	58.4468
70	13.8246
70	51.4964
70	53.579
70	44.5072
70	52.8063
70	53.5345
70	54.8413
70	48.3265
70	47.2292
70	52.8469
70	44.5145
70	49.1716
70	51.3153
70	22.0488
70	53.6319
70	46.5183
70	47.2257
70	48.2318
70	45.1735
70	54.4074
70	47.3783
70	47.1922
70	50.7147
70	50.0362
70	52.9519
70	50.0038
70	55.6847
70	49.1387
70	47.6257
70	47.8978
70	28.4562
70	51.1035
70	49.7518
70	56.0412
70	59.5188
70	50.9964
70	46.0785
70	53.5814
70	47.4924
70	45.9466
70	48.916
70	49.9972
70	50.4653
70	55.7596
70	57.4692
70	51.5193
70	51.6839
70	48.6857
70	52.069
70	50.8394
70	46.9114
70	44.5399
70	54.515
70	50.3722
70	51.0903
70	49.4425
70	48.7182
70	50.2992
70	44.0199
70	49.7605
70	45.9267
70	56.8236
70	56.2456
70	43.0836
70	55.0158
70	46.2399
70	48.095
70	31.2014
70	58.4444
70	54.0795
70	50.5728
70	49.5898
70	56.2322
70	53.0389
70	52.3903
70	53.8925
70	44.5443
70	50.269
70	50.5542
70	50.272
70	51.7027
70	53.5574
70	52.5722
70	47.8821
70	50.3824
70	51.7206
70	49.4624
70	46.0269
70	47.0518
70	52.1567
70	47.2813
70	54.4382
70	41.9391
70	52.3576
70	52.7166
70	48.5618
70	49.1204
70	50.9124
70	50.6043
70	51.0223
70	50.0187
70	52.2604
70	55.964
70	50.4822
70	49.9997
70	52.5371
70	52.737
70	52.7631
70	53.9658
70	49.3642
70	42.6032
70	53.6509
70	48.5429
70	46.6109
70	48.4045
70	50.5907
70	51.5452
70	52.0002
70	49.8802
70	51.365
70	48.9094
70	48.5235
70	53.9823
70	45.9931
70	54.6778
70	51.3867
70	46.5328
70	50.3287
70	48.4538
70	52.4649
70	51.1002
70	47.4117
70	48.6686
70	47.2531
70	50.6784
70	52.8051
70	52.1838
70	53.1772
70	45.2982
70	49.4563
70	54.2673
70	35.5481
70	49.4223
70	52.1853
70	52.9067
70	49.765
70	51.5054
70	50.8901
70	48.8338
70	52.0065
70	48.9534
70	41.7232
70	53.4585
70	48.2906
70	54.7499
70	62.6134
70	48.8582
70	45.9865
70	50.1
70	47.4439
70	50.3622
70	46.7716
70	47.3739
70	48.4463
70	51.8645
70	46.292
70	51.9793
70	52.6424
70	42
70	47.9734
70	44.1213
70	53.8566
70	52.507
70	53.0457
70	51.6146
70	17.6444
70	48.5252
70	54.6657
70	48.8206
70	45.8475
70	46.7597
70	53.045
70	51.3744
70	46.0847
70	55.7334
70	50.8061
70	48.8431
70	49.703
70	47.9768
70	48.159
70	51.6447
70	47.717
70	47.6451
70	55.1565
70	56.1386
70	45.861
70	44.2263
70	45.5805
70	54.3977
70	47.2984
70	47.9442
70	51.7761
70	56.7713
70	48.4232
70	49.8808
70	52.3639
70	38.5739
70	60.187
70	53.404
70	55.2361
70	52.0449
70	53.8665
70	54.0853
70	47.4196
70	52.9201
70	49.508
70	73.8318
70	52.7668
70	50.9488
70	51.7193
70	88.5972
70	51.3815
70	47.3841
70	48.13
70	47.4756
70	51.0843
70	54.8317
70	56.4369
70	46.2233
70	49.6326
70	48.0192
70	51.715
70	46.156
70	44.2966
70	46.5425
70	46.7221
70	48.7633
70	50.0559
70	32.9685
70	51.1958
70	53.5339
70	46.9343
70	50.6064
70	51.4031
70	45.4554
70	43.2269
70	52.5996
70	50.814
70	52.7058
70	49.6927
70	44.2621
70	47.896
70	50.3788
70	50.226
70	51.6071
70	54.274
70	39.7324
70	46.1023
70	51.9708
70	55.7353
70	48.2709
70	45.9315
70	49.8103
70	50.875
70	49.7607
70	46.5215
70	41.8927
70	53.0415
70	53.2289
70	50.1985
70	55.0684
70	53.7667
70	49.3725
70	59.3599
70	40.0536
70	49.9002
70	46.2686
70	50.5065
70	50.9491
70	68.2717
70	54.3671
70	47.6882
70	48.8692
70	52.6007
70	48.8345
70	56.1652
70	46.7491
70	55.6342
70	44.5829
70	50.1368
70	50.5989
70	51.7541
70	44.823
70	47.1127
70	50.55
70	51.4741
70	47.5584
70	51.2077
70	48.7478
70	57.1946
70	49.745
70	53.4888
70	45.8453
70	49.9827
70	49.2029
70	48.652
70	50.9508
70	50.967
70	40.413
70	50.8808
70	53.6256
70	16.427
70	47.8792
70	42.2697
70	51.0191
70	45.3059
70	48.7628
70	54.3131
70	48.0742
70	52.7411
70	49.739
70	43.2695
70	49.0377
70	49.4793
70	48.078
70	53.3203
70	47.6235
70	49.7259
70	52.0211
70	50.5446
70	47.8436
70	47.2323
70	48.9985
70	48.7692
70	53.4739
70	49.7093
70	38.3442
70	52.9712
70	47.8254
70	53.8782
70	43.7594
70	50.7174
70	45.3912
70	52.9131
70	55.0743
70	56.7521
70	40.0216
70	51.6092
70	51.1619
70	51.5059
70	51.3759
70	51.0521
70	51.3511
70	46.399
70	59.9695
70	56.7756
70	48.4364
70	49.463
70	43.6873
70	52.0148
70	46.926
70	46.6785
70	32.0841
70	45.9156
70	52.2004
70	50.1537
70	26.8019
70	50.4934
70	52.1332
70	49.8487
70	48.3819
70	52.8465
70	53.0254
70	51.2022
70	55.4123
70	53.7457
70	47.0946
70	49.6288
70	48.9781
70	55.4523
70	55.7167
70	42.3754
70	50.4406
70	51.2213
70	58.6904
70	37.7292
70	57.1387
70	43.3504
70	48.3301
70	51.1942
70	52.0809
70	47.1389
70	49.9317
70	47.4529
70	48.4731
70	49.3196
70	49.4295
70	47.0678
70	50.5408
70	48.1093
70	51.6711
70	52.1609
70	49.9901
70	42.2317
70	50.8266
70	46.2542
70	48.1341
70	102.837
70	50.9467
70	46.0294
70	50.1335
70	44.7844
70	52.58
70	55.9398
70	53.5486
70	47.1263
70	61.9156
70	33.1732
70	115.561
70	44.9255
70	52.5756
70	60.2239
70	48.3378
70	46.2359
70	50.9188
70	45.4735
70	57.0426
70	56.655
70	49.8334
70	55.3768
70	54.3052
70	51.2298
70	47.5555
70	48.2644
70	51.3163
70	51.7986
70	51.5211
70	46.5642
70	55.4683
70	44.6736
70	51.6523
70	44.0271
70	52.9066
70	55.4029
70	54.4611
70	51.9332
70	49.2151
70	49.2911
70	47.2645
70	52.3383
70	45.8749
70	48.6712
70	51.6203
70	50.6758
70	57.942
70	52.1421
70	37.5605
70	46.9674
70	50.4215
70	49.1707
70	46.4111
70	52.1036
70	52.565
70	42.8465
70	48.6531
70	56.0548
70	54.1517
70	48.7028
70	51.5265
70	56.7528
70	54.475
70	53.3174
70	51.1798
70	47.919
70	51.0696
70	51.4257
70	43.8622
70	55.3112
70	54.5365
70	45.6065
70	48.2539
70	48.3121
70	42.0818
70	45.0702
70	52.4951
70	52.532
70	44.4951
70	36.0624
70	55.0966
70	51.1086
70	46.6662
70	47.1949
70	20.0328
70	48.226
70	43.2626
70	47.5323
70	49.1564
70	43.8406
70	56.3749
70	39.5624
70	53.469
70	23.161
70	49.7568
70	51.3041
70	50.814
70	50.6356
70	49.0621
70	47.3991
70	55.5526
70	53.6313
70	43.8356
70	49.3192
70	48.6952
70	50.1761
70	42.9788
70	57.0804
70	50.5905
70	50.0716
70	50.5014
70	53.7727
70	44.7078
70	36.4789
70	48.6022
70	50.3924
70	50.4257
70	46.4283
70	44.9427
70	49.9765
70	50.8242
70	43.4324
70	50.2675
70	54.7108
70	51.261
70	48.1983
70	50.1836
70	45.921
70	45.1041
70	50.2008
70	46.8285
70	51.383
70	44.7196
70	47.5778
70	44.5604
70	55.2255
70	44.7815
70	54.5254
70	52.7445
70	53.3135
70	45.9182
70	53.0633
70	53.0516
70	51.1155
70	51.2631
70	47.1536
70	52.1202
70	63.2711
70	50.5391
70	50.7291
70	50.6569
70	50.2168
70	53.2979
70	60.7966
70	50.6501
70	44.2697
70	51.8436
70	48.3688
70	48.8572
70	52.0459
70	43.3249
70	29.4912
70	48.8127
70	48.5507
70	47.3429
70	49.5221
70	41.8211
70	46.5698
70	47.0852
70	59.3227
70	49.6464
70	45.5365
70	49.8683
70	47.4245
70	51.9451
70	52.9292
70	52.8337
70	55.8718
70	57.3996
70	52.9005
70	52.6272
70	53.1159
70	49.4117
70	53.5194
70	45.5896
70	50.3792
70	53.3809
70	51.1151
70	47.5145
70	50.9781
70	48.3176
70	52.2583
70	47.6072
70	48.3941
70	49.4974
70	47.73
70	36.3302
70	52.1375
70	53.4802
70	42.8917
70	55.8907
70	53.2811
70	53.1047
70	47.6712
70	57.3247
70	54.804
70	42.3818
70	54.5135
70	48.3625
70	53.0999
70	46.6747
70	47.611
70	47.4189
70	49.9925
70	54.1179
70	52.9882
70	49.3097
70	55.2996
70	54.6774
70	53.0423
70	47.1281
70	51.5235
70	44.6633
70	57.6663
70	50.4973
70	45.4964
70	51.0168
70	50.9777
70	52.0067
70	51.7727
70	53.399
70	50.8776
70	46.632
70	52.4845
70	48.9871
70	55.0679
70	46.7419
70	50.3259
70	54.3944
70	52.1016
70	51.6005
70	49.8801
70	50.0531
70	50.8158
70	52.8196
70	47.3821
70	48.9549
70	45.8976
70	44.7389
70	54.8253
70	51.3581
70	53.5497
70	50.2959
70	84.2481
70	51.0863
70	48.3523
70	51.5877
70	47.3069
70	54.9012
70	48.6744
70	45.7807
70	52.3922
70	50.0614
70	47.139
70	51.6712
70	45.5291
70	51.4671
70	51.0034
70	52.1593
70	51.4591
70	32.0115
70	46.9876
70	55.2866
70	54.4806
70	46.042
70	47.0554
70	56.0956
70	50.0562
70	47.3237
70	57.5087
70	55.0105
70	50.8625
70	47.3102
70	53.8999
70	46.3761
70	51.1176
70	47.5366
70	50.7192
70	46.0453
70	54.6572
70	49.1854
70	49.3035
70	52.2097
70	53.9664
70	53.49
70	54.2245
70	49.4453
70	51.9968
70	48.7748
70	47.0914
70	56.1732
70	51.4598
70	47.8895
70	49.2439
70	55.8068
70	48.7881
70	45.4375
70	52.715
70	46.1287
70	55.8296
70	49.7206
70	55.3756
70	51.1914
70	55.6587
70	49.4272
70	53.2346
70	48.0016
70	52.0544
70	50.2427
70	48.3322
70	49.7779
70	34.1089
70	48.0603
70	45.7665
70	48.8383
70	53.3391
70	25.2234
70	50.9208
70	50.4733
70	46.8795
70	49.8346
70	47.2517
70	47.6782
70	53.0874
70	39.0742
70	48.2224
70	48.2804
70	52.7858
70	50.9464
70	55.3058
70	55.5004
70	47.4916
70	51.6752
70	55.0565
70	48.0878
70	42.8098
70	48.5955
70	50.2747
70	47.951
70	49.2254
70	52.7003
70	54.3286
70	55.3099
70	54.8087
70	49.5901
70	48.6516
70	49.0604
70	51.0485
70	50.9195
70	50.5879
70	49.0558
70	52.8836
70	52.1277
70	48.138
70	38.3876
70	52.6662
70	47.5954
70	53.021
70	45.581
70	44.4824
70	52.6818
70	50.9168
70	51.5521
70	52.4106
70	54.2117
70	100
70	49.9095
70	49.6495
70	48.3651
70	48.2569
70	49.6903
70	45.6743
70	52.5403
70	49.896
70	51.8253
70	59.3898
70	45.0148
70	49.5502
70	53.2135
70	56.3221
70	49.2737
70	47.0638
70	52.0159
70	48.0903
70	51.8463
70	44.0633
70	48.658
70	49.6
70	47.6911
70	48.8954
70	45.2042
70	51.4385
70	51.7254
70	43.0855
70	51.009
70	52.8598
70	52.0248
70	56.568
70	48.5038
70	53.1555
70	51.4079
70	51.9777
70	54.5422
70	53.0536
70	48.3064
70	51.1532
70	44.0581
70	47.2272
70	47.7357
70	57.0525
70	49.7398
70	49.2401
70	52.3882
70	47.3952
70	35.6033
70	49.7644
70	56.652
70	46.4488
70	48.3055
70	52.6613
70	49.8681
70	48.44
70	112.322
70	40.9378
70	59.5222
70	49.9816
70	49.4534
70	56.0415
70	49.3325
70	54.7218
70	46.7624
70	54.3812
70	54.6007
70	48.0194
70	45.626
70	51.2975
70	50.6802
70	49.1824
70	51.1058
70	51.8573
70	47.1374
70	49.4988
70	42.8402
70	51.5489
70	51.8375
70	49.1716
70	45.5453
70	54.2814
70	32.9132
70	53.0286
70	48.4273
70	44.8096
70	46.8671
70	51.2287
70	49.4941
70	49.881
70	48.0026
70	47.4944
70	47.8371
70	50.7437
70	52.2223
70	48.9792
70	54.9569
70	50.9637
70	50.5506
70	46.4239
70	49.1482
70	52.5393
70	48.778
70	49.7063
70	49.6425
70	54.9159
70	50.2326
70	49.7484
70	49.0151
70	49.2177
70	50.59
70	55.6807
70	47.3844
70	48.8623
70	56.3908
70	55.4485
70	46.6476
70	47.7472
70	49.1954
70	53.5138
70	49.924
70	55.3671
70	51.932
70	42.5071
70	46.2731
70	49.2869
70	51.6843
70	50.4427
70	49.3194
70	48.0739
70	48.3096
70	47.4576
70	53.9292
70	51.1808
70	51.5541
70	53.5521
70	47.2033
70	39.5195
70	48.2995
70	55.3528
70	46.2973
70	54.7026
70	45.4259
70	54.4803
70	48.5742
70	54.439
70	44.7842
70	48.7294
70	46.1849
30	56.0028
30	54.1111
30	22.8982
30	59.328
30	30.4354
30	46.0203
30	18.5337
30	50.2317
30	52.8299
30	49.2819
30	40.1073
30	13.2763
30	54.3799
30	54.7739
30	0.371128
30	22.9432
30	57.6952
30	36.0802
30	57.8953
30	47.8614
30	0.00687341
30	26.8124
30	26.0277
30	10.9051
30	32.4563
30	39.8401
30	60.8946
30	48.2902
30	7.58184
30	103.789
30	45.0444
30	29.0399
30	37.6376
30	27.2825
30	53.3056
30	42.0383
30	37.5478
30	104.705
30	59.5225
30	63.7566
30	41.3027
30	39.0811
30	50.5513
30	42.358
30	42.5783
30	42.8107
30	60.4671
30	36.4324
30	59.5022
30	0.0167755
30	53.6397
30	40.6357
30	41.2764
30	27.8615
30	68.7711
30	26.4579
30	0.0176062
30	56.2714
30	36.0489
30	37.7107
30	84.5818
30	49.003
30	53.0097
30	20.6843
30	32.3056
30	48.5533
30	51.0498
30	24.6438
30	47.8838
30	55.4573
30	49.9288
30	45.4077
30	49.7983
30	20
30	11.2003
30	54.4517
30	20.261
30	0.0122113
30	55.6341
30	55.0354
30	70.4372
30	36.6889
30	13.2657
30	46.4341
30	29.4945
30	68.7534
30	130
30	127.164
30	15.8129
30	39.6271
30	36.9226
30	39.5044
30	23.3882
30	55.2007
30	14.3393
30	0.010042
30	41.4604
30	22.223
30	48.0147
30	62.3835
30	41.2238
30	80.5066
30	10.8976
30	60.6577
30	44.9947
30	101.05
30	55.3787
30	39.2449
30	64.4252
30	0.00180906
30	5.60302
30	51.8172
30	45.8471
30	28.0755
30	49.37
30	35.7199
30	61.161
30	60.0208
30	55.4442
30	22.7774
30	40.5243
30	46.7496
30	100
30	112.98
30	15.5951
30	97.9012
30	39.5899
30	55.0467
30	58.0095
30	54.6686
30	58.4934
30	22.6202
30	39.8764
30	59.0283
30	30.8902
30	57.752
30	28.4677
30	47.6746
30	23.3115
30	60.4559
30	39.4005
30	10.1583
30	1.88176
30	57.9519
30	0.0165127
30	40.0603
30	42.8157
30	37.8943
30	48.7295
30	43.8509
30	11.6152
30	36.5374
30	32.7054
30	54.4443
30	62.5598
30	44.7032
30	52.1246
30	52.6512
30	55.8632
30	53.5779
30	102.258
30	0.00711367
30	42.4884
30	29.453
30	46.4905
30	16.7
30	50.1911
30	32.6934
30	54.2037
30	81.4478
30	52.9822
30	13.0651
30	33.622
30	38.1442
30	40.6685
30	48.3409
30	55.5877
30	93.542
30	51.8092
30	40.4189
30	54.8979
30	5.77353
30	6.63671
30	0.0101943
30	65.6466
30	64.2633
30	10.2414
30	91.9912
30	34.5501
30	45.421
30	42.2635
30	50.2828
30	45.4491
30	52.0056
30	5.76125
30	47.9277
30	47.6747
30	42.8929
30	60.8367
30	18.9816
30	30.7259
30	53.0208
30	48.6241
30	60.4247
30	21.2099
30	37.5489
30	30.0596
30	50.1378
30	11.8797
30	49.0673
30	19.1703
30	25.5576
30	49.4095
30	86.4332
30	17.6366
30	15.6551
30	28.2768
30	35.6237
30	39.0677
30	33.3886
30	55.9144
30	10.6382
30	49.6014
30	35.7044
30	33.1465
30	32.7436
30	13.3908
30	56.6059
30	20
30	26.0335
30	37.4005
30	11.2381
30	51.3611
30	52.0487
30	70.3861
30	36.5042
30	18.0316
30	75.0184
30	7.99944
30	45.1985
30	55.7838
30	47.1942
30	19.0733
30	56.0513
30	50.5969
30	37.5462
30	52.781
30	36.2902
30	52.1269
30	22.7396
30	43.7066
30	17.0568
30	47.1639
30	42.4562
30	57.4242
30	50.5744
30	20.638
30	59.341
30	3.43333
30	47.6935
30	30.4388
30	54.0831
30	45.3493
30	36.6556
30	6.7998
30	16.7682
30	52.7846
30	50.434
30	39.3783
30	8.42272
30	30.8184
30	26.4817
30	65.8065
30	41.4913
30	45.3603
30	52.3463
30	25.9272
30	28.7841
30	56.7643
30	30.5531
30	26.8027
30	54.4481
30	0.279821
30	45.7572
30	38.7642
30	9.17293
30	15.8546
30	45.4333
30	30.3326
30	53.8211
30	0.0212031
30	52.3553
30	60.8877
30	49.1039
30	31.4145
30	3.1322
30	36.1208
30	5.75072
30	8.86354
30	49.1667
30	30.7425
30	59.4675
30	43.471
30	61.6083
30	16.0084
30	45.5986
30	47.4246
30	67.4463
30	63.5458
30	28.2358
30	44.8735
30	53.2145
30	37.5472
30	48.4036
30	33.0074
30	56.0205
30	18.7994
30	11.453
30	40.2063
30	44.5101
30	49.7781
30	82.1244
30	98.3718
30	35.8649
30	55.6984
30	36.5934
30	0.21791
30	56.8814
30	78.9833
30	20
30	11.9415
30	59.9509
30	57.7399
30	57.954
30	0.0395935
30	44.0975
30	16.081
30	0.040426
30	50.7546
30	41.8444
30	33.4358
30	48.6551
30	72.2581
30	59.1478
30	57.6432
30	31.533
30	55.7454
30	53.6684
30	49.6803
30	90.8953
30	62.6298
30	0.0366644
30	38.7626
30	69.0189
30	24.1742
30	45.5049
30	58.856
30	14.6946
30	49.3499
30	51.0679
30	52.2049
30	50.0627
30	47.0242
30	40.4387
30	39.1064
30	62.8066
30	30.6036
30	23.1931
30	52.4096
30	78.7441
30	47.7755
30	53.4244
30	24.3903
30	33.085
30	42.2339
30	40.6446
30	46.058
30	44.9987
30	56.1978
30	59.8656
30	29.5917
30	47.0341
30	58.7943
30	43.0496
30	56.161
30	47.0297
30	36.5005
30	49.7571
30	17.4629
30	49.4686
30	3.82932
30	54.5174
30	10.4662
30	38.0514
30	53.2472
30	13.2381
30	52.653
30	79.1653
30	44.4122
30	49.823
30	20
30	16.9099
30	38.8121
30	125.233
30	61.947
30	32.5995
30	62.8027
30	8.74902
30	66.416
30	53.6039
30	27.5547
30	91.1773
30	115.895
30	57.3847
30	51.4322
30	39.6878
30	54.6097
30	14.2925
30	11.7801
30	23.1828
30	69.6283
30	46.9267
30	43.1691
30	54.0362
30	50.4917
30	12.698
30	0.0160729
30	39.6522
30	56.5158
30	17.4155
30	64.8654
30	49.8258
30	63.4628
30	37.3997
30	49.4091
30	52.7681
30	50.3229
30	55.9034
30	0.061973
30	53.4308
30	34.267
30	50.4095
30	8.02468
30	44.5183
30	58.8037
30	31.2402
30	52.2447
30	81.2791
30	49.3176
30	57.3482
30	9.65004
30	50.0257
30	108.443
30	40.7253
30	53.9044
30	64.7292
30	51.9683
30	11.8743
30	24.3571
30	38.0408
30	50.0784
30	0.0226001
30	56.1932
30	0.0451442
30	19.7168
30	90.3739
30	52.9905
30	26.6966
30	19.2236
30	47.1019
30	0.00236132
30	46.317
30	45.3463
30	69.3038
30	0.00855779
30	37.4666
30	40.592
30	54.6758
30	48.1473
30	56.3822
30	24.5452
30	125.103
30	54.8319
30	35.6238
30	42.4642
30	39.2403
30	40.7739
30	40.5926
30	52.8603
30	45.0865
30	62.2311
30	43.7715
30	49.4176
30	27.3869
30	43.9088
30	44.4353
30	45.2817
30	34.6449
30	105.08
30	51.5549
30	48.5785
30	45.6939
30	49.505
30	83.5692
30	39.5761
30	11.8523
30	48.8991
30	15.1146
30	54.0124
30	1.6699
30	8.51
30	60.4713
30	83.9038
30	52.5047
30	26.7462
30	11.5751
30	65.6788
30	16.7809
30	52.0122
30	47.4604
30	35.3773
30	16.5203
30	15.6173
30	80.2824
30	55.9023
30	66.6583
30	51.467
30	29.4401
30	36.6902
30	28.0667
30	17.5698
30	99.7217
30	5.80235
30	47.8579
30	14.3727
30	43.9312
30	39.4508
30	19.057
30	15.1852
30	49.648
30	20
30	32.3903
30	6.45476
30	55.1172
30	75.3168
30	5.5914
30	41.8665
30	30.5906
30	69.2285
30	59.4027
30	37.0432
30	117.788
30	50.0614
30	51.0295
30	29.9428
30	3.38139
30	49.2547
30	41.5838
30	40.8432
30	20.1179
30	49.7211
30	12.8772
30	50.9244
30	0.00239888
30	8.81959
30	1.30942
30	59.6445
30	47.16
30	52.8366
30	45.8925
30	40.1522
30	29.365
30	44.1745
30	102.814
30	53.4257
30	41.0565
30	23.0013
30	47.0268
30	52.5835
30	58.5553
30	53.0423
30	25.0821
30	49.6928
30	46.7335
30	3.12244
30	74.6828
30	45.4578
30	43.318
30	9.88627
30	67.9896
30	66.0929
30	47.9172
30	30.8085
30	3.17678
30	17.4142
30	39.1137
30	39.8739
30	40.9574
30	23.2571
30	79.8464
30	51.6055
30	2.02564
30	43.1328
30	58.567
30	48.5765
30	52.3915
30	52.0576
30	49.2714
30	8.83739
30	54.1422
30	13.5358
30	37.9206
30	53.5864
30	52.6017
30	30.6673
30	11.8384
30	53.547
30	51.5688
30	28.2594
30	86.8169
30	42.2123
30	51.7537
30	20
30	49.1801
30	2.59288
30	54.9261
30	46.2043
30	35.9992
30	82.199
30	29.3535
30	43.0784
30	34.0868
30	40.8168
30	9.39711
30	43.9038
30	51.4592
30	9.6827
30	48.0538
30	48.0727
30	37.6146
30	44.7647
30	54.1946
30	33.2723
30	77.0352
30	38.1109
30	65.5214
30	51.7146
30	58.3697
30	52.2178
30	59.5069
30	47.3619
30	58.1396
30	0.166747
30	50.3118
30	5.23226
30	53.0985
30	24.9914
30	77.0955
30	56.1922
30	20.7841
30	49.2468
30	36.6923
30	47.1324
30	37.2798
30	42.0466
30	50.2975
30	0.0222847
30	122.558
30	15.4608
30	32.7839
30	58.1064
30	43.6151
30	56.6792
30	59.0725
30	34.2809
30	15.6463
30	6.01108
30	33.39
30	30.048
30	14.5577
30	47.084
30	57.5934
30	3.34916
30	51.861
30	15.8497
30	47.6892
30	18.7261
30	21.9491
30	48.783
30	61.7233
30	84.4838
30	43.3241
30	49.8412
30	55.2476
30	70.469
30	48.1337
30	19.2799
30	55.0201
30	45.5343
30	76.9935
30	35.0497
30	28.399
30	102.562
30	50.7796
30	55.833
30	16.4193
30	52.7589
30	52.0615
30	56.0949
30	47.7072
30	87.6623
30	54.1046
30	37.4809
30	50.8032
30	35.4847
30	43.0027
30	37.8128
30	40.4437
30	36.7743
30	24.37
30	48.9918
30	6.62165
30	70.5456
30	99.9733
30	47.837
30	39.1109
30	68.8367
30	58.3608
30	51.8291
30	72.7934
30	35.391
30	28.0258
30	49.5734
30	34.4606
30	83.6026
30	19.5547
30	32.8035
30	26.899
30	22.6792
30	32.6624
30	21.0446
30	7.00673
30	72.1747
30	35.7221
30	53.3988
30	55.0727
30	45.1894
30	49.0559
30	47.7754
30	46.4846
30	32.9466
30	49.1204
30	73.9255
30	20.0348
30	28.6948
30	21.1075
30	16.9554
30	57.1123
30	49.2212
30	40.0171
30	9.92993
30	0.00834823
30	36.8765
30	17.6085
30	50.5846
30	42.9967
30	20
30	32.783
30	11.4905
30	7.41498
30	62.3027
30	48.8491
30	46.841
30	47.8729
30	55.3805
30	50.0672
30	67.0685
30	38.0271
30	69.8639
30	79.1392
30	51.6988
30	24.8742
30	35.9127
30	42.4521
30	0.0166503
30	26.987
30	33.4692
30	106.86
30	67.7539
30	34.026
30	64.8365
30	101.852
30	45.1883
30	49.1655
30	18.7963
30	0.0496211
30	15.2856
30	43.1483
30	11.3558
30	18.1445
30	129.395
30	22.2884
30	55.6552
30	40.9338
30	45.8483
30	46.1933
30	31.8004
30	53.9716
30	49.6673
30	31.6837
30	53.8176
30	32.5615
30	12.7356
30	54.718
30	22.8709
30	53.9947
30	27.1359
30	46.7278
30	39.887
30	44.3567
30	49.9522
30	38.7797
30	62.747
30	43.2599
30	33.9047
30	45.3538
30	54.8663
30	68.4814
30	52.5628
30	43.0683
30	39.5801
30	34.5505
30	55.745
30	35.0953
30	59.353
30	54.3862
30	58.3361
30	48.7292
30	16.6796
30	2.26737
30	50.1187
30	39.1423
30	51.3996
30	44.4878
30	46.7984
30	40.3117
30	48.8216
30	24.0347
30	67.0707
30	60.5336
30	42.866
30	11.9242
30	41.4347
30	53.8011
30	30.025
30	8.20257
30	13.5835
30	43.1694
30	0.15269
30	51.4684
30	46.5273
30	31.0758
30	46.1816
30	30.3456
30	49.8581
30	56.9623
30	112.559
30	63.1325
30	33.7377
30	47.4768
30	15.4189
30	22.6458
30	0.00569167
30	50.8531
30	57.5075
30	46.0204
30	19.2419
30	51.0263
30	12.496
30	44.7117
30	65.532
30	59.8172
30	49.088
30	42.8835
30	56.1195
30	21.078
30	14.1903
30	105.795
30	23.0626
30	0.382314
30	62.3399
30	43.3501
30	38.4551
30	56.5196
30	45.3196
30	40.5399
30	52.0293
30	26.9982
30	51.1793
30	27.9133
30	46.4101
30	52.4099
30	46.9848
30	48.1849
30	52.3935
30	0.204791
30	53.036
30	130
30	43.5941
30	14.6117
30	32.9645
30	52.0979
30	29.2567
30	0.0286427
30	47.4274
30	32.4819
30	43.1464
30	9.95958
30	9.67639
30	47.9397
30	48.4649
30	45.2514
30	24.0091
30	40.8995
30	37.92
30	72.7841
30	25.0568
30	41.266
30	47.0272
30	14.7141
30	36.6502
30	49.6208
30	15.1628
30	53.037
30	20.1981
30	51.306
30	5.1738
30	47.2355
30	60.7087
30	50.0025
30	50.8048
30	53.4816
30	32.9065
30	0.0494756
30	51.8991
30	42.3467
30	35.0348
30	51.9335
30	40.3057
30	6.72054
30	44.1865
30	48.0289
30	6.79739
30	24.627
30	54.4351
30	25.0814
30	130
30	55.1236
30	56.536
30	42.1467
30	41.9163
30	79.9252
30	42.6852
30	81.0105
30	14.9032
30	100
30	31.0569
30	0.025131
30	64.6692
30	65.9046
30	67.7512
30	33.6877
30	20.122
30	61.5535
30	19.6294
30	38.4274
30	54.3968
30	99.9157
30	43.558
30	38.2218
30	46.762
30	57.8147
30	48.1832
30	38.8813
30	44.9357
30	74.8563
30	15.0461
30	51.3721
30	91.6611
30	57.6932
30	34.7676
30	4.22648
30	51.018
30	39.6348
30	40.9812
30	84.5773
30	23.2033
30	6.40076
30	46.3505
[truncated: 1 more rows]
