# Supplementary material for: Maximum-likelihood model fitting for quantitative analysis of SMLM data
Source: Nat Methods. 2022 Dec 15;20(1):139–48. doi: 10.1038/s41592-022-01676-z (PMC9834062; doi:10.1038/s41592-022-01676-z)
Supplement: Supplementary file 13 — Statistical Source Data [file 41592_2022_1676_MOESM13_ESM.xlsx]

## Sheet: EDFig4_a-b
origainl z position (nm)	raw ring separation (nm)	correction factor	included
52.2652	54.1327	0.910725	1
101.042	64.3986	0.765545	1
93.9143	38.2818	1.28782	1
-32.0473	58.5117	0.842566	1
-6.15828	58.5393	0.84217	1
7.78665	54.3108	0.907738	1
-14.0811	42.5429	1.15883	1
-31.921	61.2197	0.805297	1
-4.43548	58.7806	0.838712	1
-7.08124	54.1436	0.910541	1
-59.4601	58.2733	0.846014	1
-44.1375	61.2341	0.805107	1
-1.79426	57.7006	0.85441	1
-38.7753	57.5138	0.857185	1
-82.4235	63.9789	0.770566	1
-33.2048	53.7078	0.917929	1
-62.8487	62.2509	0.791957	1
-41.4205	62.1237	0.793578	1
-91.6529	74.7977	0.659111	1
-59.4956	58.4864	0.842932	1
-73.7922	56.938	0.865854	1
-34.5158	56.9815	0.865194	1
-91.677	74.1289	0.665058	1
-69.3046	50.4085	0.978009	1
-92.7173	50.1064	0.983907	1
-59.3735	47.5728	1.03631	1
-70.8434	57.7894	0.853098	1
-22.7769	79.8063	0.617745	1
-77.9767	61.4953	0.801688	1
-49.6765	66.2968	0.743626	1
50.4746	38.478	1.28125	1
-10.0369	60.2139	0.818748	1
-54.4092	61.5344	0.801178	1
7.20991	50.5462	0.975346	1
-42.4496	63.1093	0.781185	1
39.0411	51.92	0.949538	1
-63.5064	53.9102	0.914484	1
-38.3184	71.0083	0.694285	1
-8.31606	77.5563	0.635667	1
-15.6991	54.0026	0.912919	1
34.5795	56.0534	0.879518	1
10.0784	53.7604	0.917032	1
-8.64049	63.5705	0.775517	1
22.0198	56.1274	0.878358	1
16.1007	48.794	1.01037	1
0.441791	57.5885	0.856074	1
37.0098	57.4261	0.858494	1
-8.71957	58.0221	0.849676	1
-53.7675	62.6481	0.786935	1
-8.51214	68.902	0.715509	1
23.2968	59.0269	0.835212	1
9.87698	48.3372	1.01992	1
36.1908	56.6934	0.86959	1
-23.3979	66.7989	0.738037	1
31.1037	58.4485	0.843478	1
-8.08048	70.3158	0.701123	1
-4.61921	50.836	0.969786	1
10.8938	60.7362	0.811707	1
21.8335	48.5553	1.01534	1
60.7336	55.1579	0.893798	1
-24.9148	70.6257	0.698046	1
141.13	52.3182	0.94231	1
32.5758	65.4014	0.753806	1
145.633	39.4071	1.25104	1
116.415	46.1487	1.06829	1
-7.65374	64.4444	0.765	1
31.9518	50.2034	0.982006	1
-35.1338	66.2949	0.743646	1
86.6648	46.9496	1.05006	1
25.1789	52.5343	0.938434	1
-32.2282	61.7185	0.798788	1
38.5508	53.5724	0.920249	1
-57.6681	58.5018	0.842709	1
89.0015	50.2324	0.981439	1
-36.88	64.9639	0.758883	1
95.1521	44.6348	1.10452	1
-82.5479	48.0642	1.02571	1
76.8753	66.5984	0.740258	1
-61.7712	47.5062	1.03776	1
-16.992	59.1452	0.833542	1
-86.0032	60.9416	0.808971	1
-11.6662	55.9932	0.880464	1
-33.1059	50.8923	0.968712	1
15.3697	64.4615	0.764797	1
-12.7708	63.7964	0.772771	1
-48.9416	64.799	0.760815	1
-111.371	66.4246	0.742195	1
11.6831	49.1533	1.00299	1
-107.18	53.3586	0.923936	1
-107.086	66.4671	0.74172	1
-8.06575	60.575	0.813867	1
38.8777	49.9429	0.987127	1
-66.4992	60.1615	0.819461	1
9.3429	62.3271	0.790988	1
-57.7269	53.9232	0.914263	1
56.7076	53.3937	0.92333	1
-3.97544	65.4549	0.75319	1
69.2442	52.4531	0.939888	1
33.948	52.322	0.942242	1
-0.62428	52.6738	0.935949	1
14.4286	61.4882	0.80178	1
64.1927	54.2098	0.90943	1
70.2185	42.1795	1.16881	1
125.94	40.0606	1.23064	1
21.6921	61.0373	0.807703	1
113.047	46.3378	1.06393	1
140.569	46.1012	1.06939	1
101.316	57.315	0.86016	1
138.233	45.1149	1.09277	1
-58.4194	59.9047	0.822974	1
95.8918	55.6084	0.886557	1
126.087	45.9409	1.07312	1
100.984	44.0866	1.11825	1
-75.1317	67.9275	0.725774	1
92.5712	47.8245	1.03085	1
-65.4466	63.9311	0.771143	1
-76.5757	68.571	0.718963	1
-31.2776	60.919	0.809271	1
100.085	51.0321	0.966058	1
-57.0096	68.7018	0.717594	1
38.1072	61.7187	0.798786	1
-60.6774	60.4256	0.815879	1
-30.1812	62.0059	0.795085	1
-9.81745	63.3853	0.777783	1
9.45561	54.3774	0.906626	1
18.7616	51.4989	0.957301	1
30.613	61.7761	0.798043	1
-65.9167	46.1569	1.0681	1
3.74484	58.4943	0.842817	1
46.9475	52.4354	0.940205	1
103.547	52.2295	0.943912	1
106.172	46.307	1.06463	1
123.497	49.3186	0.999623	1
89.0595	44.2174	1.11495	1
114.723	46.8605	1.05206	1
117.92	45.358	1.08691	1
63.9576	47.902	1.02919	1
85.6605	56.4115	0.873935	1
27.9473	56.2372	0.876643	1
89.47	53.0495	0.92932	1
15.8739	61.5079	0.801523	1
31.9325	56.7666	0.868468	1
81.6063	48.0134	1.0268	1
33.9102	70.0304	0.70398	1
75.6971	53.8209	0.916002	1
50.1288	47.8205	1.03094	1
67.6835	59.6743	0.826151	1
1.92294	56.8781	0.866767	1
22.7968	51.3072	0.960879	1
66.5589	51.0818	0.965118	1
42.0244	58.5177	0.84248	1
-39.9679	51.1357	0.964102	1
19.7082	56.4377	0.87353	1
-58.6733	63.8086	0.772623	1
-38.0081	68.8909	0.715624	1
-16.439	56.1901	0.877379	1
2.43783	55.2228	0.892747	1
-13.5574	51.4841	0.957577	1
-29.5509	48.5986	1.01443	1
36.1922	47.2591	1.04319	1
36.478	52.8594	0.932663	1
78.8556	49.9041	0.987895	1
97.4415	47.624	1.03519	1
-21.7824	55.1472	0.893971	1
58.147	45.0643	1.09399	1
13.3717	60.1387	0.819771	1
-38.3184	70.9854	0.694509	1
-100.792	58.0187	0.849725	1
-62.095	60.7359	0.811711	1
-74.5001	55.7062	0.885001	1
3.73799	67.2392	0.733203	1
43.1824	52.5696	0.937804	1
-7.11453	56.8822	0.866703	1
-77.7894	57.9112	0.851304	1
-98.9587	55.3965	0.889948	1
-64.31	57.8637	0.852002	1
-101.455	54.1652	0.910178	1
-55.17	57.9818	0.850267	1
-34.9496	68.5571	0.719108	1
-52.7075	54.4238	0.905854	1
-45.276	62.6639	0.786737	1
-110.127	58.8941	0.837096	1
-41.6283	62.0511	0.794507	1
-72.8852	58.1492	0.847819	1
-22.7458	57.5086	0.857263	1
-73.8225	54.3806	0.906573	1
-46.3961	57.157	0.862536	1
-29.4205	53.814	0.916119	1
-31.7093	59.9474	0.822387	1
-66.1847	76.7539	0.642313	1
-73.5247	50.092	0.984189	1
-71.5623	60.1372	0.819792	1
-68.644	58.9409	0.836431	1
-97.79	45.3041	1.0882	1
-45.0542	58.7299	0.839437	1
-19.0907	66.5632	0.740649	1
-70.3255	69.0692	0.713776	1
16.9836	64.0835	0.769309	1
-37.182	61.047	0.807574	1
-53.7547	59.7351	0.825311	1
-42.3163	54.1077	0.911146	1
-58.8362	62.9031	0.783745	1
-10.7503	53.7644	0.916963	1
-60.2388	67.5904	0.729393	1
-28.9912	53.4065	0.923109	1
-62.8253	68.3002	0.721813	1
-60.109	61.2851	0.804437	1
-32.7952	59.3799	0.830247	1
-43.553	77.9201	0.632699	1
-30.6541	47.5907	1.03592	1
-68.1235	58.2533	0.846303	1
-42.6057	66.9043	0.736874	1
-6.87978	62.7009	0.786273	1
-33.6196	53.9576	0.91368	1
-52.6659	67.2038	0.73359	1
-44.645	64.6101	0.763039	1
53.7907	53.4105	0.923039	1
-29.1719	59.9355	0.822551	1
-26.19	67.8221	0.726902	1
-36.8287	55.1604	0.893758	1
-45.3671	46.0716	1.07007	1
-4.27446	52.0399	0.94735	1
-66.9895	49.5036	0.995888	1
-28.6662	52.3502	0.941735	1
-77.9008	68.7206	0.717397	1
114.832	46.3862	1.06282	1
85.5262	46.062	1.0703	1
-43.1867	58.5001	0.842734	1
-43.8032	51.4798	0.957656	1
14.1344	58.534	0.842246	1
-16.7629	62.2347	0.792163	1
-61.7704	47.5083	1.03771	1
53.5516	59.1645	0.833269	1
46.7033	58.078	0.848859	1
136.46	42.4099	1.16247	1
93.6098	57.5106	0.857234	1
45.3783	55.7182	0.88481	1
69.4798	52.7168	0.935185	1
50.0601	45.1277	1.09245	1
49.9117	56.0748	0.879184	1
60.9898	49.3454	0.999079	1
2.51947	51.2812	0.961366	1
70.664	53.8697	0.915172	1
-108.534	54.6908	0.901431	1
-83.468	53.5685	0.920318	1
106.265	43.4653	1.13424	1
-85.704	58.5849	0.841514	1
-4.58165	62.0156	0.794961	1
-1.66996	55.3787	0.890234	1
-83.8169	53.4249	0.92279	1
32.1924	57.3732	0.859286	1
-76.5438	58.4173	0.843929	1
-6.32706	62.4592	0.789315	1
-113.648	42.8225	1.15127	1
103.901	47.0391	1.04806	1
-92.5701	55.0032	0.896311	1
-81.4283	62.1909	0.79272	1
9.83693	55.3548	0.890619	1
-2.75387	60.8254	0.810516	1
-97.0746	58.8724	0.837404	1
27.552	59.8579	0.823617	1
-29.8892	77.8779	0.633042	1
-46.8389	72.7509	0.677655	1
-86.4503	59.3994	0.829975	1
-88.8372	58.7165	0.839628	1
-86.6164	57.162	0.86246	1
-66.6803	58.9121	0.83684	1
-10.2449	62.0009	0.79515	1
-64.5548	61.9934	0.795246	1
-28.0637	61.4354	0.802468	1
-2.20002	57.0586	0.864025	1
-108.83	58.4936	0.842827	1
23.3217	56.1392	0.878174	1
9.45569	54.3829	0.906535	1
30.6123	61.7748	0.79806	1
15.1806	56.5117	0.872386	1
19.4576	53.6718	0.918545	1
-27.8007	70.7923	0.696403	1
55.2805	56.1266	0.878371	1
15.0492	57.1291	0.862957	1
-10.0865	57.053	0.86411	1
71.6615	55.7401	0.884461	1
36.4373	62.5592	0.788053	1
15.9626	61.6958	0.799082	1
93.0839	42.7348	1.15363	1
42.1799	55.3194	0.891188	1
24.2393	54.0598	0.911952	1
11.6761	55.5017	0.888261	1
146.784	41.557	1.18632	1
126.243	40.1488	1.22793	1
44.7893	57.0716	0.863827	1
2.16423	52.8544	0.93275	1
51.9119	64.8324	0.760423	1
6.27272	51.0592	0.965546	1
14.6981	55.907	0.881821	1
25.9751	55.2384	0.892495	1
-1.66754	55.3741	0.890308	1
-29.7302	68.3526	0.72126	1
31.6821	49.6604	0.992742	1
-24.982	63.1703	0.78043	1
-29.9617	67.6057	0.729228	1
-3.27979	63.705	0.77388	1
-17.8205	56.7103	0.86933	1
19.0637	62.6012	0.787524	1
-12.467	55.4805	0.888601	1
32.1542	48.9841	1.00645	1
-3.12639	64.1722	0.768246	1
-33.8023	82.9756	0.59415	1
13.6511	55.5469	0.887538	1
133.154	51.1367	0.964083	1
12.4103	61.7464	0.798427	1
16.8457	60.3134	0.817398	1
-30.9201	62.2952	0.791393	1
-28.083	62.3838	0.79027	1
17.8356	62.1085	0.793773	1
21.7832	50.5756	0.974778	1
124.767	38.3055	1.28702	1
8.81833	54.335	0.907334	1
-7.15445	66.1518	0.745255	1
20.059	61.8014	0.797716	1
16.0152	58.3652	0.844681	1
22.03	55.2347	0.892555	1
26.9478	59.6302	0.826762	1
59.4683	56.2439	0.87654	1
37.4598	58.2687	0.846081	1
1.48511	45.543	1.08249	1
72.0155	59.62	0.826904	1
27.0276	63.758	0.773236	1
83.9418	53.8586	0.91536	1
55.0594	50.4433	0.977335	1
24.3694	43.9993	1.12047	1
1.91862	56.8882	0.866612	1
56.0619	54.3241	0.907516	1
38.45	55.9158	0.881682	1
4.29056	54.9027	0.897952	1
19.3984	47.6999	1.03354	1
38.2661	56.183	0.87749	1
34.0264	58.4111	0.844018	1
4.34178	57.4239	0.858527	1
58.2066	51.5798	0.9558	1
31.1978	55.8313	0.883018	1
20.285	61.1633	0.80604	1
66.9339	51.734	0.952951	1
24.2396	54.0515	0.912093	1
37.4182	56.4092	0.873971	1
104.034	42.9146	1.14879	1
130.274	42.6303	1.15645	1
39.7339	58.839	0.83788	1
127.03	43.7498	1.12686	1
97.8896	42.9533	1.14776	1
73.698	45.3386	1.08737	1
104.506	49.1121	1.00383	1
95.9992	40.011	1.23216	1
91.7169	42.3848	1.16315	1
106.223	39.0861	1.26132	1
135.306	37.324	1.32087	1
59.7251	42.7082	1.15434	1
104.397	37.8609	1.30214	1
47.37	53.9097	0.914492	1
45.5562	46.8961	1.05126	1
68.4131	53.293	0.925074	1
57.1785	49.1275	1.00351	1
47.1008	57.5146	0.857174	1
21.6548	55.7496	0.884311	1
63.619	49.203	1.00197	1
31.0904	61.99	0.79529	1
18.7546	58.4023	0.844145	1
25.3319	48.1304	1.0243	1
-9.13014	56.9893	0.865074	1
133.673	45.3523	1.08705	1
108.182	43.3024	1.13851	1
49.7736	58.0559	0.849181	1
5.57362	61.9118	0.796294	1
-35.4191	70.5118	0.699174	1
-82.1017	49.244	1.00114	1
-37.6116	65.5105	0.752552	1
55.5836	57.1367	0.862842	1
68.6969	47.1713	1.04513	1
32.7188	54.7966	0.899691	1
53.7529	72.0704	0.684053	1
57.062	53.3257	0.924508	1
-88.02	39.1768	1.2584	1
124.678	43.9204	1.12248	1
-55.0927	49.3394	0.999201	1
14.9056	57.8699	0.851911	1
-6.86051	66.4738	0.741645	1
-26.3925	49.9082	0.987814	1
109.876	43.0355	1.14557	1
-72.809	53.0229	0.929787	1
33.5894	54.3294	0.907428	1
89.2905	48.9481	1.00719	1
-0.677137	61.4755	0.801945	1
-18.6001	51.9091	0.949737	1
-85.5075	61.087	0.807046	1
-28.5498	57.2889	0.860551	1
-8.96961	58.8478	0.837755	1
-58.8201	53.1258	0.927985	1
-89.4554	57.6829	0.854672	1
-63.346	68.2733	0.722098	1
-111.064	48.2983	1.02074	1
-51.8155	70.5354	0.69894	1
-79.159	57.633	0.855412	1
-115.826	39.9207	1.23495	1
-63.8839	63.3677	0.777999	1
-87.2743	53.838	0.915711	1
-65.7284	62.0227	0.79487	1
-28.3489	46.4061	1.06236	1
-55.6584	62.2473	0.792002	1
-118.055	48.4982	1.01653	1
-85.8153	59.2853	0.831572	1
-74.204	59.5913	0.827303	1
-72.1635	51.0773	0.965204	1
-102.908	64.6084	0.763058	1
-101.076	46.4225	1.06199	1
-116.702	50.6397	0.973544	1
-44.349	57.9151	0.851247	1
-70.1534	60.7806	0.811114	1
-70.9413	52.0588	0.947006	1
-79.4226	68.0408	0.724565	1
-119.922	45.1663	1.09152	1
-60.2876	63.1518	0.780658	1
-102.472	59.0393	0.835037	1
-56.7078	54.9869	0.896578	1
23.3147	56.1266	0.878371	1
-69.3948	66.4466	0.741949	1
49.2211	55.1352	0.894165	1
-82.4482	55.699	0.885114	1
39.9762	63.0426	0.78201	1
25.385	65.4467	0.753285	1
-81.9678	50.1878	0.98231	1
-77.7643	52.7213	0.935106	1
-25.6566	55.4699	0.888771	1
71.5573	57.5761	0.856258	1
-49.6015	59.4675	0.829025	1
35.5554	67.4284	0.731146	1
86.4372	47.8321	1.03069	1
51.0687	54.4359	0.905652	1
74.3315	55.2803	0.891818	1
69.5345	53.7653	0.916948	1
-28.107	63.5949	0.77522	1
-6.42947	59.5515	0.827855	1
103.827	48.725	1.0118	1
61.4876	43.1106	1.14357	1
69.1972	48.9074	1.00803	1
106.876	35.4853	1.38931	1
-5.23546	52.9747	0.930634	1
12.9693	58.9398	0.836447	1
74.4228	47.674	1.03411	1
57.9965	51.0098	0.96648	1
71.7856	43.1345	1.14294	1
109.725	52.3631	0.941502	1
127.024	41.8197	1.17887	1
-5.27817	51.7699	0.952291	1
117.277	44.7509	1.10165	1
20.7299	37.0968	1.32895	1
82.8016	43.8371	1.12462	1
-66.974	52.7256	0.935029	1
35.8701	53.0981	0.92847	1
35.9673	51.8989	0.949924	1
-3.80753	53.3293	0.924444	1
72.0872	46.1624	1.06797	1
-12.6954	55.067	0.895273	1
-111.484	43.7265	1.12746	1
-18.4906	48.2914	1.02089	1
79.9008	38.5898	1.27754	1
40.0805	50.2924	0.980267	1
-60.7376	56.7816	0.868239	1
-44.5276	55.1598	0.893767	1
-42.4804	54.6867	0.9015	1
-11.2967	55.8225	0.883156	1
26.7858	56.1555	0.877919	1
56.2737	51.2917	0.961169	1
-104.598	50.1407	0.983233	1
-119.932	53.1132	0.928206	1
-47.3893	54.2359	0.908993	1
39.4144	47.1631	1.04531	1
-73.693	49.3126	0.999745	1
-5.41306	57.4624	0.857953	1
-83.6035	54.8641	0.898583	1
-10.1664	59.2626	0.83189	1
64.1587	47.905	1.02912	1
-32.1146	53.146	0.927633	1
-32.6017	62.7876	0.785187	1
-42.8148	62.0729	0.794227	1
24.7803	50.5244	0.975767	1
83.9478	53.8626	0.915292	1
55.0618	50.4424	0.977353	1
24.366	43.993	1.12063	1
76.5934	46.4956	1.06032	1
83.6711	41.8994	1.17663	1
-0.942569	57.0355	0.864375	1
6.84275	64.1143	0.768939	1
103.581	51.0316	0.966069	1
31.6718	53.3651	0.923825	1
42.6568	45.4406	1.08493	1
86.4215	47.8475	1.03036	1
113.16	45.7881	1.0767	1
52.0867	50.6658	0.973043	1
37.2703	50.5113	0.97602	1
74.3302	55.2796	0.89183	1
80.1534	45.4367	1.08502	1
40.1761	50.8864	0.968825	1
69.5348	53.7659	0.916939	1
47.5839	55.6489	0.885911	1
77.5738	43.5107	1.13305	1
70.7627	53.3116	0.924752	1
61.9878	46.2727	1.06542	1
68.5407	55.9734	0.880775	1
101.76	51.5207	0.956896	1
76.2423	51.7216	0.95318	1
82.5397	53.972	0.913436	1
135.005	48.4505	1.01753	1
110.621	41.5628	1.18616	1
97.2647	41.2405	1.19543	1
34.2214	56.0473	0.879614	1
72.8729	51.6914	0.953737	1
83.2759	38.7967	1.27073	1
81.7863	49.8599	0.98877	1
52.7291	55.2975	0.891542	1
59.2712	43.5243	1.1327	1
149.906	41.5887	1.18542	1
42.4729	48.8766	1.00866	1
86.585	44.8172	1.10002	1
138.757	47.2022	1.04444	1
36.1086	53.7278	0.917588	1
12.7021	45.2927	1.08848	1
97.1596	47.375	1.04063	1
56.2768	51.294	0.961125	1
87.6655	61.0185	0.807951	1
112.572	47.0901	1.04693	1
118.568	41.3271	1.19292	1
107.911	39.944	1.23423	1
60.7092	42.0566	1.17223	1
68.516	47.5257	1.03733	1
47.2844	57.9255	0.851093	1
149.29	50.8598	0.969331	1
44.9956	51.001	0.966647	1
96.575	50.4422	0.977356	1
79.7511	53.6934	0.918176	1
55.4833	47.048	1.04787	1
114.412	38.7463	1.27238	1
69.1321	41.4638	1.18899	1
120.826	42.0789	1.17161	1
-16.2987	56.9113	0.866261	1
98.5719	40.5053	1.21712	1
131.128	45.5643	1.08199	1
100.123	43.4095	1.1357	1
104.35	42.5932	1.15746	1
119.798	41.4796	1.18854	1
103.765	36.7431	1.34175	1
125.878	54.8742	0.898419	1
88.0824	41.6505	1.18366	1
112.34	52.0565	0.947048	1
114.442	39.2065	1.25744	1
88.5424	40.3001	1.22332	1
117.281	52.8974	0.931993	1
105.386	47.2812	1.0427	1
138.449	41.0419	1.20121	1
102.556	40.2412	1.22511	1
132.991	42.0478	1.17247	1
134.17	41.5885	1.18542	1
119.644	42.7444	1.15337	1
118.364	38.7983	1.27067	1
-102.473	59.0441	0.834969	1
-26.0884	50.6686	0.97299	1
-63.9296	52.5377	0.938373	1
-26.2869	64.9154	0.75945	1
-32.6046	62.7379	0.785809	1
24.7693	50.5792	0.974708	1
77.0497	52.6058	0.937159	1
-16.4915	62.4484	0.789452	1
18.1859	52.6306	0.936717	1
1.02948	57.7551	0.853604	1
-26.091	50.6675	0.97301	1
14.7473	54.4385	0.905609	1
21.5928	52.1332	0.945654	1
-24.2794	54.812	0.899438	1
91.0126	55.3916	0.890027	1
27.5444	58.1961	0.847135	1
-16.3188	56.2752	0.876052	1
85.5476	53.3481	0.924118	1
-22.9897	56.8737	0.866834	1
-25.8155	55.179	0.893456	1
-81.23	54.87	0.898487	1
26.1811	53.5751	0.920203	1
113.793	56.9192	0.86614	1
-57.1265	52.4941	0.939153	1
-51.0434	56.2174	0.876952	1
-44.7758	55.2365	0.892525	1
-77.3053	54.8967	0.89805	1
-59.8695	53.2211	0.926324	1
-87.8827	59.0727	0.834565	1
23.048	53.9454	0.913887	1
56.7012	45.2828	1.08871	1
15.5376	41.3926	1.19103	1
95.2313	51.201	0.962872	1
20.3552	50.3171	0.979785	1
85.4417	53.1294	0.927924	1
13.1007	51.8108	0.951539	1
-19.941	51.5122	0.957056	1
-37.1254	65.553	0.752063	1
59.657	52.1499	0.945353	1
36.2521	49.482	0.996323	1
2.03172	46.4485	1.06139	1
101.228	36.3463	1.3564	1
20.0748	67.4631	0.730769	1
72.9562	45.7737	1.07704	1
34.6238	43.8089	1.12534	1
83.0093	39.1668	1.25872	1
108.368	37.3168	1.32112	1
128.431	38.3803	1.28451	1
124.411	24.3583	1.92588	0
-32.1962	10.9769	2.36056	0
22.2957	12.4226	1.93043	0
-26.8244	34.0194	3.37543	0
162.793	31.9366	2.63464	0
127.687	20.2789	1.41774	0
101.129	26.5316	1.80964	0
170.731	19.4664	2.88259	0
-80.8528	28.0396	2.61209	0
-99.7198	17.1027	1.75823	0
43.5268	46.6509	3.78468	0
154.204	30.7829	2.66468	0
131.018	26.0346	1.65275	0
161.525	33.4175	3.26365	0
156.084	31.8026	1.66601	0
115.145	17.5366	3.0457	0
-26.5972	32.5862	4.49123	0
60.9031	19.4423	2.79783	0
143.478	24.3439	1.44917	0
138.283	22.9001	1.51291	0
88.1726	31.7747	1.81774	0
-11.2313	27.1216	2.20241	0
17.1737	21.4647	1.99724	0
20.5046	23.4413	2.75808	0
97.458	29.5125	2.29679	0
-46.374	15.1058	2.10313	0
-48.9093	29.8291	3.96858	0
166.495	29.1023	2.65708	0
-7.09871	22.3845	2.6208	0
165.363	27.1774	2.18646	0
-33.3043	16.1868	2.58549	0
131.337	23.2355	1.46493	0
-44.826	29.5917	3.08876	0
151.704	23.0679	1.05679	0
152.273	20.8875	2.09137	0
157.397	29.6075	1.71301	0
-88.3676	18.8738	1.77847	0
-124.097	25.5987	102.332	0
-65.4891	18.5013	2.53571	0
-107.318	34.7737	2.83086	0
4.36428	24.6841	2.63719	0
116.261	21.5076	1.54138	0
166.779	23.2606	2.02532	0
159.949	29.6154	2.6583	0
120.288	29.1461	1.55155	0
148.411	19.9239	2.07777	0
25.4163	18.5542	2.68831	0
-117.658	20.8849	1.8386	0
26.7045	18.811	1.67048	0
47.476	28.7798	1.96464	0
49.2973	27.7205	2.11672	0
137.96	29.4906	1.85816	0
151.571	28.0219	1.83402	0
143.712	44.2011	1.64565	0
177.283	18.1502	4.28191	0
168.037	33.5604	2.81127	0
152.18	25.9206	1.22299	0
156.144	18.0111	1.71948	0
172.265	28.1795	2.29221	0
129.956	25.3643	1.50753	0
173.071	16.0471	3.3284	0
136.441	17.2701	1.69148	0
-111.592	18.7122	1.95981	0
-106.69	27.2431	2.571	0
-115.345	14.6055	2.02395	0
141.957	23.4571	1.51532	0
9.28206	17.8748	2.4311	0
144.889	49.6539	1.60044	0
139.493	25.7426	1.85099	0
-27.8064	17.6208	1.94367	0
100.998	23.2908	1.835	0
80.1652	24.3418	1.89363	0
34.9101	22.5478	2.12175	0
96.8098	26.8138	2.15221	0
84.6426	18.5457	2.85464	0
-74.6026	13.0262	1.62848	0
38.8212	19.0679	1.67172	0
40.8204	15.9611	2.15282	0
137.219	30.2737	1.91512	0
101.548	26.8808	2.10171	0
129.774	26.6344	2.02515	0
152.015	24.6409	1.11536	0
158.022	30.0593	2.86744	0
158.278	13.6185	0.992874	0
171.204	25.9189	2.48122	0
107.083	11.5136	2.47442	0
166.438	25.807	7.19211	0
120.009	14.8119	1.75934	0
77.8003	31.9843	2.13717	0
67.9748	17.4152	2.00074	0
120.731	19.1754	1.90196	0
52.8785	0.481766	2.36026	0
95.3021	23.7273	1.60154	0
98.2951	25.0937	1.55019	0
95.6261	18.3387	2.73719	0
74.8751	18.6941	1.66512	0
103.873	29.9577	1.64009	0
169.194	24.934	3.62008	0
131.603	22.9067	1.48385	0
148.859	6.85473	1.66467	0
124.85	32.5344	1.47527	0
119.411	32.7024	1.54368	0
143.922	17.1931	1.81401	0
127.808	30.8039	1.91033	0
115.576	28.6714	1.69402	0
159.881	33.2244	2.11946	0
146.289	19.8693	1.46899	0
115.307	40.3111	2.92155	0
-117.366	25.5384	1.97722	0
130.608	26.8665	1.5428	0
168.221	16.8746	2.53256	0
120.73	25.1554	1.90209	0
47.4595	23.5731	1.7495	0
40.7269	33.6536	3.07221	0
170.184	31.9549	2.71622	0

## Sheet: EDFig_c
corrected z position (nm)	corrected ring separation (nm)	included
47.5139	50.0437	1
96.4364	69.2012	1
122.825	23.4521	0
-28.7311	19.3415	0
88.1629	40.0424	1
-26.9105	49.4465	1
-4.6544	49.5521	1
7.56981	46.2398	1
-14.3507	35.7556	1
-26.8757	51.2909	1
-2.95712	49.7458	1
-2.90499	18.3283	0
-51.5527	50.8382	1
-38.702	53.242	1
-1.04171	48.6392	1
-34.5885	49.447	1
-70.0545	55.4468	1
-26.4631	41.8131	1
-53.3745	52.6971	1
-34.5561	51.4653	1
-79.269	66.0913	1
-50.6791	47.8198	1
-63.3355	45.4041	1
-28.8364	48.0845	1
-79.3419	65.4265	1
-47.1353	24.4618	0
-79.0964	42.7816	1
-49.4855	24.2762	0
-59.8351	49.5593	1
18.4275	23.3966	0
-20.3833	69.917	1
-67.2878	54.2187	1
-42.0653	56.2645	1
49.1807	28.5638	0
-8.02052	50.501	1
-45.5157	51.1086	1
6.2227	44.6621	1
-37.0332	55.3665	1
-24.3385	13.7855	0
35.4878	46.1024	1
-55.3827	46.4986	1
-32.3764	60.7132	1
-7.64062	69.365	1
-13.9372	45.4618	1
31.7696	47.9352	1
9.8892	45.3571	1
-7.02227	54.9129	1
19.255	50.2321	1
21.8412	28.7042	0
0.394825	50.4487	1
32.1466	53.5881	1
0.086239	22.858	0
-33.8676	15.5167	0
-19.711	40.1115	1
19.4986	53.7355	1
14.7911	33.0379	0
33.1066	50.239	1
-7.62607	44.1474	1
27.9229	52.3261	1
-7.61946	62.5405	1
-3.14251	41.7434	1
10.1048	52.6512	1
20.1185	41.3064	1
55.2513	52.631	1
-22.5458	61.283	1
140.646	60.2182	1
28.4104	60.6788	1
146.251	46.0525	1
114.848	55.983	1
-6.71526	55.4684	1
161.658	16.9913	0
126.114	41.024	1
95.6205	29.9774	0
28.9572	43.859	1
171.565	17.0642	0
-31.4041	57.1262	1
80.6339	47.3102	1
22.9568	45.8997	1
-26.9013	52.4715	1
35.2157	46.2038	1
-49.0381	48.7066	1
83.8338	53.6191	1
-31.1188	54.2598	1
89.4565	47.2446	1
-69.8434	38.5292	1
70.8457	67.3489	1
-51.2278	37.6971	1
-13.9956	49.6753	1
-73.3137	52.6191	1
-69.629	17.8861	0
-8.9347	45.6789	1
-23.8485	34.2421	0
14.0368	56.4821	1
-10.4213	53.9963	1
-41.4018	54.5069	1
-105.028	58.3767	1
-97.7232	62.5894	1
8.83334	43.9198	1
-100.015	28.7499	0
-94.6327	63.5504	1
-8.32194	52.9571	1
44.3249	37.0876	1
34.9339	44.191	1
-56.5418	50.8075	1
8.68725	53.7156	1
-48.2909	44.0577	1
51.8599	49.4849	1
-4.35724	58.0721	1
63.0338	51.948	1
30.5624	47.3851	1
0.861159	42.0657	1
11.8297	55.946	1
57.996	53.4798	1
64.5361	40.213	1
122.466	47.186	1
155.952	19.8936	0
18.2722	55.8745	1
125.776	38.4569	1
108.289	49.5898	1
162.11	13.9088	0
138.463	53.0211	1
96.466	60.4275	1
137.368	53.8261	1
153.42	28.4109	0
-50.8371	52.181	1
91.2119	59.6982	1
123.638	52.6891	1
96.9876	47.5645	1
-64.8884	59.7511	1
87.2451	50.0406	1
111.049	18.0843	0
-55.3134	53.7633	1
-65.1219	58.757	1
-27.2444	53.2471	1
94.7468	53.2621	1
-48.0844	58.2101	1
34.0515	56.5164	1
-51.1721	51.2891	1
-26.9298	53.9697	1
-24.3455	10.3356	0
-8.12588	53.9614	1
8.80859	46.1785	1
17.12	44.6173	1
26.2435	56.8132	1
-55.1479	35.8374	1
3.17167	51.0615	1
54.1873	17.4999	0
42.307	47.8561	1
98.4932	55.1979	1
102.101	51.9459	1
141.573	42.5403	1
119.231	55.7041	1
135.514	40.2472	1
83.3039	45.0293	1
110.71	52.3292	1
113.505	50.227	1
58.6643	45.0862	1
79.9983	56.2813	1
23.7253	51.6672	1
83.7974	53.9236	1
13.0509	55.385	1
28.706	49.993	1
75.7739	47.9682	1
29.5219	65.1371	1
82.0963	26.7011	0
70.5336	51.613	1
45.4382	43.4354	1
61.7299	59.4775	1
2.44583	48.0495	1
20.0597	44.4769	1
60.0563	50.3149	1
36.8543	55.0176	1
-24.7996	27.5218	0
-11.1354	20.3057	0
13.9595	20.8196	0
18.0215	49.0774	1
-49.0726	53.2113	1
-33.7677	59.365	1
-13.9828	46.4555	1
2.79772	46.7353	1
-10.3904	41.3178	1
16.6406	16.9791	0
-25.3142	36.6316	1
32.4297	41.4763	1
33.6422	46.0792	1
73.6699	48.8869	1
91.9037	50.3271	1
-17.6226	45.2938	1
91.2642	22.1793	0
53.5721	40.4628	1
10.5641	53.9916	1
-32.379	60.7328	1
-84.8008	52.9013	1
-52.8291	50.3649	1
-62.8255	46.582	1
1.57995	58.5368	1
39.4167	46.523	1
-7.27084	49.9479	1
-66.0803	49.3289	1
-86.4565	47.548	1
-54.3403	47.8811	1
-88.124	49.2813	1
-38.6674	25.5696	0
-28.4222	59.781	1
-45.4183	15.5723	0
-38.5672	52.5693	1
-96.0189	55.1557	1
-34.7432	52.1707	1
-61.7513	49.9784	1
-19.1561	47.8463	1
-62.7066	45.7951	1
-39.1958	47.1044	1
-24.7594	44.2216	1
-29.2327	50.4361	1
-57.3195	67.0486	1
-61.3269	39.077	1
-60.5621	51.2937	1
-58.0864	49.8769	1
-83.7911	38.7402	1
-39.9935	50.1727	1
-17.1595	58.7303	1
-60.9143	60.1311	1
13.9142	57.5309	1
-31.1719	50.2991	1
-53.2273	1.36951e-05	0
-34.3074	43.1302	1
-49.92	52.6364	1
-8.69456	44.7961	1
-52.5757	58.3382	1
-24.4772	45.5887	1
-53.1889	57.6505	1
-50.7292	51.6767	1
-27.5282	49.7628	1
-38.6555	66.4848	1
-24.7253	36.7883	1
-56.807	47.7842	1
-37.6901	57.6373	1
-5.27273	53.367	1
-26.9371	42.0826	1
-41.1131	20.3161	0
-44.6153	56.8613	1
-37.5774	54.2704	1
48.8165	50.1172	1
-24.4516	50.2956	1
-42.9354	11.9457	0
-21.9981	57.9612	1
-30.9651	45.9271	1
-38.1125	28.8689	0
-9.69297	35.3221	1
-58.6329	39.8445	1
-14.8418	25.8291	0
162.188	13.9112	0
-7.4907	17.6037	0
154.974	21.4785	0
-67.0003	60.9498	1
110.91	51.3858	1
79.9742	46.0147	1
-29.8583	17.4453	0
-36.8035	49.4798	1
-36.6213	42.1226	1
13.0392	50.6672	1
-13.8232	52.5425	1
-51.2421	37.7236	1
49.0813	55.6853	1
129.754	39.5964	1
-39.0816	15.6258	0
42.4754	52.7215	1
147.213	52.8714	1
132.697	44.8933	1
87.9594	60.3082	1
39.9921	53.1538	1
63.7624	51.2811	1
46.3629	27.4159	0
43.7191	52.7908	1
54.9067	46.6286	1
4.99317	38.1118	1
64.6779	53.6109	1
-96.5778	53.6825	1
-74.6934	42.4111	1
101.839	48.115	1
144.188	27.8447	0
-73.4119	50.512	1
-3.44885	52.9368	1
-0.86473	47.0334	1
155.655	27.7274	0
-71.6241	46.2786	1
29.034	52.6758	1
-64.8972	49.879	1
-7.30701	53.8228	1
-101.204	43.8963	1
97.2089	48.3423	1
-79.2078	47.918	1
-69.3482	53.501	1
-75.184	20.6899	0
9.2048	48.0829	1
-1.18014	52.2254	1
-72.9966	31.2681	0
24.6946	55.4169	1
-27.2401	66.5023	1
-41.5623	62.024	1
-113.59	2.34893	0
-74.1789	51.5397	1
-76.6191	52.1571	1
-74.5904	49.6026	1
-57.5893	52.7984	1
-57.2165	17.1305	0
-9.86694	54.45	1
-54.9147	52.7919	1
-27.4087	48.842	1
-2.06989	48.9717	1
-97.6707	26.7702	0
-94.7178	53.7977	1
21.0854	48.8307	1
8.79868	46.18	1
26.2426	56.8113	1
13.6985	49.1308	1
17.5046	47.7737	1
-22.946	58.9757	1
48.5254	52.7265	1
2.56557	16.9491	0
14.2182	48.6997	1
-8.34702	48.1715	1
108.213	41.3313	1
65.2471	55.8769	1
31.7229	58.3264	1
14.5581	53.688	1
87.1167	43.9668	1
38.3307	50.0472	1
21.7125	46.6278	1
11.0539	48.6536	1
143.174	48.0795	1
122.573	46.7195	1
40.877	51.5275	1
164.131	29.0927	0
3.28849	43.5658	1
160.913	16.6798	0
47.0483	61.4063	1
6.43605	42.8855	1
13.5883	48.4814	1
22.8746	49.1387	1
-0.857479	47.0141	1
-26.588	59.3553	1
28.6913	43.3327	1
-20.898	53.4926	1
-25.1721	57.2021	1
-2.12424	54.3482	1
-14.6375	46.7983	1
17.0779	55.4509	1
-12.0733	48.0743	1
26.9158	44.443	1
-3.59804	56.42	1
-45.3997	44.4696	1
12.5537	47.979	1
129.423	56.7236	1
10.8956	54.2845	1
13.2125	53.193	1
-27.6011	54.3098	1
117.616	37.4966	1
-25.0891	54.5133	1
149.076	26.2716	0
16.0146	54.7738	1
17.688	43.76	1
121.569	43.3434	1
7.97648	47.1955	1
-6.88419	58.8643	1
21.2755	17.9836	0
18.8512	53.7802	1
14.9025	51.1789	1
20.0319	48.1572	1
24.4365	52.8153	1
53.1261	54.4015	1
-107.253	50.6246	1
33.3448	53.638	1
-0.452252	39.8367	1
24.5637	21.4181	0
66.6143	57.797	1
22.8031	58.1392	1
78.1609	54.0176	1
50.2642	47.0106	1
19.8687	39.4068	1
2.45173	48.0474	1
51.0392	50.6696	1
32.7743	51.3313	1
6.72893	43.197	1
18.8193	39.2685	1
42.5273	21.1231	0
32.6996	51.4681	1
29.2793	54.2174	1
4.51346	49.062	1
53.3641	47.7548	1
28.1089	49.3656	1
15.7268	53.2572	1
43.0514	21.3226	0
61.2698	49.9973	1
21.7054	46.6382	1
32.3893	52.6748	1
98.5062	45.2922	1
126.447	48.3517	1
36.275	52.8203	1
134.848	37.0415	1
123.82	49.6995	1
151.186	27.776	0
143.122	34.2404	0
92.5439	45.2149	1
173.983	12.8555	0
169.66	11.5163	0
68.1957	44.6679	1
99.3704	51.7658	1
147.849	47.1439	1
90.385	41.6521	1
152.504	28.743	0
169.464	10.6063	0
85.8287	43.7561	1
102.288	44.8152	1
130.071	45.7684	1
131.415	44.7377	1
53.1135	41.3844	1
98.6501	40.7782	1
42.8066	49.028	1
37.0679	39.2774	1
175.476	16.7972	0
62.0557	52.4726	1
50.6511	46.9775	1
43.4432	52.0798	1
19.5827	48.1504	1
59.1415	44.9154	1
28.0756	55.16	1
17.2305	50.3284	1
22.9153	42.1064	1
-6.82538	47.4696	1
129.058	48.9053	1
102.997	46.3322	1
45.0794	53.7145	1
5.48538	52.9299	1
-31.3287	61.3126	1
-67.3252	37.1106	1
-31.6238	54.9329	1
49.6259	51.3343	1
63.5333	44.4246	1
29.8168	47.7901	1
48.0935	65.4361	1
135.259	38.0588	1
51.2012	52.1773	1
-75.7928	34.6199	0
122.789	54.503	1
-43.2092	30.8763	0
13.5826	50.5521	1
-5.43321	57.4321	1
-23.3	45.3147	1
106.699	49.8383	1
-61.5544	43.1651	1
30.4861	48.3412	1
71.1359	52.4846	1
-1.45501	54.7495	1
-14.129	23.4895	0
-65.9537	19.0079	0
-23.7357	46.7115	1
-6.47961	48.93	1
-49.2705	44.0656	1
-77.2154	51.4563	1
-53.8406	57.1222	1
-96.8555	44.9486	1
-44.0456	61.8049	1
-67.1712	48.7493	1
-101.47	39.4547	1
-67.0889	35.6954	1
-105.982	44.8916	1
-112.07	55.6003	1
-105.885	37.0325	1
-74.254	46.6103	1
-56.2075	45.0011	1
-22.9221	40.1308	1
-46.6075	53.0613	1
-105.611	47.4572	1
-72.8314	50.7889	1
-63.042	50.7159	1
-60.3056	41.7789	1
-88.5682	58.2787	1
-86.8923	41.5913	1
-103.099	50.8348	1
-37.1442	48.0324	1
-61.2009	52.2891	1
-59.8002	41.8663	1
-67.4082	58.2147	1
-109.851	53.7819	1
-52.2929	55.1424	1
-88.5518	54.0456	1
-46.2856	42.3579	1
21.0973	48.7854	1
-58.8946	57.2011	1
44.7434	50.5939	1
-70.6741	49.3407	1
35.0207	59.3291	1
21.5272	59.7704	1
-57.2175	18.0381	0
-66.3204	44.0861	1
-21.3515	45.4557	1
66.4161	55.4473	1
-41.5131	49.3624	1
30.8659	62.4681	1
80.4364	48.4556	1
46.7841	49.9268	1
68.5832	54.0756	1
63.169	53.1987	1
-20.4512	3.57536e-06	0
-6.43482	52.9268	1
98.9172	52.8726	1
56.8192	38.532	1
63.7274	46.5712	1
102.073	38.8159	1
-4.27548	44.4057	1
11.7215	52.0766	1
138.193	33.9308	0
68.6537	46.2389	1
63.2251	15.3749	0
65.1337	43.0971	1
105.412	55.7979	1
6.89677	19.5419	0
127.554	52.93	1
142.985	37.6798	1
136.645	27.1791	0
-3.83048	43.1869	1
117.902	58.7568	1
17.4027	34.692	0
76.8782	43.7247	1
-55.2996	41.3419	1
33.1256	46.5901	1
32.2899	46.6675	1
-1.88501	44.0636	1
66.4206	43.852	1
-10.2053	46.4417	1
-99.0233	32.4659	0
-14.1536	35.1666	1
-22.5546	13.8607	0
73.9712	37.6212	1
95.1862	28.5123	0
36.0557	45.0962	1
73.1795	26.0811	0
-52.6612	49.6543	1
-36.9696	45.1218	1
-35.0968	44.3679	1
-8.91539	46.5971	1
24.1179	49.5855	1
29.9863	21.6106	0
51.4043	47.4142	1
-92.3236	38.6584	1
-104.158	50.81	1
-40.3083	44.7644	1
35.4432	41.9151	1
-62.8582	41.0466	1
-4.33714	49.4222	1
-71.1813	46.0911	1
-9.78997	51.7923	1
90.7689	24.302	0
78.5014	16.1153	0
-63.8353	28.5104	0
58.6214	45.27	1
-28.1689	45.3508	1
-29.2396	53.7386	1
-36.0465	51.9238	1
22.4802	44.0465	1
78.1569	54.0166	1
50.2703	47.0118	1
19.8627	39.3961	1
70.5934	48.2189	1
77.1917	42.9479	1
-1.88998	50.8524	1
-5.19376	39.6232	1
99.3411	56.4467	1
28.3557	47.2316	1
36.8095	20.7009	0
42.2185	32.2672	0
80.4416	48.4497	1
108.474	50.3696	1
48.3912	34.6732	0
33.6892	44.9681	1
68.5802	54.0563	1
74.3723	44.5125	1
36.2808	45.5796	1
63.1681	53.197	1
43.3338	50.6473	1
56.6718	65.9084	1
71.8442	41.9126	1
134.883	36.911	1
95.3492	25.2046	0
65.3971	51.3946	1
55.8755	46.606	1
62.7805	53.5974	1
124.645	32.4558	0
96.7325	55.473	1
70.6116	50.9562	1
76.8628	53.7661	1
132.522	55.7012	1
148.84	53.0475	1
105.531	45.3033	1
91.5007	43.9101	1
28.8831	50.9486	1
160.377	17.6566	0
68.059	48.765	1
76.7717	39.1175	1
149.016	49.8614	1
75.895	49.749	1
47.8019	51.3843	1
158.884	34.8259	0
54.2581	39.8443	1
100.767	21.4449	0
150.96	49.913	0
164.525	12.1006	0
37.8028	43.5802	1
80.5923	45.4316	1
116.297	31.1201	0
135.443	49.9501	1
31.1633	49.4931	1
9.61901	40.3196	1
91.349	49.1176	1
51.4146	47.3793	1
68.7508	41.5124	1
108.664	52.5595	1
113.31	47.5468	1
102.692	43.3212	1
55.128	39.238	1
71.4052	24.76	0
63.3082	44.9033	1
61.5112	23.4928	0
43.3959	52.6887	1
114.589	32.8546	0
147.062	54.3803	1
38.6941	47.0586	1
90.202	51.7375	1
73.8966	53.0168	1
50.7062	42.7956	1
109.628	43.1583	1
48.0111	18.2113	0
62.8552	37.8858	1
117.677	48.9909	1
-14.4413	48.6157	1
88.9806	32.1555	0
93.8221	35.6341	1
93.9701	44.6272	1
90.18	20.2099	0
130.192	54.3273	1
94.0195	45.7555	1
69.2323	26.6477	0
98.9376	45.3617	1
98.0341	33.3641	0
168.742	16.2409	0
134.287	51.6552	1
148.726	34.8322	0
120.894	39.9218	1
115.626	46.3494	1
98.1218	42.195	1
124.958	64.9213	1
82.1113	42.447	1
107.758	56.1604	1
120.857	46.5523	1
109.303	43.5935	1
82.3394	40.7242	1
119.001	59.0967	1
142.37	40.1927	1
101.408	53.0858	1
138.169	48.476	1
93.9294	49.2881	1
125.279	30.2105	0
113.148	35.8039	1
157.68	26.7399	0
148.205	40.8729	1
132.925	51.4127	1
110.804	17.9408	0
134.124	50.0325	1
115.822	48.585	1
114.111	44.169	1
-88.5406	54.0448	1
-116.842	54.2748	1
-21.9621	41.5338	1
-54.2415	40.5118	1
-24.4216	55.1212	1
-29.2373	53.7437	1
22.4665	44.0635	1
70.4837	52.9731	1
-13.5965	52.9271	1
22.3304	35.5281	1
-0.850775	50.0916	1
-21.9616	41.5308	1
14.8841	44.8406	1
20.9199	42.2338	1
-20.9328	45.8291	1
85.2934	48.9578	1
131.005	41.1032	1
21.2548	48.8133	1
-15.7161	48.3899	1
80.0305	54.9384	1
-20.8696	49.3747	1
-20.2178	44.2648	1
168.28	20.2648	0
-67.9273	50.4878	1
23.3006	46.2544	1
110	63.1562	1
-48.1127	42.7905	1
-43.1893	46.189	1
-37.6671	44.8234	1
-58.5473	31.4801	0
-52.5333	45.2	1
-79.7106	46.8472	1
114.617	32.8173	0
20.6722	47.1211	1
51.6254	41.6223	1
13.953	29.997	0
89.4873	51.396	1
13.0884	38.9874	1
80.0782	53.7436	1
11.2471	43.8844	1
-13.8187	36.6766	1
-31.3997	55.1243	1
43.4964	22.081	0
53.2821	50.5604	1
35.1407	15.8688	0
32.9931	43.6193	1
0.0274255	38.3507	1
95.5794	39.3519	1
169.71	17.6975	0
17.7695	60.528	1
67.1292	44.0263	1
31.464	37.6668	1
76.8594	39.7254	1
101.797	41.9944	1
126.842	44.7279	1

## Sheet: EDFig_g-i_QC_removed_sites
cell	radius (nm)	separation (nm)	twist (degree)
1	50.8383	44.505	5.21537
1	55.0808	6.04427	-13.1322
1	49.9584	39.2743	10.2233
1	44.6689	41.3683	15.658
1	54.045	54.7545	14.1045
1	50.1949	44.8252	-13.5258
1	43.7	18.5051	23.8619
1	53.7189	47.1978	-1.71164
1	51.4855	43.2119	-13.8492
1	55.3773	47.0764	12.882
1	53.9006	6.70596	-4.94166
1	52.6027	45.5621	2.16292
1	56.524	40.5252	6.55435
1	53.858	33.6243	20.8547
1	54.1263	41.596	19.8444
1	53.5068	45.4365	-2.42541
1	53.8559	55.9417	-4.60078
1	54.5874	56.7362	8.60734
1	51.3022	55.7962	6.20183
1	48.8706	39.4822	1.67068
1	47.6561	6.06297	1.05845
1	52.7852	48.1525	8.63379
1	60.3859	10.9946	-0.331463
1	60.3128	3.17439	-12.8399
1	55.2336	8.27573	14.7128
1	55.1678	52.97	18.7091
1	44.7074	4.47318	-0.197045
1	53.6598	44.4172	-3.48784
1	52.4008	51.8685	9.29827
1	43.7	4.8517	13.0974
1	56.6012	50.5619	11.7594
1	50.7944	4.72757	4.10778
1	56.5689	1.59195	-0.142243
1	50.7232	2.61447	5.93399
1	56.7482	0.0147322	5.78521
1	48.7154	20.0699	14.0985
1	60.9048	0.288499	-0.808661
1	52.3969	1.96356	-0.450539
1	57.9629	0.0121729	6.59758
1	50.2212	7.17519	6.70427
1	63.6754	53.0271	-17.1242
1	43.7	0.152943	-0.107531
1	51.0815	54.9635	18.6536
1	52.6438	55.545	14.525
1	63.1922	55.658	-13.1429
1	53.9666	49.1308	3.99961
1	53.1502	3.18676	-0.662082
1	58.0021	4.84799	-4.03384
1	58.4587	35.4539	4.95608
1	54.8639	51.8627	9.06986
1	49.7361	7.46476	-16.3578
1	43.7	9.65999	2.02237
1	49.0662	51.5655	22.4212
1	43.7	8.87756	-3.07925
1	48.6344	2.41192	5.37695
1	43.7	45.9552	-5.64494
1	52.0536	47.849	7.14979
1	51.7855	58.5682	19.8899
1	43.7	14.76	3.873
1	63.6959	0.116604	10.1853
1	52.83	46.467	8.88815
1	45.7019	46.9428	20.4754
1	54.7707	55.1762	5.6361
1	55.9298	0.437359	-0.098625
1	50.6352	0.0116428	17.4212
1	53.9091	35.5469	-6.88393
1	53.411	43.9177	13.3136
1	52.9139	60.095	2.90301
1	58.333	42.938	13.8358
1	47.5688	51.2915	2.14935
1	55.8739	6.19277	-8.47402
1	52.2811	7.93559	9.52298
1	56.0583	50.0669	-4.67503
1	56.8267	56.8775	0.776167
1	51.3009	47.1583	3.11397
1	51.8856	48.8802	-7.29428
1	51.6421	54.3827	-0.438968
1	57.8797	10.9579	-10.7198
1	63.7	7.67123	-12.0822
1	62.8815	6.97534	-6.10357
1	57.1024	48.0804	-5.07999
1	57.4643	47.1463	7.79235
1	58.3361	51.7742	12.9206
1	52.0974	46.4044	7.67584
1	58.8734	55.4657	-6.36599
1	51.131	13.5323	6.84395
1	57.0047	15.9562	18.9306
1	49.1963	27.6349	0.291062
1	54.395	47.9471	8.80079
1	43.7	0.0368934	16.6767
1	54.5865	52.0819	1.7771
1	49.2583	1.26949	-0.0241524
1	52.5713	51.5656	-15.1944
1	51.882	8.78224	9.00399
1	54.2438	7.19207	9.99653
1	43.7	60.5451	-0.574301
1	50.0701	36.2841	-0.812434
1	53.2583	45.8016	-16.8109
1	56.2396	5.92294	-7.18121
1	53.7034	37.3013	8.76774
1	53.8376	47.1961	7.74824
1	54.727	17.2491	4.12418
1	59.7625	50.1955	3.49036
1	54.6352	51.4853	13.0783
1	43.7	0.0249069	-0.00315275
1	47.6288	54.3975	26.6582
1	56.6646	1.21601	7.73198
1	43.7	55.0232	8.63858
1	58.3758	68.3846	-13.0653
1	52.5281	48.9639	17.5633
1	58.0794	5.8359	10.8339
1	45.6353	7.44962	-3.51475
1	61.7938	0.00415377	-0.00469707
1	52.4553	19.0825	24.3515
1	55.8339	57.6851	12.9503
1	50.6145	32.7898	14.7576
1	43.7	0.0446165	-13.922
1	52.0379	26.4106	-1.7897
1	48.8977	5.43152	4.38354
1	60.4655	54.0781	0.629205
1	43.7	22.6779	22.649
1	55.3449	51.0868	20.081
1	51.6847	47.0887	21.267
1	49.9259	47.5719	12.0847
1	50.0163	20	9.31963
1	51.9502	46.4976	0.0312105
1	50.3259	53.0203	7.62176
1	49.3125	6.06278	-1.71243
1	51.6112	34.9483	15.409
1	56.8053	50.8351	-13.0573
1	52.425	65.9622	-9.2531
1	51.3787	46.2931	21.646
1	53.8925	50.1308	14.0323
1	53.3029	43.003	-13.0514
1	51.7497	62.6863	21.6341
1	52.5316	8.01114	-1.65066
1	43.7	11.2437	-16.8626
1	50.669	44.4913	7.55213
1	45.4293	32.662	-2.921
1	55.716	5.45421	12.1484
1	55.5785	4.16222	6.93768
1	57.4377	8.54536	-4.55524
1	58.0918	43.896	17.0554
1	53.7087	40.9311	-15.3819
1	46.7734	45.6677	25.7144
1	52.3899	54.7819	15.5514
1	51.5913	48.1441	16.6219
1	56.2461	35.5975	-5.22695
1	56.3269	34.1353	6.61618
1	48.0284	23.432	-15.4092
1	53.4251	37.3117	14.5377
1	43.7	3.58371	-1.51803
1	43.7	62.7905	9.67335
1	54.8441	53.1221	-4.34815
1	45.9473	31.4051	4.23933
1	62.9265	4.83572	9.51369
1	47.5525	44.1403	9.82614
1	51.8575	45.657	23.2083
1	49.3724	6.29185	-15.9441
1	51.0175	52.355	1.55492
1	53.6623	51.3135	18.1392
1	45.5346	29.5908	26.2072
1	51.277	63.9362	13.493
1	51.5896	40.9557	16.7918
1	56.6759	16.1263	-1.21559
1	52.998	44.6014	-16.232
1	50.9374	50.5507	14.9236
1	63.7	34.2617	4.45926
1	54.9558	47.3707	5.77279
2	47.6622	47.5924	10.1983
2	54.7954	42.6332	21.921
2	52.2716	3.50354	9.15956
2	44.2654	4.89263	-16.8992
2	50.6096	53.6897	-14.0668
2	43.7001	4.23843	4.51746
2	49.6938	43.9543	21.9738
2	43.7006	0.254081	0.112603
2	43.7001	9.95516	25.4546
2	54.8587	47.4682	3.35768
2	43.7	7.82791	8.83591
2	51.4735	48.1256	-17.9157
2	43.7	0.0167653	0.0857396
2	43.7	9.05718	-17.8224
2	43.7	0.00401635	8.26932
2	43.7	7.85952	12.5489
2	43.7	88.2238	-13.7111
2	55.1003	49.1591	8.86925
2	52.6025	44.3145	23.3282
2	43.7152	7.28583	-4.95106
2	53.6782	31.7129	-13.2336
2	43.7	2.58989	19.5234
2	45.9655	16.9651	25.6792
2	45.0749	6.98664	25.1832
2	43.7	15.5666	6.2301
2	43.7	0.314574	0.125939
2	48.0543	70.4264	-7.9638
2	43.7	0.039606	0.0106588
2	43.7001	0.156975	0.333145
2	60.5377	7.44716	-1.88533
2	43.7	7.77571	0.251992
2	52.1014	33.0976	-6.37725
2	45.9858	7.6028	17.8092
2	58.7162	24.4182	1.29442
2	53.5872	12.7514	7.78846
2	43.7	12.974	23.628
2	43.7	0.0108041	0.000415406
2	43.7	0.105818	-0.0867813
2	43.7	0.0683509	0.0856314
2	43.7	0.227589	11.2003
2	43.7	0.00148082	-0.00583166
2	48.199	37.5539	-16.0883
2	63.7	29.12	0.701091
2	43.7	0.560465	14.2832
2	43.7002	0.252661	-0.212289
2	43.7	1.70656	-15.2626
2	43.7	19.6771	-7.60451
2	54.5942	0.00603057	-14.3199
2	45.5302	0.00677255	15.6267
2	56.2037	14.5321	-3.40804
2	43.7	0.0227722	-7.12644
2	43.7	1.16042	-0.274478
2	43.7	0.0162017	0.000657689
2	46.0543	12.6138	4.64185
2	60.1835	0.112854	26.1276
2	56.5807	47.5928	15.7531
2	43.7	0.00267853	-0.0112731
2	52.2708	5.96655	12.2008
2	43.7	0.00597542	-0.00451581
2	53.9694	0.00576334	5.72231
2	56.7797	5.21553	10.0854
2	43.702	19.9991	6.22173
2	43.7	0.0143987	17.8873
2	46.5905	49.0573	18.8809
2	54.1389	30.4355	2.38252
2	45.9059	19.9994	25.972
2	43.7001	0.0897799	26.7131
2	43.7	0.0550577	0.0817286
2	43.7	0.847358	0.239031
2	45.2273	4.71352	-9.94563
2	57.6194	111.64	-13.215
2	43.7011	3.11889	14.1557
2	43.7	6.33874	6.33142
2	43.7	0.0444737	-4.33495
2	43.7	0.0288573	-0.0147138
2	43.7	2.98141	-1.31547
2	43.7	0.00843701	-12.8388
2	43.7	3.51974	1.74905
2	43.7	8.32298	12.5753
2	43.7	2.77231e-06	0.0097207
2	43.7001	0.153592	18.1955
2	63.7	7.26984	-1.27988
2	43.7	0.026719	0.0221294
2	56.9728	52.4392	7.9285
2	47.0316	13.4488	9.99463
2	43.7	0.0824008	11.2302
2	43.7	0.0201657	0.00763277
2	50.5559	91.8605	25.8594
2	43.7	3.43718	1.06593
2	47.7446	0.349055	-16.163
2	43.7	0.0506689	-0.00162786
2	46.5469	6.48493	3.14704
2	43.7	6.12056	4.18346
2	50.4905	50.9137	9.43799
2	43.7	0.0147918	0.00536201
2	61.3794	12.1029	-13.361
2	43.7	0.0197059	-0.0221312
2	58.583	10.7053	18.3597
2	54.7976	46.7263	20.6259
2	43.7	0.0153241	15.808
2	62.5886	46.8764	1.01119
2	53.9443	55.1653	16.922
2	43.7	0.031235	0.00707514
2	43.7	12.0506	0.435094
2	43.7	6.74086	6.63366
2	58.5315	94.938	25.1051
2	54.4632	51.8831	12.4058
2	51.5889	50.4079	7.34297
2	43.7015	0.259113	0.495061
3	63.7	44.2135	10.8239
3	55.7271	54.9427	-17.5271
3	50.2818	45.9312	-8.6455
3	55.4408	47.8344	-4.79645
3	51.453	16.0002	6.4101
3	60.1575	2.23997	0.155714
3	59.5771	10.6762	0.616652
3	56.8905	54.0882	6.58213
3	51.0431	18.2359	19.7936
3	63.7	65.3035	-5.64025
3	48.7868	56.0868	15.8021
3	63.7	15.8581	7.79286
3	49.9151	61.102	10.5477
3	52.6856	37.8434	0.258656
3	52.1982	63.3862	11.2752
3	44.8194	18.4662	12.8997
3	53.0839	48.1942	0.936872
3	51.4913	67.8757	6.32415
3	53.9468	28.991	10.0154
3	63.7	0.00753125	-13.1879
3	57.612	42.5866	3.57048
3	51.7164	55.6392	23.393
3	57.253	44.1939	3.05082
3	63.0595	50.473	-10.5227
3	50.4357	11.6246	12.9607
3	57.5789	51.4031	-17.3406
3	53.2205	6.53678	-12.6452
3	50.2028	51.5956	19.3085
3	50.5826	56.8891	1.6144
3	49.6143	10.5849	12.4559
3	43.7	11.2772	10.4895
3	52.9355	55.9041	13.1274
3	50.1212	45.3905	15.0391
3	54.1888	53.1882	0.940674
3	53.2921	51.2349	11.2463
3	43.7	0.031011	-0.0228192
3	58.5579	23.2868	7.63484
3	47.4419	0.00145761	0.01554
3	56.0661	52.7574	7.64891
3	53.6455	54.4602	-8.3413
3	52.839	61.0071	-4.98175
3	52.603	47.1914	7.78399
3	46.2836	20	1.08793
3	47.7314	27.3714	-9.79323
3	51.3793	7.29144	13.9862
3	46.141	12.0861	18.7044
3	48.7639	8.46215	1.28633
3	43.7001	8.86432	-11.9806
3	56.2537	23.9836	-14.8845
3	56.431	55.2101	-4.62282
3	56.8829	13.2526	-9.10046
3	58.1612	44.0583	2.21589
3	48.1516	40.2964	5.51503
3	57.907	47.7087	-1.31584
3	52.075	11.5837	12.7398
3	50.012	46.4938	-5.07039
3	43.7004	13.1056	15.3066
3	51.2381	35.2295	-8.67626
3	53.2766	48.5318	-16.7478
3	53.0342	3.18132	-2.05485
3	43.704	60.5053	-7.16596
3	44.605	3.93837	3.76707
3	52.6061	44.5946	16.863
3	54.2553	26.4309	6.863
4	45.1032	11.4451	-2.42012
4	43.7049	2.63144	0.483468
4	43.7	8.03095	-11.1169
4	51.9916	44.6282	6.84616
4	63.7	52.3573	13.471
4	51.3714	47.637	10.8797
4	60.8435	5.05264	-3.41983
4	43.7	3.67188	1.98649
4	63.7	52.3271	6.5043
4	43.7	0.0233727	-0.03615
4	53.6411	48.6273	5.52448
4	50.2046	39.3457	5.71911
4	53.2752	50.6414	5.2166
4	55.1266	2.01995	-0.590448
4	43.7	8.66505	-2.35559
4	43.7	0.0160505	-0.0607298
4	43.7	0.0199623	9.19104
4	63.7	4.60792	-14.521
4	43.7	20	-16.2622
4	43.7	0.0119929	-0.00521053
4	43.7	0.0142633	0.000363564
4	50.4466	46.8463	9.31124
4	52.1402	42.4848	10.311
4	43.7001	0.884068	-0.869283
4	48.4195	37.6049	-10.0281
4	45.0658	0.00923503	0.000930716
4	49.7496	44.9551	9.37185
4	43.7	1.3926	-2.84718
4	50.9935	23.9263	4.35969
4	50.2042	53.4793	-6.83448
4	59.7377	17.7055	14.431
4	43.7	5.97356	26.3804
4	49.157	70.0281	5.3103
4	52.9799	57.7774	-4.25526
4	52.7336	52.066	-10.6057
4	63.7	3.36832	19.772
4	43.7	7.78743	-6.40911
4	53.2859	49.876	6.45767
4	52.3901	55.977	0.799147
4	43.7	0.00785729	25.4991
4	45.3958	52.7915	17.5708
4	43.7	7.55023	10.8244
4	51.4793	43.807	0.707231
4	53.6277	43.3247	7.3582
4	47.6354	10.8755	-3.49281
4	63.7	38.872	8.11423
4	43.7009	0.773738	14.2144
4	46.7846	7.10939	8.81622
4	53.339	50.4994	17.3798
4	49.9166	35.8865	22.3595
5	48.7413	12.8708	6.34679
5	52.5062	44.2126	-4.03632
5	50.0001	9.49682	26.325
5	45.6346	40.8206	7.63293
5	59.7665	82.6797	-13.2517
5	50.67	52.0499	16.2115
5	63.0814	121.256	-11.0618
5	44.6784	62.3666	25.6585
5	53.958	41.8029	14.2635
5	48.5997	47.5269	0.830304
5	43.7	14.602	15.4297
5	55.0573	49.8297	2.16954
5	43.7	0.00648452	-0.00535674
5	43.7	0.000396621	10.0422
5	43.7	18.2143	-9.50909
5	54.1957	2.69682	1.92248
5	43.7002	25.2712	10.2261
5	58.9701	0.0209395	-0.00346907
5	47.1107	14.6084	5.59026
5	43.7	0.0392292	-12.7218
5	53.2625	24.1609	2.9153
5	43.7	5.8756	-13.9924
5	58.3743	9.45751	5.73218
5	54.4691	13.5883	-17.2193
5	53.4024	1.78351	0.956312
5	43.7	3.57707	-9.7953
5	51.8786	13.7204	-15.9076
5	54.7941	47.9294	17.6242
5	43.7	0.01151	25.9455
5	50.4982	44.572	26.5977
5	51.4472	42.7421	11.7064
5	49.1317	0.0126604	12.4004
5	48.4842	41.1319	22.6484
5	43.7	0.0235261	-0.00982015
5	59.1643	36.6332	-0.838413
5	45.8599	9.25252	4.59969
5	63.7	0.512785	9.95153
5	53.4373	42.0292	17.1782
5	52.0462	130	20.5118
5	63.1483	49.6135	0.875916
5	45.0609	7.5494	2.27548
5	46.3077	4.20674	-13.022
5	63.7	47.6425	7.39921
5	57.4524	44.9668	15.8599
5	43.7	0.0607084	0.0896
5	60.2073	9.50757	15.9793
5	55.9989	45.4051	-16.3421
5	45.4918	51.1699	5.38802
5	43.7	4.39834	-5.37913
5	53.1972	51.3427	20.0491
5	52.7952	24.2974	10.4313
5	43.7	0.00154132	10.6355
5	43.7	2.25008	3.87244
5	43.7	6.25903	5.50272
5	43.9027	0.0343443	-0.00320724
5	43.7	3.9014	2.99566
5	51.1659	46.831	12.6256
5	51.8877	52.0505	3.17369
5	54.6314	53.7879	6.99137
5	43.7	9.93673	-12.0689
5	43.7	11.4697	-10.0754
5	43.7	0.0189743	17.6714
5	43.7	8.27207	4.41349
5	43.7	0.438228	-15.4518
5	43.7	0.0533794	4.84435
5	43.7	16.8154	-13.6259
5	63.7	23.2639	15.1549
5	53.5412	50.3515	10.4307
5	53.4139	37.9408	6.61846
5	43.7	0.0273723	-12.4172
5	55.0751	53.9055	18.6679
5	43.7	0.420573	0.028126
5	43.7	14.3744	2.5455
5	43.7003	0.0146785	22.3012
5	43.7	6.53387	-3.32779
5	57.1141	47.0101	-16.3382
5	63.7	4.11503	3.61538
5	50.5021	51.9206	-11.4429
5	43.7	84.0999	-5.05727
5	57.2526	13.8702	12.0191
5	43.7	20.5805	-8.36527
5	43.7	0.0144609	22.0486
5	44.3953	20	8.11014
5	53.2122	51.3832	5.83778
5	53.3245	51.9899	5.5674
5	55.4715	50.3623	2.85882
5	48.9159	55.7111	14.5699
5	44.3518	20	-11.8265
5	53.9408	50.6946	7.74126
5	43.7	0.00233637	-0.00232675
5	43.7	129.998	20.1671
5	45.5453	12.8577	19.9885
5	54.7176	49.8181	14.1054
5	61.2106	0.0209846	16.7343
5	43.7	0.0616359	0.00366371
5	43.7	9.95489	13.2261
5	43.7	29.5105	10.3649
5	43.7	0.00760128	-0.00147966
5	43.7	8.56971	9.33335
5	54.6023	49.1471	-17.4183
5	43.7	15.8086	7.36541
5	45.2439	5.06972	-12.8808
5	54.3723	55.2866	16.4008
5	43.7	6.12764	7.1562
5	53.8522	49.694	-3.90524
5	47.0766	15.4968	-5.61531
5	43.7	0.0464396	-15.1242
5	51.2072	53.9192	9.42121
5	43.7	16.0067	21.7749
5	54.8434	50.0068	4.91467
5	43.9781	14.6499	-17.2738
5	58.2423	63.7956	22.8892
5	52.6681	51.0071	5.39335
5	54.7682	52.1878	4.7278
5	51.744	50.5993	9.80472
5	47.974	42.5565	25.917
5	43.7002	31.881	-13.7877
5	43.7021	10.1641	21.3338
5	60.2531	47.103	8.83039
5	43.7	1.44956	-0.294694
5	52.7537	45.0517	10.2733
5	43.7	18.7061	-3.26343
5	59.3331	15.265	21.0153
5	43.7	12.6981	12.1279
5	43.7	5.33791	-0.665489
5	43.7	0.000323854	0.00528512
5	43.7	6.37881	-12.2242
5	51.0163	11.2524	18.2789
5	43.7	0.659227	-0.567445
5	57.1528	16.5052	13.8151
5	51.6511	50.5279	10.9539
5	55.7795	41.8934	3.46848
5	56.0955	29.1331	-5.18843
5	43.7	0.0635687	8.58652
5	46.9673	61.284	11.6288
5	43.7	0.168211	0.0268301
5	50.8247	53.1409	10.0195
5	47.3614	47.9285	-5.13972
5	51.7888	50.7623	-0.532463
5	48.3855	50.5224	11.1107
5	51.2951	53.5351	-0.30104
5	54.7327	52.5496	-0.416432
5	49.9931	55.7835	16.5046
5	43.7	5.62644	9.81587
5	43.7	2.31421	-16.9134
5	43.7	12.3963	19.4285
5	50.8786	37.328	-2.69523
5	51.3571	51.1886	9.05425
5	50.7004	28.8481	23.1056
5	63.7	12.5902	7.2744
5	45.0581	7.99241	-13.272
5	58.4551	14.288	-13.5311
5	53.3846	9.14865	1.52004
5	50.9493	14.9518	-0.120209
5	53.8971	18.1197	16.6511
5	52.6152	45.2759	0.315806
5	61.3352	16.4129	-0.110944
5	51.8507	29.1457	6.21185
5	49.1742	45.8338	11.1345
5	49.4179	9.25629	20.5829
5	58.3347	45.2936	-8.59894
5	45.5668	48.5964	22.3803
5	55.6705	49.7845	14.6663
5	43.7	0.00227583	8.39703
5	45.5683	5.41492	2.57451
5	43.7	10.4921	4.02421
5	44.3325	5.35581	12.292
5	43.7	0.0156502	0.00782919
5	43.7	0.252574	18.1475
5	43.7	10.4046	-2.07734
5	59.6073	31.768	-5.26873
5	43.7	0.28176	11.8528
5	47.0576	0.696154	-0.141204
5	52.2701	3.07718	-3.47544
5	43.9935	6.83322	2.00644
5	43.7	0.0239743	26.162
5	47.1362	61.9951	-13.2341
5	43.7	15.4444	8.06495
5	49.3675	32.8473	-1.81432
5	52.6275	53.5035	8.47971
5	53.5164	43.3416	7.71186
5	51.8476	7.53586	-8.05548
5	43.7	4.5269	6.94563
5	46.5502	11.356	-15.5254
5	56.3641	40.8665	-15.7624
5	59.0868	43.7086	-8.02591
5	52.3831	50.6874	3.36485
5	43.7	0.0281666	11.5919
5	44.2832	5.86826	1.1463
5	54.9283	51.0436	23.5814
5	47.1069	5.55479	20.1532
5	56.1251	35.6618	13.8088
5	53.4746	55.718	23.903
5	51.433	57.3183	13.3799
5	51.3127	47.0912	9.34214
5	49.6175	80.8946	-3.18886
5	47.9904	7.18714	-1.22996
5	59.5806	17.6882	15.4433
5	58.4145	32.5436	-13.8946
5	43.7006	7.44274	0.378749
5	58.8393	54.306	5.15186
5	44.5593	3.34418	26.308
5	46.3653	1.36631	0.516724
5	43.7	0.0929001	-0.00579857
5	55.2323	54.9868	-2.09652
5	56.9433	51.7999	-8.4056
5	54.3031	53.1196	24.8859
5	43.7	0.0113619	-0.00189758
5	50.1317	46.9931	-0.437801
5	55.959	8.73465	0.75465
