# Supplementary material for: Maximum-likelihood model fitting for quantitative analysis of SMLM data
Source: Nat Methods. 2022 Dec 15;20(1):139–48. doi: 10.1038/s41592-022-01676-z (PMC9834062; doi:10.1038/s41592-022-01676-z)
Supplement: Supplementary file 14 — Statistical Source Data [file 41592_2022_1676_MOESM14_ESM.xlsx]

## Sheet: EDFig5c-e_data_point
radius (nm)	separation (nm)	twist (degree)	included
52.8548	45.0318	7.64667	1
53.8827	45.8938	-0.913712	1
53.192	49.3472	12.1613	1
53.039	56.3059	5.6461	1
53.2254	52.4659	7.75274	1
52.9002	52.209	8.48931	1
53.111	54.9729	11.1393	1
53.8775	36.321	8.32581	1
53.5457	40.282	7.48889	1
53.5891	50.4902	8.36392	1
52.0588	51.8593	5.74099	1
52.2107	52.7254	5.24733	1
53.1329	52.9954	9.27726	1
54.2549	47.0472	10.6148	1
53.3682	43.0475	11.7947	1
53.8185	46.2801	8.59235	1
52.6969	51.1827	6.68621	1
52.7298	50.0546	6.77855	1
53.9984	48.2101	13.1717	1
53.6228	51.6919	8.17311	1
52.8291	52.5881	14.7574	1
52.9602	53.6289	8.45285	1
53.9225	43.5644	9.51877	1
53.7338	46.3822	10.9481	1
54.252	51.853	5.29969	1
53.7187	47.0499	6.94107	1
52.3985	51.8672	12.8146	1
52.1196	48.9806	13.7249	1
53.2673	44.9009	8.45453	1
54.4487	45.8163	12.8722	1
53.7288	48.4528	9.98996	1
53.7168	51.5279	9.998	1
53.3476	49.893	10.4851	1
53.1621	47.6463	9.80422	1
53.285	52.4827	11.2561	1
53.2172	47.5596	10.3874	1
53.7305	46.9221	7.00418	1
53.2998	49.2919	8.44736	1
53.6519	48.028	9.32885	1
53.4733	54.2039	7.26339	1
53.4328	51.6289	7.24302	1
53.042	50.3127	8.44465	1
53.3873	45.8965	10.8805	1
52.7242	53.2748	13.2752	1
53.4542	51.2022	11.3466	1
52.9726	57.7746	8.17121	1
52.3355	44.9776	9.71516	1
54.2783	49.4662	7.59737	1
53.7666	46.648	7.80828	1
53.531	49.9205	14.9092	1
54.0649	49.1802	10.3234	1
54.2599	50.1535	6.05914	1
53.6703	48.4043	10.5531	1
53.7015	50.4367	8.33255	1
53.6639	49.7137	10.9175	1
53.6245	50.3713	8.84161	1
53.2638	51.7296	7.07065	1
53.6846	52.1809	7.21811	1
53.899	43.9564	9.13395	1
53.3746	55.0164	8.7081	1
53.786	60.2426	10.5569	1
53.3568	46.9687	6.94656	1
55.0515	47.5647	6.6415	1
53.605	49.0545	10.838	1
53.9658	50.7039	8.47466	1
54.3355	53.3001	7.83139	1
53.2015	53.6492	7.74255	1
52.7802	50.3967	0.628019	1
53.4691	51.3176	12.3371	1
53.2729	48.5276	12.6422	1
52.5676	55.8924	7.12576	1
53.35	49.452	6.50293	1
53.7294	47.4087	7.03436	1
52.9543	55.2264	4.81461	1
52.926	49.5988	7.92185	1
53.0952	48.1265	11.1028	1
53.8534	50.9341	9.39849	1
52.9662	58.8599	8.98342	1
53.7926	46.3483	7.52927	1
55.879	39.5624	8.86563	1
52.8747	51.4359	11.3495	1
53.5433	51.9631	7.45498	1
54.1313	53.5687	8.90359	1
54.7707	49.6728	10.3913	1
52.9402	52.8322	6.69292	1
53.0918	55.0912	7.90861	1
53.9622	51.9413	13.1373	1
53.2794	44.6841	2.09532	1
57.415	41.5728	23.7831	1
53.4965	53.3427	7.76348	1
53.1884	55.6633	11.9078	1
52.8403	38.4704	15.2634	1
53.5457	52.246	6.76082	1
52.3783	49.0985	10.7259	1
53.609	47.1205	8.48439	1
53.3934	51.0912	8.33359	1
53.6571	45.555	8.0985	1
51.7974	55.3094	11.5166	1
53.0178	43.5946	11.9489	1
53.2455	55.2172	8.57423	1
52.6452	51.1283	8.2579	1
52.6393	48.6696	13.0802	1
54.2765	48.9398	9.77549	1
54.0161	48.3975	5.61263	1
53.1819	51.1878	3.27574	1
53.5776	46.7344	7.77157	1
52.2374	56.5978	19.9676	1
52.264	50.1095	9.38659	1
54.9776	5.44348	4.44056	0
52.6365	51.2196	8.42084	1
53.5622	51.1716	7.89297	1
54.3266	58.3125	7.37827	1
53.327	46.8771	9.54819	1
53.6336	50.7436	10.5881	1
53.2873	53.1052	16.6915	1
56.7883	31.7466	3.1826	0
53.2623	47.5611	3.33186	1
53.1068	53.0558	7.51299	1
54.0706	49.0237	7.5806	1
60.0786	101.333	23.958	0
52.8376	51.4846	7.8341	1
53.8983	50.0776	7.60491	1
54.2163	54.6019	7.19089	1
53.2895	34.7399	8.88165	0
53.3405	48.5308	4.34854	1
54.9061	47.8326	8.58648	1
52.5662	52.3332	10.7577	1
53.639	45.906	7.03754	1
52.8733	38.9653	10.5613	1
52.3087	49.4069	9.38546	1
53.0699	53.274	8.91072	1
52.4246	50.1059	9.20437	1
52.9791	55.7603	10.9005	1
53.4988	48.5897	11.0679	1
52.6676	46.209	5.4742	1
52.3992	48.4772	5.74205	1
54.2882	56.4572	4.28072	1
53.0685	51.1607	10.5859	1
54.1879	45.7292	9.30482	1
54.6431	51.7868	12.2541	1
53.0619	50.1577	10.4861	1
53.4319	51.2191	8.20794	1
51.9959	51.7303	9.80916	1
53.8365	46.5897	8.08704	1
53.4627	50.5712	10.9464	1
53.1361	51.8631	5.40287	1
54.0165	48.64	9.72982	1
53.6541	48.1524	9.26451	1
55.0299	49.2785	7.32651	1
52.5324	41.9775	26.7571	1
53.1604	45.256	10.7911	1
53.4811	52.141	8.95307	1
52.4494	50.5624	8.33869	1
53.823	50.1995	8.70727	1
52.6519	53.3124	10.1942	1
52.3417	50.1576	12.3914	1
54.188	47.7381	7.69859	1
53.2439	53.2521	6.29171	1
52.9327	50.4623	8.9585	1
54.0025	47.8791	10.0621	1
52.8506	47.3313	10.613	1
53.7411	28.2807	7.345	0
53.5208	40.4203	26.3656	1
53.6759	50.0988	7.16788	1
54.1248	55.2688	9.22588	1
53.3987	46.213	9.84087	1
53.0537	53.162	6.80971	1
53.112	48.9736	11.0993	1
53.2023	46.8552	7.18103	1
53.951	53.3872	9.29644	1
53.775	41.3174	10.3928	1
52.8591	52.8204	6.98527	1
52.4113	50.54	12.171	1
54.4436	48.2764	18.2039	1
52.6028	51.1063	9.25189	1
52.6736	54.1963	9.18579	1
53.7597	47.5715	9.05715	1
54.1995	15.744	-1.32833	0
54.078	45.9762	11.2672	1
52.9825	52.5587	7.61021	1
52.9228	54.7067	10.2789	1
52.7161	49.4725	8.23814	1
54.8126	52.2679	11.1521	1
52.6794	49.1598	7.41008	1
52.8815	49.2372	7.12372	1
53.3749	51.3121	10.2714	1
53.4721	48.7078	7.08381	1
52.8651	45.7301	9.71057	1
53.429	47.9857	11.873	1
53.8075	50.1566	7.95711	1
53.2818	51.2417	10.426	1
53.1424	51.113	10.5077	1
53.5604	41.741	9.13667	1
56.5518	61.0623	17.9902	1
53.1554	49.1443	11.236	1
53.5512	49.9114	7.3649	1
54.2716	46.5442	6.1897	1
53.2541	55.0552	9.63358	1
54.1568	48.1479	7.29005	1
53.7752	46.706	8.84487	1
54.707	38.205	3.50417	1
53.8476	47.838	4.61867	1
54.503	44.902	10.4171	1
53.3239	52.8769	9.07186	1
53.7381	51.9191	9.50732	1
53.4852	49.1172	10.0045	1
54.5163	48.1394	9.15502	1
52.8432	47.4394	8.49556	1
53.9536	49.4222	6.2826	1
53.05	50.3051	6.6037	1
53.2819	48.5743	7.57776	1
52.8089	47.2657	8.20725	1
60.0563	35.9482	20.6923	1
52.4129	52.4783	11.6437	1
52.979	50.2111	10.5814	1
52.962	55.3504	8.09689	1
53.6206	58.4801	10.3272	1
54.2925	44.4731	9.55076	1
52.6954	47.1409	10.2853	1
53.2382	51.0031	9.853	1
52.1317	40.4727	25.9553	1
53.5498	48.2261	11.5253	1
53.7077	48.1018	9.27876	1
53.2275	56.0884	10.2274	1
54.8978	46.5744	8.93375	1
53.4889	53.5492	6.66566	1
52.7908	45.9365	6.5847	1
54.4298	53.1047	9.98459	1
52.851	57.0218	8.06181	1
53.3968	48.3499	6.70149	1
53.1292	51.3758	13.2248	1
54.6398	51.03	11.8931	1
51.9626	49.0603	9.79118	1
52.6586	51.7937	8.11577	1
53.9255	43.7919	7.04492	1
54.9778	55.1626	10.9762	1
53.6931	52.8745	5.44354	1
52.8676	51.0521	5.45625	1
53.6341	50.8556	5.76003	1
53.6051	46.2003	8.88717	1
52.6318	53.5867	10.6488	1
53.7045	49.655	7.552	1
53.4228	49.8974	10.762	1
52.9047	49.8971	8.2877	1
53.7548	50.5397	9.99158	1
54.1728	49.5106	6.51256	1
54.0231	52.7427	13.7337	1
52.9801	51.626	8.29296	1
53.4843	50.9651	10.9542	1
54.0788	50.6322	10.5262	1
53.6464	53.0211	7.55734	1
54.0341	47.4741	11.3567	1
54.2906	55.7769	7.65398	1
53.8399	54.167	7.94544	1
52.9982	44.544	8.93529	1
52.8899	44.1418	9.76378	1
52.2188	55.5076	11.4784	1
52.8361	51.2671	10.9392	1
52.8564	50.0484	7.07197	1
54.4639	48.3781	11.1591	1
53.5424	49.1166	7.56006	1
54.6192	33.4987	17.171	0
53.395	46.5987	8.49595	1
53.4675	54.3084	-2.14535	1
53.0133	48.9439	8.20747	1
52.925	50.1199	7.64196	1
54.2549	52.0263	8.30217	1
52.8185	52.6084	12.0835	1
52.8718	49.9753	8.77848	1
54.1447	48.567	7.70771	1
53.8656	46.8727	6.90238	1
54.2539	46.2057	7.37685	1
52.6638	50.7542	9.68637	1
52.5261	47.0649	7.75451	1
52.8352	48.9438	8.90511	1
54.6693	35.1094	12.095	1
52.8613	39.1719	10.9259	1
53.1354	47.0044	7.39685	1
52.3299	50.5578	10.6336	1
52.6374	51.8174	8.11409	1
54.7315	45.5403	11.0335	1
55.0396	50.8785	4.35911	1
53.774	55.1367	4.61164	1
54.2817	38.6275	6.81518	1
52.7785	46.8266	5.73611	1
53.9971	44.266	7.67916	1
53.1412	56.2099	8.04666	1
54.2132	53.7771	9.22008	1
53.5735	19.2804	3.66781	0
53.2425	48.0095	15.5797	1
53.5977	48.494	7.56978	1
53.6768	56.0016	8.05368	1
52.2743	53.7163	6.15052	1
54.1225	64.7388	9.86302	1
53.3091	44.7752	5.05708	1
53.8355	46.9934	10.812	1
52.4691	52.561	10.2906	1
53.5047	52.3036	10.2944	1
52.9083	52.1155	8.9999	1
52.8471	52.9891	9.27063	1
53.5983	43.1854	7.70475	1
53.7999	54.843	4.36626	1
54.512	52.5239	7.20726	1
53.8067	50.4992	10.1322	1
52.987	56.6548	7.58674	1
55.0974	44.877	13.5669	1
52.6813	46.9915	11.7513	1
53.7287	46.9378	7.87982	1
53.3316	47.3517	9.7903	1
54.0183	48.1118	8.52866	1
53.8102	48.4324	10.8663	1
53.357	47.673	8.75226	1
53.3118	48.2973	9.10334	1
53.5493	56.9695	9.77363	1
52.6389	51.5377	9.70255	1
54.1217	49.2379	21.1065	1
53.1192	47.1416	11.5641	1
53.3	48.3355	9.51486	1
53.396	50.0126	8.70151	1
53.3954	53.1388	8.28547	1
53.1691	51.2018	7.34661	1
53.7327	53.3553	6.11774	1
52.9987	48.2352	7.83877	1
53.7542	51.6024	10.1157	1
54.122	49.6626	8.06456	1
52.6538	50.3358	6.94517	1
52.601	49.8872	2.90407	1
54.393	42.8625	13.4165	1
55.0139	30.8671	8.92255	0
52.1596	55.2635	8.2081	1
51.435	49.4988	9.37778	1
54.24	38.6854	-1.7462	1
54.1092	51.8368	6.57445	1
52.9736	54.8491	8.62658	1
52.9302	46.1419	10.7267	1
53.9205	50.414	10.7982	1
53.4728	50.2625	10.7771	1
53.264	46.8801	8.31361	1
54.4753	53.2196	8.84736	1
52.0264	56.7167	4.34118	1
53.3975	50.6488	10.2864	1
52.2013	49.957	6.84335	1
52.6954	50.1025	10.5973	1
53.8868	48.4245	7.91612	1
53.8408	51.4767	8.61318	1
53.6489	47.7655	7.73466	1
53.8615	53.9918	10.3013	1
53.3446	47.431	8.35174	1
54.0506	51.9236	16.5269	1
53.7452	47.9599	8.60083	1
55.2591	49.3456	-6.02183	1
53.7549	47.8794	12.7194	1
53.9595	43.2421	10.2084	1
53.8052	42.8687	13.6267	1
54.6516	48.7036	10.847	1
54.2573	49.344	7.39876	1
52.7359	32.4241	8.80041	0
53.1402	50.6353	6.45656	1
54.4783	56.4349	7.13388	1
53.0044	55.0507	11.0676	1
52.8102	54.1811	12.7073	1
54.0025	47.4145	10.185	1
52.8085	52.2006	8.06994	1
53.0134	37.4707	12.3981	1
55.5388	36.6237	7.17741	1
54.4063	47.5376	6.10444	1
53.8597	51.6401	8.54786	1
54.2572	51.7887	7.45293	1
54.2041	34.3949	8.84621	0
53.7412	45.3796	5.12422	1
53.3644	54.127	3.67015	1
53.8728	51.4286	5.04159	1
54.2857	48.0265	10.9936	1
54.5269	51.2144	6.25979	1
54.7569	50.5524	6.28749	1
52.7198	49.508	10.4262	1
53.9189	47.2202	8.47988	1
53.5194	57.2133	6.96406	1
53.199	45.0999	9.1491	1
53.5194	48.6414	8.45864	1
54.0968	49.1362	9.17709	1
53.9654	51.5608	9.26191	1
54.3078	51.6165	6.28166	1
54.1684	48.5909	9.61081	1
54.5679	48.7557	11.0599	1
53.7757	47.0289	10.1877	1
53.3309	49.7007	10.9357	1
52.9018	50.7626	8.23024	1
53.0062	47.8846	9.18689	1
54.5987	46.8051	8.68964	1
52.8752	51.3038	6.73481	1
53.7374	50.4468	9.15609	1
54.4971	35.6594	6.00482	1
55.1114	13.8116	9.93494	0
53.8965	56.5479	5.40977	1
52.6914	54.7856	9.27549	1
53.5397	43.909	15.0861	1
53.1592	42.0501	0.48753	1
52.8094	51.2908	9.24991	1
53.6489	52.3023	6.38332	1
53.8515	42.7273	8.89413	1
53.7448	49.7321	7.75813	1
52.7386	44.3037	7.66999	1
52.4294	50.0916	7.78342	1
53.6784	47.416	6.39201	1
53.2133	49.6306	12.2097	1
49.2326	43.8435	1.65398	1
54.1654	54.3271	11.3786	1
53.4132	48.9589	8.6476	1
53.4	44.3761	2.86084	1
52.9425	50.2672	5.38173	1
54.3542	47.0019	10.1399	1
52.9948	45.2969	10.2077	1
54.1003	55.5473	9.43176	1
53.9533	54.9753	9.68241	1
52.0944	57.7151	9.13382	1
53.9693	46.9116	8.29471	1
52.9568	51.9393	14.1003	1
58.3489	35.0885	15.0157	1
54.1329	44.291	5.9913	1
53.1498	51.4559	9.45495	1
53.0088	53.0319	7.54213	1
52.794	47.6882	11.133	1
53.007	52.3457	8.82685	1
53.0702	55.9655	7.09996	1
54.0514	52.6842	9.87771	1
53.4813	45.7756	8.13868	1
52.843	42.8768	6.79452	1
53.4974	50.699	6.36037	1
54.0291	53.3344	4.97372	1
52.955	37.3934	1.58151	1
53.4329	48.0979	9.16159	1
52.9463	53.5726	6.31132	1
53.6355	51.4333	12.2104	1
50.7911	48.801	11.0596	1
54.4435	50.2983	8.60007	1
53.7713	50.835	14.4891	1
52.4689	50.5994	7.84079	1
53.0109	49.9274	10.9363	1
53.7138	52.8001	8.70163	1
54.0484	47.7507	6.02344	1
53.9712	47.3656	7.73353	1
53.9196	58.1179	4.22172	1
54.3743	24.4026	3.85516	0
53.4639	46.0736	9.23733	1
54.3886	49.8002	8.79333	1
53.4576	51.3844	10.0692	1
52.6733	49.5247	8.86246	1
53.1807	64.4978	5.18335	1
53.7624	52.852	10.3651	1
51.9551	51.1583	10.1051	1
53.1948	49.8721	8.61359	1
53.56	48.0583	5.01607	1
54.1555	43.2977	9.56935	1
52.9093	51.7457	11.4042	1
53.8732	48.0221	9.13856	1
56.4462	36.0532	9.54687	1
52.4261	49.2664	8.2197	1
52.7926	49.0817	9.79647	1
52.9352	52.5227	9.1849	1
53.2098	50.1977	8.30679	1
53.5888	50.9723	7.73122	1
53.3218	53.3105	8.907	1
52.9603	41.9078	11.8658	1
53.6823	54.9469	11.1679	1
52.7025	52.0184	8.31804	1
53.2401	54.8526	9.85836	1
53.3422	51.5723	9.0531	1
54.2549	49.7379	11.8887	1
53.3415	51.1654	10.6043	1
52.3671	55.9723	11.4733	1
54.2194	50.4668	7.91707	1
54.6548	47.8335	8.41231	1
52.5192	50.659	9.63055	1
54.0551	44.901	9.70484	1
51.7233	56.593	8.63993	1
53.0981	49.713	8.91442	1
52.641	47.9305	9.12071	1
53.0806	51.0044	9.62808	1
53.845	54.9995	12.3192	1
53.5766	47.6651	8.56444	1
53.0414	49.9218	7.3736	1
54.5688	34.7546	11.5631	0
54.3618	53.8141	8.77708	1
52.8639	51.97	9.99003	1
54.2206	47.1784	5.00352	1
52.3783	53.3289	8.19275	1
53.2866	53.7886	6.99749	1
53.2844	51.384	12.8189	1
54.2944	45.9041	8.41539	1
53.8353	46.7322	16.6783	1
52.5833	49.1643	10.2186	1
53.5211	46.5264	6.40942	1
53.4472	51.5874	11.5588	1
53.6599	43.5669	7.39926	1
53.1944	52.1459	8.77613	1
52.7302	49.4569	11.4719	1
53.2596	51.0276	7.10177	1
53.3547	49.0446	7.55883	1
53.3917	47.3973	5.54691	1
54.8963	46.6258	2.52033	1
52.4396	49.443	7.17981	1
54.5187	45.9247	8.74023	1
54.6698	50.8918	15.9662	1
52.8318	49.9501	9.40661	1
53.9095	51.4761	7.56254	1
53.869	44.0399	8.08685	1
53.6173	51.3666	10.8789	1
54.0675	50.2086	12.9006	1
53.9882	51.1506	13.174	1
53.8263	46.3457	8.22573	1
53.409	53.5519	7.14245	1
53.9551	46.0807	11.8446	1
53.5346	54.3279	7.52568	1
53.2991	53.8607	17.3925	1
53.1617	48.9704	12.4278	1
53.5128	45.5646	8.17834	1
53.7547	50.1365	7.73198	1
52.3164	52.1423	10.8395	1
54.4111	41.3947	8.24162	1
53.591	50.5796	8.22267	1
53.9654	47.8587	10.0755	1
53.3632	52.2463	12.1676	1
52.6247	52.714	9.10733	1
53.27	52.81	8.33916	1
53.2133	51.0327	7.93894	1
53.9499	49.6107	8.68322	1
54.1041	50.8309	7.96913	1
52.4608	37.7369	9.51579	1
53.1245	42.5249	9.00611	1
53.6439	52.0969	8.38845	1
52.2559	48.6467	6.0611	1
53.5025	49.1171	5.34285	1
53.2278	49.2916	9.36196	1
53.7843	57.1885	10.2011	1
53.2984	53.1782	10.1087	1
53.3782	51.2954	10.8753	1
53.0801	51.7971	4.74714	1
53.1195	50.1107	11.2111	1
53.1087	47.8493	8.52584	1
54.1493	44.3194	9.16984	1
52.534	47.7432	9.82828	1
53.1119	45.5456	11.2638	1
53.5909	44.6065	12.0375	1
53.7903	50.7956	10.2044	1
52.191	51.1453	3.34696	1
53.4463	49.753	7.82903	1
52.5591	60.1267	6.65235	1
53.2494	52.1797	11.4666	1
54.3479	51.9368	8.06451	1
53.6026	45.3225	9.49811	1
53.944	47.1414	3.95531	1
52.821	50.2184	8.38431	1
53.1724	53.1723	6.7702	1
53.4421	49.0653	9.38332	1
54.0918	48.8497	13.625	1
52.3282	49.6273	5.63195	1
53.8863	50.1737	9.50919	1
54.1324	54.0406	8.90693	1
54.3035	52.1162	7.88907	1
53.661	47.4227	13.0009	1
53.002	49.2402	10.3046	1
54.7045	51.5881	8.69703	1
53.6407	52.5023	7.70404	1
54.1848	49.8146	11.6903	1
52.6291	51.8089	7.23308	1
53.3128	53.4208	17.5042	1
53.8383	56.0889	9.81615	1
53.5764	51.7982	6.97465	1
52.4381	53.404	8.50499	1
52.867	54.7879	11.7101	1
52.1181	46.248	5.36717	1
52.0841	45.6159	6.7526	1
54.1487	47.4588	14.1874	1
52.9338	48.5417	7.99419	1
53.7197	49.5456	7.53145	1
54.0736	47.0979	8.45784	1
53.3733	52.8766	7.62649	1
52.9707	51.2142	8.43117	1
52.4292	50.2812	7.33526	1
53.4339	49.4956	12.5391	1
53.5854	50.5283	11.5726	1
52.9585	47.6808	10.4052	1
53.3748	54.4459	8.09045	1
52.8405	54.8264	9.12472	1
53.3697	52.1085	8.82226	1
53.7976	53.788	6.79433	1
53.2635	55.3459	11.3516	1
52.5596	46.7444	13.7349	1
53.6626	52.6236	8.61363	1
52.8386	45.3561	9.51594	1
53.6622	53.4243	8.58064	1
53.436	48.0074	10.0874	1
54.2933	49.3837	6.9441	1
52.2418	52.3228	6.69638	1
52.6244	47.9362	9.27927	1
54.2141	53.6277	10.4278	1
52.215	49.1145	7.99489	1
53.8156	52.369	9.84955	1
52.9473	48.6221	10.9408	1
50.6891	47.7027	2.05988	1
53.4815	51.4732	12.8846	1
53.1012	49.3632	7.49209	1
54.2144	45.014	2.17929	1
53.4915	45.9649	9.47433	1
53.6072	51.7616	7.64232	1
52.9421	48.5488	4.52596	1
52.2424	51.4604	11.1284	1
53.6098	44.9818	7.62792	1
53.521	50.7355	9.71174	1
52.9208	55.9054	9.30519	1
53.1805	44.8211	8.21364	1
53.1097	49.8472	8.41367	1
53.809	49.8797	5.51464	1
53.2796	48.0373	8.75228	1
53.1324	27.3269	6.33112	0
52.3462	50.9086	8.03558	1
57.116	15.2926	-7.71476	0
54.4024	56.8746	8.07471	1
53.8602	45.3706	11.6971	1
53.0393	58.856	6.56794	1
52.1866	48.9201	10.8215	1
53.644	55.0239	6.76287	1
52.4252	51.181	8.43758	1
53.6281	45.8226	10.4059	1
52.7586	51.7259	5.92429	1
53.4439	52.9957	7.83568	1
57.8025	56.9241	19.9947	1
53.4958	50.5982	9.16964	1
53.1893	47.2198	9.67907	1
53.5554	50.0174	8.7239	1
53.4442	47.6223	9.73719	1
54.4005	44.8433	8.76958	1
52.8932	52.1779	5.79017	1
53.4804	47.6148	6.46282	1
53.3538	49.716	10.3868	1
52.6816	55.4631	9.40786	1
53.4155	50.8842	11.7399	1
53.887	44.9964	10.8936	1
53.7962	48.9723	7.50086	1
54.2348	48.7863	9.73407	1
52.638	54.342	7.19366	1
53.0536	49.7896	8.32653	1
53.3746	51.8129	13.9615	1
53.2587	52.2249	5.95606	1
54.0955	50.6282	7.62123	1
52.7255	51.4603	9.41333	1
52.9276	46.3315	7.79363	1
53.9701	45.2886	9.07514	1
54.078	40.6354	5.13307	1
52.5328	50.3504	12.1521	1
53.1497	54.0199	11.3843	1
53.5245	51.1445	9.02586	1
54.2595	47.0065	11.682	1
54.3062	48.8201	8.52991	1
53.9946	37.3743	11.8921	1
53.6406	48.4701	6.86373	1
53.3501	44.6802	8.77545	1
53.7736	47.3635	9.37534	1
52.9533	47.805	9.32042	1
52.9938	52.1709	12.5858	1
52.2439	54.6511	7.44254	1
53.6807	50.141	6.4893	1
53.2151	48.7982	6.04577	1
51.2189	52.9191	12.7528	1
53.9768	48.2479	4.76053	1
53.6903	54.8463	9.82047	1
53.0729	55.9183	8.80757	1
54.2656	46.185	6.94469	1
53.5247	45.4503	8.40961	1
52.9568	52.9433	9.07703	1
53.2578	52.2471	10.0861	1
54.3886	54.7754	8.95219	1
53.4727	54.3452	9.68619	1
53.424	42.5118	-1.65475	1
52.6987	50.9104	9.86737	1
54.4036	50.8977	8.08904	1
53.0039	53.9836	9.27352	1
53.2291	50.5337	8.60503	1
52.3943	53.2557	5.93226	1
53.5864	53.3604	6.20302	1
54.0353	48.575	11.9089	1
53.2558	50.4229	7.42304	1
52.9603	49.9743	11.5857	1
52.732	56.4391	2.56742	1
52.8914	50.067	10.1424	1
54.1675	44.9595	7.58884	1
53.3374	54.9684	3.5816	1
53.3926	45.8889	6.84348	1
53.5754	45.5572	7.89809	1
52.5377	50.9709	9.87678	1
53.3957	48.6848	9.71193	1
54.2246	49.9797	11.6472	1
53.7447	50.1951	11.2378	1
53.4235	51.8999	6.57564	1
53.6657	46.3517	5.16922	1
51.9753	52.0468	5.46514	1
53.2568	52.3325	6.1424	1
54.521	51.8609	6.26794	1
53.0619	48.238	10.8716	1
53.8611	47.9498	7.94392	1
53.2117	49.4685	10.333	1
53.9637	51.7716	10.0518	1
53.2547	54.3692	7.17403	1
53.3182	53.7172	10.633	1
52.3295	48.9579	9.57479	1
53.6966	51.5139	8.18849	1
53.2162	48.6779	7.72119	1
53.3092	47.2006	7.22676	1
52.9489	55.2706	8.33308	1
53.9466	44.6887	7.44731	1
52.6012	51.3962	9.71888	1
54.3797	43.05	11.5733	1
53.7233	55.4039	10.3188	1
53.8207	56.9057	9.99149	1
54.0489	44.5344	8.25308	1
53.4929	51.5979	11.0543	1
55.0767	53.7578	0.853948	1
52.5184	53.5003	7.45559	1
52.9035	49.9574	6.3938	1
52.8406	56.8921	9.37029	1
52.0955	53.1809	7.7271	1
54.0949	49.0629	9.28897	1
53.9137	49.7519	10.6899	1
52.2791	50.2938	7.08266	1
53.9489	48.2227	11.6553	1
51.9406	51.3414	10.3819	1
53.0494	50.3304	9.44495	1
54.3325	46.712	10.698	1
53.9381	49.119	0.83827	1
53.7497	39.3399	8.27976	1
53.444	49.0062	10.6066	1
53.6168	54.4995	3.63962	1
53.3771	50.3747	7.08257	1
52.7962	52.0267	9.23885	1
52.7715	54.6349	7.95223	1
53.0776	54.0086	8.1408	1
53.1619	50.8909	10.277	1
53.3306	49.9831	14.8485	1
54.0818	49.3319	10.4495	1
52.8503	50.2591	7.20272	1
52.515	53.514	11.2259	1
52.4142	50.5038	10.0436	1
53.0915	46.9169	5.74877	1
52.9999	44.9661	8.02817	1
52.6699	56.2396	11.5319	1
52.7282	48.8939	10.5251	1
53.5109	58.8262	10.255	1
52.7674	49.0294	6.68541	1
53.3697	48.4713	8.83211	1
52.5921	50.2076	6.90974	1
53.4611	50.0657	9.91859	1
53.2565	51.8078	10.3206	1
53.1053	51.1261	7.46144	1
53.4551	50.2565	7.97081	1
53.1197	46.8841	9.05409	1
51.5408	45.8856	7.66935	1
52.4582	51.8091	11.6217	1
53.8162	58.5995	9.64927	1
53.291	43.8082	9.68256	1
52.7705	46.2272	12.3653	1
53.3691	50.3791	5.17082	1
53.8261	47.8537	12.1815	1
53.69	46.4412	9.98259	1
54.7505	51.224	7.64095	1
54.1215	48.5235	8.63209	1
53.9518	46.3375	9.59805	1
52.5399	46.4318	7.32548	1
53.8717	46.6808	9.08379	1
54.0107	50.0982	9.3017	1
52.5105	49.9081	9.39316	1
53.4646	50.9179	11.0745	1
54.0315	49.543	8.90576	1
54.4403	51.866	9.27424	1
53.1903	47.9525	8.94838	1
53.5633	49.776	7.84538	1
53.1954	53.9697	12.1148	1
52.7662	51.814	10.3997	1
54.0992	50.1217	7.49666	1
53.432	46.5161	7.27829	1
51.8599	49.9137	7.37276	1
53.148	47.2177	7.02788	1
52.6891	49.6077	7.9753	1
53.7625	53.0302	8.89259	1
52.7977	49.0953	4.36959	1
53.1828	51.756	6.44374	1
52.7796	51.3281	8.69825	1
52.5183	55.9096	8.07267	1
52.6777	53.7114	4.74466	1
53.4179	51.9642	9.18683	1
52.9325	48.8696	11.1791	1
52.8272	41.9683	10.6886	1
54.2932	49.4935	8.68209	1
53.3231	45.3531	8.96556	1
52.6241	53.1167	9.4074	1
51.8373	52.2704	12.903	1
53.0384	49.8596	10.7581	1
54.0998	47.1238	8.13181	1
50.1812	47.5593	10.1432	1
53.9031	46.3814	9.18994	1
53.4216	43.9389	9.80883	1
51.1961	50.2841	8.16874	1
53.183	53.553	8.38377	1
52.8761	51.6195	8.10178	1
52.8825	51.8992	2.64144	1
53.5916	54.8708	2.52567	1
53.848	48.515	10.5879	1
53.75	52.3316	10.2286	1
54.3522	44.6059	9.19141	1
53.5262	49.0941	7.00779	1
52.7402	47.7308	7.56361	1
54.0998	52.3405	11.2835	1
53.5894	50.7986	13.3369	1
53.3845	47.0431	8.44076	1
53.662	49.4328	7.61303	1
54.2384	51.0276	8.30871	1
54.2864	46.4356	8.80616	1
53.7612	46.1208	12.5902	1
53.4462	46.8635	9.05378	1
53.9522	50.4475	9.50856	1
53.3942	49.5669	9.10656	1
52.9953	45.0798	9.23582	1
52.9909	50.3968	6.36217	1
52.6356	52.6542	9.34447	1
53.2753	49.1801	9.5318	1
52.881	47.3022	9.12187	1
54.828	48.3775	9.80099	1
53.8792	52.3506	7.64731	1
52.9314	51.8255	6.60162	1
53.0991	52.6546	12.8956	1
53.329	50.6744	10.4183	1
53.3211	45.9536	7.46423	1
53.7708	46.6549	6.36734	1
53.2008	49.7002	11.2886	1
54.1267	52.6073	6.51547	1
52.6069	54.1126	13.2489	1
54.1743	49.7765	9.20195	1
52.4153	55.6851	7.52223	1
53.0481	47.5077	6.26477	1
53.6751	55.61	3.98302	1
53.1238	56.2311	6.71328	1
53.0124	53.4437	7.66745	1
54.5785	47.6714	24.6357	1
53.4692	49.7398	4.47522	1
53.1582	48.3287	6.6509	1
52.926	55.5299	8.66695	1
53.5572	58.0982	4.34928	1
53.287	43.8859	8.17578	1
54.1853	47.4286	7.48105	1
54.4997	48.7315	9.03666	1
53.3043	52.5858	12.6982	1
54.3463	46.339	7.23784	1
53.177	49.5451	9.12076	1
53.9611	53.9654	7.7978	1
53.0086	48.2518	9.1269	1
53.1935	56.6947	9.49339	1
52.8192	45.6269	9.80454	1
53.1011	47.8067	6.73909	1
54.3396	45.9003	4.69994	1
53.0619	50.3249	5.49634	1
53.1015	52.8044	10.2397	1
52.4291	50.1979	8.47682	1
53.3517	50.121	7.2672	1
53.9575	51.9585	9.11724	1
53.0467	49.1318	7.90398	1
53.9458	45.9019	7.72107	1
52.8033	48.014	9.0976	1
53.8208	46.6557	9.10804	1
53.2756	45.2215	8.49418	1
54.9723	51.4858	6.64027	1
52.7817	47.8139	12.7034	1
52.3092	49.6439	5.93509	1
53.3194	44.3273	9.84882	1
53.5161	48.8191	11.2183	1
53.5935	45.067	6.02114	1
53.6034	50.7891	7.58513	1
54.2939	46.8677	11.0437	1
53.0421	46.5838	8.43261	1
55.0557	42.4949	13.9172	1
53.5654	48.0414	7.19673	1
53.2664	50.6704	8.21193	1
53.919	49.465	9.40033	1
52.6173	49.162	9.9072	1
53.6892	49.0786	8.64836	1
55.547	20.4697	26.2499	0
53.3095	49.8842	6.40276	1
53.7245	49.6444	8.73058	1
53.9746	53.4186	8.14875	1
52.8132	42.8443	9.23637	1
52.8254	58.7001	6.0279	1
54.0253	49.1469	9.23714	1
53.5994	42.7196	8.193	1
50.3525	72.3446	11.0618	1
53.843	48.6933	8.15238	1
53.8495	44.6813	6.86583	1
54.7885	53.3476	8.14492	1
53.1822	51.0244	13.9974	1
53.4002	49.1208	13.8425	1
52.5474	48.6596	10.1052	1
53.3811	53.2777	9.80854	1
52.4192	56.5903	3.73634	1
53.2886	28.6527	1.64331	0
53.1646	49.5478	7.34762	1
53.5991	51.6906	5.38994	1
54.5517	47.7488	15.3592	1
52.769	50.2061	5.74709	1
53.9917	52.6768	15.1521	1
55.5948	23.7439	-10.6527	0
53.7597	50.7732	10.5068	1
52.4301	46.5717	7.54252	1
54.4306	47.6503	10.7183	1
54.5291	48.8174	6.13228	1
54.8858	48.0081	9.3186	1
53.8769	50.3018	8.63993	1
53.8997	48.3272	9.12605	1
53.5482	51.2112	9.05383	1
53.0033	46.567	12.7125	1
53.3073	54.0006	11.3491	1
53.8663	45.8219	6.48543	1
52.9237	49.8962	7.8528	1
54.7348	53.9754	6.65036	1
54.1217	51.6909	11.3589	1
53.2979	51.3338	9.40303	1
52.7109	51.5058	10.0947	1
53.4755	51.4386	8.45788	1
53.8049	53.9255	12.3966	1
53.8852	51.5443	11.412	1
53.6293	48.4893	9.20569	1
52.7566	51.6234	5.7526	1
53.2266	54.7383	7.47828	1
54.0484	52.5876	7.50932	1
53.7353	49.4524	10.6065	1
51.7723	52.138	7.10616	1
52.5856	47.546	10.7491	1
54.3667	47.3459	6.17775	1
52.1659	49.8578	4.8158	1
54.1072	46.3971	7.68119	1
54.1463	50.2299	8.46298	1
52.8557	47.7431	14.381	1
53.4822	54.5541	14.7778	1
53.7571	52.3687	8.92617	1
53.8584	45.5437	7.62272	1
53.4762	50.0856	9.38693	1
52.6548	49.5993	8.55074	1
52.9152	53.4825	11.1685	1
52.7608	50.9794	14.6345	1
53.6888	40.283	7.84378	1
52.6297	47.3092	12.7015	1
56.9633	25.5969	6.96603	0
52.9895	51.4499	11.2996	1
52.6867	51.6337	8.7072	1
52.4986	53.2777	7.90278	1
52.7342	51.7957	10.3084	1
54.5589	46.1815	16.4456	1
53.1458	44.254	9.53247	1
53.8028	47.6753	4.73354	1
53.32	52.9435	9.37868	1
53.9332	50.2449	8.97519	1
53.6688	52.564	6.99506	1
53.668	58.47	10.8375	1
54.8419	47.6845	5.21718	1
53.6413	46.4169	8.85486	1
53.4204	53.3408	9.24694	1
54.4157	48.1253	11.0583	1
52.8077	51.7144	4.08666	1
54.3451	54.0052	12.9169	1
53.6224	49.0636	7.7722	1
53.4781	46.3328	10.5278	1
52.8622	51.0117	9.36967	1
54.4845	24.8688	6.37603	0
53.1625	48.9023	10.9086	1
54.4227	44.5331	9.1007	1
52.681	46.46	9.08437	1
54.058	51.1416	8.97037	1
53.7843	49.1269	8.92878	1
54.9658	51.3822	11.6494	1
52.5557	49.8438	9.11827	1
54.1909	47.586	9.68197	1
53.1685	50.8588	9.25032	1
53.8304	51.3027	3.75955	1
54.1986	42.0385	7.1893	1
52.353	54.2654	9.73683	1
54.2994	51.068	9.61326	1
56.2863	41.9538	3.90844	1
52.2792	50.1773	9.35219	1
53.1278	52.4938	7.85644	1
53.2911	54.9903	11.4818	1
53.1566	53.6982	10.1894	1
52.6246	55.1847	6.98665	1
53.7858	42.6717	7.10902	1
52.8169	50.7621	4.20483	1
53.5524	29.3501	2.71122	0
52.6868	57.1795	11.0802	1
53.5918	47.0159	11.1587	1
56.0876	14.6018	9.08286	0
52.91	46.797	5.70506	1
53.5787	48.2673	7.7214	1
53.6597	41.2035	10.5229	1
54.1138	54.0734	5.37675	1
53.0874	47.3525	9.15824	1
52.7301	51.8615	9.11175	1
53.1006	47.5514	7.10154	1
53.1067	51.7102	9.21566	1
54.2723	56.1438	11.4389	1
53.0497	47.68	9.54189	1
53.8678	45.8124	8.95494	1
52.19	51.9891	5.57191	1
53.8588	51.8225	11.3217	1
52.9856	44.1937	9.45287	1
53.865	50.1352	11.1905	1
53.1576	52.2122	8.5111	1
53.2951	45.8621	10.9541	1
53.3957	47.7833	5.87021	1
54.0602	44.9916	3.70194	1
51.8049	50.3374	10.0077	1
52.9406	50.5817	11.1239	1
53.6514	38.0052	12.619	1
53.2432	51.047	8.38598	1
54.0419	48.3522	9.30396	1
53.1672	53.5673	8.81711	1
53.3895	48.1938	7.45896	1
52.9113	43.1528	13.5422	1
54.0215	46.276	5.49195	1
53.4691	50.1422	10.0974	1
53.6017	55.444	9.52134	1
53.0856	51.7117	9.4601	1
53.1501	53.6477	10.3296	1
53.8113	45.4387	5.73636	1
54.4271	46.7878	5.3118	1
53.8345	46.5223	2.62603	1
53.8483	45.8381	6.94855	1
53.6593	50.0968	9.32845	1
53.786	54.266	7.41749	1
54.3113	49.5734	5.47842	1
53.2906	51.1009	5.03885	1
53.355	42.6296	12.7529	1
53.8392	52.5153	6.63798	1
53.8578	45.361	11.7203	1
53.4901	60.7869	9.26959	1
54.1061	24.2082	2.25415	0
53.8853	53.6472	9.02106	1
53.4403	46.8842	11.3543	1
53.3888	45.7903	12.8742	1
57.3212	54.4502	30.1137	1
52.9639	50.6264	7.5944	1
53.9356	40.9396	8.27169	1
53.4751	51.2295	5.28741	1
53.1613	50.3652	8.705	1
53.8392	42.4993	12.1165	1
53.312	57.6783	9.2193	1
53.2875	47.8579	8.33453	1
53.2797	52.1039	13.5267	1
53.339	54.6516	10.5585	1
53.3895	46.1924	11.8835	1
53.0777	44.9807	15.0629	1
53.1543	49.7396	7.11769	1
53.7218	47.1019	6.21913	1
53.7162	50.8928	4.52713	1
53.5328	48.3058	7.24481	1
53.0416	45.2467	7.64292	1
53.2838	46.4577	8.90583	1
51.8272	53.9698	6.1658	1
54.1623	52.9612	4.22247	1
53.5979	49.7954	6.58825	1
53.1989	48.7046	10.2972	1
53.4043	51.6802	11.0916	1
53.9577	50.6029	-0.238772	1
54.5066	17.7683	5.71293	0
53.1355	48.1644	6.03998	1
52.7774	48.4531	9.64794	1
53.5413	51.3227	10.7153	1
54.5627	46.0642	6.67365	1
52.8468	50.1836	9.11817	1
53.8017	46.228	10.615	1
53.3429	52.3184	9.90196	1
53.3031	51.7683	14.5274	1
53.4018	49.8244	7.85227	1
53.2125	47.9123	4.42635	1
54.2397	50.181	9.09337	1
53.4516	50.3976	13.1953	1
54.6091	39.936	4.02118	1
52.9162	50.1551	8.84807	1
53.6151	49.3534	6.45341	1
53.6786	47.0085	7.76195	1
53.1294	48.1159	6.91329	1
53.0553	54.0093	11.358	1
52.4389	47.9522	9.1873	1
53.5606	55.6176	13.202	1
54.243	47.2161	7.93427	1
52.921	46.8486	7.94367	1
53.2855	47.3967	11.8973	1
53.2882	51.881	7.84321	1
53.1691	50.9135	12.7768	1
53.8475	47.8342	5.91418	1
52.909	52.3108	4.68483	1
51.256	50.4503	12.7233	1
53.5341	53.8712	5.0787	1
53.2458	46.0591	5.10776	1
52.9743	47.1382	9.87453	1
52.1098	50.1553	7.4889	1
52.7865	47.2628	11.691	1
53.3724	50.332	6.94646	1
53.2681	45.0727	8.32257	1
52.9974	44.6813	8.85114	1
53.7134	51.9654	10.4555	1
53.3304	52.6262	7.75187	1
51.586	51.0893	7.85182	1
53.8917	45.1904	11.3461	1
53.4725	47.5712	10.2808	1
53.0385	51.4783	10.1649	1
53.7344	49.6033	7.68698	1
53.675	48.9215	7.8705	1
53.623	50.0524	9.49035	1
54.4136	52.1087	5.92693	1
53.0645	52.4894	10.899	1
53.4651	51.0095	11.0928	1
53.2258	49.6235	8.52444	1
52.8834	51.6953	8.67686	1
54.8143	52.2644	4.28429	1
53.8161	51.2517	10.4764	1
53.8275	47.783	11.3177	1
53.7755	57.9589	8.33739	1
53.3273	52.4907	6.3833	1
53.3797	52.5983	14.0606	1
53.4199	49.3825	8.43305	1
53.4236	54.7189	9.86032	1
53.1836	56.9372	5.30716	1
53.5073	51.8422	3.97537	1
52.9798	51.0063	5.03931	1
52.7029	53.1459	9.99542	1
53.501	42.7131	13.0544	1
54.5419	47.7564	9.58172	1
54.7282	43.0746	3.65422	1
53.623	43.6738	5.8758	1
53.9183	47.3561	11.2448	1
53.3205	49.9559	3.77236	1
53.3897	53.7485	8.86748	1
54.2789	49.215	7.53143	1
53.0562	46.4485	2.73318	1
53.529	47.3605	7.40765	1
52.9524	49.4043	11.1398	1
53.9981	52.2373	8.37455	1
53.5203	53.2722	4.83812	1
53.7703	50.2436	9.90917	1
53.0655	56.4528	8.76256	1
53.4592	48.9866	9.14236	1
52.2822	50.0062	8.82359	1
53.3462	51.377	6.87088	1
52.6934	49.7558	7.94147	1
51.3263	51.6843	14.0514	1
53.6805	55.0441	8.43179	1
54.2214	50.7506	4.8646	1
51.9309	53.9117	4.15893	1
52.0915	48.3543	8.07284	1
53.1999	56.5349	8.66892	1
53.4515	48.1844	9.05049	1
53.5283	48.0909	8.77122	1
53.6046	42.9741	4.70136	1
52.7802	47.3866	9.20828	1
52.8389	47.498	8.49686	1
52.7093	51.8656	11.0303	1
53.5557	47.4403	3.36403	1
53.4378	49.5704	6.03159	1
53.8994	55.4924	7.76126	1
52.9405	44.2563	11.249	1
53.6431	46.9524	8.75265	1
53.3944	51.7112	8.25223	1
53.6467	51.6236	6.67951	1
53.0652	52.6258	11.9777	1
51.6761	51.1949	8.58144	1
54.3795	45.7597	9.93209	1
53.7781	52.4306	3.63945	1
54.3465	41.0887	9.46194	1
53.9491	51.0606	5.93907	1
51.8482	48.6255	8.9699	1
54.0392	49.2609	6.58789	1
53.4923	46.8925	8.83207	1
53.3872	51.1871	12.4908	1
53.6301	50.661	9.87692	1
55.0134	49.5864	11.1502	1
52.8807	49.4173	11.4128	1
53.5605	43.6045	8.47329	1
53.9546	46.6788	7.62422	1
53.212	33.1191	3.08692	0
53.3571	45.3062	6.48465	1
53.9922	51.9736	11.7265	1
54.0594	52.6961	8.6743	1
52.6844	51.4442	10.4725	1
53.1691	50.6875	11.8921	1
52.2273	53.7244	7.36856	1
51.8836	55.9943	9.41307	1
53.4283	50.6712	9.43496	1
53.6401	57.9107	6.71604	1
53.2357	52.4621	2.39754	1
53.4918	56.1385	6.03199	1
53.3399	39.4949	9.19139	1
53.6651	47.8538	7.84608	1
51.2294	67.2659	-0.421393	1
54.2427	51.9234	9.58518	1
53.3708	50.4225	9.10261	1
53.8799	46.8729	6.65586	1
53.4213	48.6806	9.8184	1
53.077	47.4271	7.78648	1
52.5862	50.0989	9.62805	1
53.664	51.9392	13.7297	1
52.9252	52.6872	9.11986	1
52.8777	52.8107	9.55104	1
54.2429	37.8353	1.61503	1
54.1079	48.2646	7.5701	1
52.754	48.9734	8.25896	1
51.9607	50.3625	7.62228	1
53.0267	54.1642	7.78012	1
53.1266	48.17	8.71421	1
53.3415	56.0302	10.7303	1
54.1988	39.5728	10.2639	1
53.8349	49.7029	8.47759	1
53.594	46.1656	3.51653	1
52.6412	51.7778	11.5462	1
53.7624	52.7961	9.63151	1
53.0997	53.3583	10.7592	1
54.5289	46.0861	6.00237	1
53.7382	52.3369	6.46549	1
52.8376	49.459	9.34719	1
53.9583	52.3206	12.3914	1
53.5298	45.2041	8.70173	1
53.3469	51.1732	9.69977	1
54.1812	57.1974	8.56958	1
52.8423	51.2763	10.0267	1
52.7425	53.3937	8.24964	1
52.925	46.7284	2.67649	1
53.343	44.5203	7.95463	1
52.799	46.6318	6.83001	1
52.2962	46.4942	9.66708	1
53.9301	36.2838	10.1507	1
52.1016	48.9744	15.1945	1
51.6603	52.2381	11.0998	1
53.2411	54.1506	11.0788	1
53.4955	41.4947	7.80108	1
53.6703	51.0676	9.97905	1
53.9768	45.8823	8.49274	1
53.4378	49.1974	9.22234	1
53.4753	52.8947	4.60425	1
53.7134	49.9929	8.12516	1
54.5551	47.5751	8.21994	1
54.6664	44.3395	10.9497	1
52.6557	51.0961	7.42055	1
52.9429	48.8414	8.0167	1
52.6388	48.3714	6.1206	1
53.7233	43.5106	8.4269	1
54.3085	40.3065	1.81999	1
53.964	43.295	7.01372	1
53.7564	47.5959	9.88588	1
52.8499	52.3112	9.65235	1
52.7872	51.2819	8.49273	1
52.1728	52.9966	10.6189	1
52.8865	48.6625	8.32645	1
53.8416	53.651	9.39829	1
53.0677	52.0232	6.96587	1
54.2244	47.7541	9.33251	1
53.9162	51.7865	6.4013	1
53.4412	49.9526	10.1418	1
53.472	49.844	7.5768	1
53.6245	51.2654	10.3039	1
54.0341	51.3052	9.80117	1
53.5182	50.2468	8.93033	1
52.8644	49.8736	8.21403	1
52.8846	50.7078	6.02002	1
52.7385	52.6312	6.60228	1
54.2611	46.9652	6.06317	1
52.5959	47.6048	9.47639	1
53.4139	49.1353	5.77402	1
53.2033	49.1047	5.82745	1
53.7009	46.1165	9.0112	1
52.9703	48.4298	16.6176	1
53.962	48.3197	7.3286	1
53.0578	50.114	7.80929	1
53.622	54.0559	9.33659	1
53.4363	33.1663	10.8352	0
52.8709	47.1189	11.0468	1
54.8445	47.2278	10.9248	1
53.9906	46.472	6.09509	1
53.6424	48.4657	7.8473	1
53.388	44.8531	12.0322	1
53.6486	46.9462	6.32937	1
52.6796	54.2539	6.30972	1
53.2017	52.4144	8.34479	1
53.9183	53.1697	7.89209	1
52.5238	51.6896	7.96047	1
54.1844	48.4166	-6.44558	1
53.8786	45.8269	10.0814	1
53.8509	52.4597	9.32542	1
55.2906	51.0539	7.89328	1
52.6769	49.6623	10.2038	1
54.4319	43.9831	9.96747	1
53.2926	52.3674	9.40552	1
52.7229	46.4367	11.6628	1
53.6364	52.7987	10.6073	1
54.848	43.5895	3.31239	1
53.1294	52.6754	13.6998	1
52.8879	49.2092	6.97743	1
53.1531	49.9208	8.99895	1
53.0898	51.3285	6.03984	1
54.233	46.7887	5.16976	1
51.7808	51.6432	8.74937	1
52.6676	49.9661	7.19077	1
53.9982	50.8692	8.38168	1
53.3546	47.6647	10.1185	1
52.7859	45.6348	9.30725	1
54.4976	43.5689	8.70143	1
52.5886	47.9474	11.7359	1
52.7949	50.1237	12.3611	1
52.831	50.7794	8.21121	1
53.615	50.715	8.91354	1
53.8376	47.7869	8.25006	1
53.1545	45.9883	11.0712	1
52.6163	53.0332	8.2646	1
54.2569	47.3	7.08639	1
52.8862	47.4168	6.50383	1
53.1169	48.4573	10.8686	1
53.522	51.5588	7.79798	1
53.891	52.0093	9.79635	1
56.0631	55.9205	9.69951	1
53.5647	49.8263	10.7455	1
53.6118	50.3713	9.5605	1
53.1761	49.1647	8.96945	1
53.0084	52.9917	10.2998	1
54.6434	51.7397	11.8318	1
53.5617	47.4278	9.40115	1
52.7	51.4698	7.24075	1
53.6858	47.6918	9.76955	1
53.7617	43.2981	9.16379	1
52.7435	51.6163	7.35012	1
53.5941	42.2511	2.66242	1
53.8552	46.2462	9.06067	1
53.6758	46.5666	8.48981	1
53.7204	50.1202	10.1302	1
53.7063	50.9656	8.32231	1
53.5917	52.5112	11.0408	1
52.7494	55.7936	10.5339	1
54.1517	54.0727	6.81591	1
53.6165	45.5216	10.7646	1
53.7528	43.839	8.94652	1
53.2638	40.5505	7.95661	1
53.2842	54.497	6.12854	1
53.9763	50.6103	7.3373	1
53.3076	50.6245	12.5619	1
52.3293	50.0791	5.78529	1
52.8878	48.3533	10.6615	1
53.4983	50.5106	12.544	1
54.5404	49.9118	4.44737	1
53.8716	44.9491	7.49795	1
52.6469	48.8308	3.75961	1
53.0782	50.5937	9.24846	1
53.2348	56.1841	10.9846	1
53.0016	54.237	5.89393	1
53.3569	48.3679	9.53311	1
51.9857	57.3321	7.17926	1
52.4301	51.4667	11.6257	1
53.3834	56.3237	4.01339	1
53.5906	51.3963	7.13813	1
53.0924	42.2752	2.4772	1
53.284	53.2245	8.48056	1
54.7075	44.024	9.81911	1
53.8369	48.8022	11.6796	1
55.627	40.6951	4.46225	1
53.7785	51.0004	8.46447	1
53.4775	52.4161	10.6803	1
53.6618	54.5228	7.93418	1
52.7489	54.3681	7.21358	1
53.7406	53.7494	7.20606	1
53.2148	49.2917	8.68715	1
52.9545	55.3558	7.34563	1
52.9319	53.6362	11.145	1
53.1544	42.5773	6.46637	1
52.9532	51.3495	8.95467	1
53.1751	49.7144	5.9934	1
54.2968	33.0764	16.0915	0
53.1091	45.4292	6.96768	1
53.6299	47.8845	10.3896	1
53.7949	50.4093	9.53559	1
53.7549	54.0167	12.1583	1
53.3713	53.5864	10.55	1
53.473	50.558	10.3149	1
54.9118	47.5915	7.74669	1
53.3797	48.7332	12.9049	1
53.3707	49.5208	9.81963	1
53.1912	54.0485	8.4302	1
53.8074	50.786	9.49179	1
53.4076	51.3407	13.0344	1
52.9869	45.7904	12.488	1
54.2408	51.8615	7.95026	1
53.5198	50.6227	9.54976	1
52.4419	42.8818	9.17015	1
53.6256	51.4085	11.5151	1
53.9784	37.1592	7.00473	1
54.1671	50.0121	11.2382	1
53.8349	49.3056	7.91189	1
53.751	51.1162	12.6781	1
53.2047	52.2091	6.68877	1
52.5742	49.3448	7.47179	1
52.9314	45.3225	8.9938	1
53.4571	53.2664	13.1629	1
53.5963	47.5493	7.79748	1
53.635	56.8378	8.88115	1
53.3545	47.9602	9.26521	1
53.8661	47.4855	9.22845	1
53.7764	55.3187	8.46137	1
52.9226	52.4032	10.9431	1
53.9223	48.936	10.7342	1
52.8502	45.2032	5.68989	1
53.0836	52.9429	5.1883	1
53.6903	51.7986	7.05641	1
53.752	47.1526	11.3521	1
53.7529	50.8877	5.84821	1
52.8587	48.7083	8.68691	1
52.6487	43.9734	4.19959	1
53.0352	51.5684	10.9794	1
53.9633	44.6155	7.02936	1
53.3008	50.2239	9.12194	1
53.4887	49.8864	8.1188	1
52.7783	48.561	6.42383	1
48.7868	53.6326	-13.0388	1
54.5276	47.4331	7.29957	1
53.4025	49.9344	6.5481	1
53.1513	53.8144	7.15206	1
53.3561	49.0469	9.20234	1
52.7845	50.8632	10.3923	1
52.8755	48.1664	9.32932	1
53.637	49.1372	10.9093	1
53.0274	51.5077	5.88683	1
53.2924	48.7096	9.71669	1
52.6384	51.8894	7.93468	1
54.6537	45.786	8.6861	1
52.9329	52.1832	11.0823	1
52.6996	49.8996	9.79524	1
53.0914	50.3341	11.4437	1
53.5393	46.0591	9.48246	1
53.6291	43.2226	11.4666	1
53.3031	51.736	8.45788	1
53.5558	51.6247	9.0934	1
54.5401	50.7709	8.96682	1
52.1938	55.4581	11.483	1
53.2735	50.1857	4.91429	1
53.3097	51.0513	10.9536	1
53.9289	48.7334	7.91645	1
53.5151	47.6978	11.0654	1
52.422	48.5019	7.56955	1
53.9357	52.2758	12.6258	1
54.0926	51.4748	4.77592	1
53.0043	49.9265	5.21624	1
53.9437	53.8458	3.98032	1
54.272	48.6361	14.7908	1
52.9657	50.6633	11.6849	1
47.9418	39.2133	11.6653	1
52.3795	53.3042	9.25936	1
53.3275	49.9217	14.0193	1
53.7133	51.5517	6.05529	1
54.1777	52.7987	10.2993	1
52.967	56.0135	7.11193	1
53.5651	49.6057	9.16928	1
54.6399	50.5474	6.35172	1
52.9363	49.0193	7.36752	1
53.6893	53.543	6.53068	1
52.9067	49.9678	8.95195	1
53.7051	48.6011	8.79935	1
54.0606	54.2713	8.1003	1
54.9799	48.1377	13.3538	1
53.7359	50.4322	8.06144	1
52.4623	51.9515	9.86162	1
53.9458	51.5396	9.66267	1
54.3551	43.1066	9.65032	1
53.7059	45.2703	9.65252	1
53.1892	56.1496	8.66844	1
52.6466	52.9485	10.1748	1
54.0845	49.993	6.47353	1
52.9786	54.7024	6.96139	1
53.1287	48.8461	9.55041	1
53.5446	44.6681	10.5124	1
53.6196	48.8044	10.1011	1
52.9914	52.4524	7.95308	1
53.8626	46.703	10.9131	1
52.3679	47.7576	7.29734	1
54.1333	47.1638	13.0132	1
52.7307	53.0083	7.92195	1
53.3962	53.5382	10.9821	1
55.0663	52.6208	16.6221	1
53.0176	51.2499	9.07487	1
52.6953	52.5774	8.69005	1
53.1951	52.1508	7.05721	1
53.8282	49.09	6.57549	1
52.9643	50.9557	7.45432	1
53.0665	53.5974	6.50205	1
54.6931	37.8672	10.7485	1
54.223	51.0077	9.18094	1
51.8596	52.6594	5.69844	1
52.486	50.7312	7.60937	1
53.1327	45.9948	8.60128	1
54.2596	51.1553	5.03037	1
53.6363	46.4443	13.5733	1
52.991	53.1984	7.00778	1
53.4414	55.106	10.2701	1
52.8826	57.5359	9.83056	1
52.3708	45.8882	4.95634	1
53.5964	46.6897	9.63599	1
55.192	38.8576	6.56632	1
53.678	56.2146	9.32228	1
53.4757	38.4947	8.27084	1
55.8171	9.53263	-3.59439	0
54.0369	52.7746	15.0903	1
54.4688	51.8028	12.7325	1
53.5524	52.7659	10.7056	1
53.9561	51.0121	8.16569	1
53.8304	47.5081	10.0756	1
53.7038	42.5418	11.0984	1
52.8041	50.735	8.05301	1
54.1555	46.2201	9.29098	1
52.9029	56.2738	10.688	1
54.2818	46.9336	4.1074	1
53.338	53.9412	8.27156	1
54.5161	49.6461	8.04094	1
53.6089	48.5907	9.23242	1
53.4864	45.7203	9.267	1
52.6137	49.0341	9.66349	1
53.6036	47.8707	7.98397	1
53.7501	37.6918	7.68709	1
53.4071	41.6375	7.73897	1
54.0247	39.1144	5.34181	1
53.9732	50.0046	10.2815	1
53.265	51.676	8.41298	1
53.364	48.9164	11.3628	1
53.239	44.9229	10.5305	1
53.8812	52.0594	7.72734	1
53.4601	47.3941	11.8219	1
53.8782	45.7148	5.84896	1
53.5298	49.394	9.00635	1
53.4191	50.4948	9.28926	1
53.5878	47.8183	9.75173	1
54.5012	45.8091	15.7489	1
53.4353	47.605	6.86224	1
53.9524	47.646	12.8352	1
53.8168	35.5887	8.37224	1
53.1668	46.8429	10.1543	1
53.7928	49.6637	6.33559	1
53.1121	50.8513	7.45539	1
53.6615	55.286	9.11602	1
54.3292	56.6581	6.13911	1
52.7203	48.7682	7.22653	1
53.4934	46.0631	10.2131	1
52.5623	51.0014	11.4495	1
53.6263	46.542	10.4636	1
53.7915	53.1545	6.18402	1
52.5577	51.0775	7.92595	1
52.6317	50.2257	7.99006	1
55.1273	23.8225	-6.26003	0
53.4291	48.7494	7.40331	1
55.5251	47.5512	4.33098	1
53.624	48.6124	12.8911	1
53.3592	50.3036	8.0341	1
52.8487	49.3135	8.53567	1
54.3084	36.6562	12.4597	1
52.9107	47.9545	9.69689	1
52.8447	49.9051	7.4827	1
52.9972	52.9075	6.65334	1
54.3751	54.547	8.12757	1
54.89	51.9871	8.79082	1
53.1691	52.0641	8.33249	1
53.9715	53.3009	7.18589	1
54.2376	48.3293	9.3401	1
53.0547	43.9287	10.4182	1
53.3772	47.41	5.82261	1
52.3902	53.1636	6.55271	1
53.1662	51.0383	10.6651	1
55.3343	32.4989	28.7229	0
53.0023	50.0158	6.2858	1
51.8619	59.0224	5.58341	1
53.1297	53.4812	9.816	1
52.8665	52.5201	9.58827	1
52.6251	48.1206	8.54551	1
53.173	50.4198	6.95056	1
53.6078	44.2469	4.47781	1
54.1352	57.8858	9.80046	1
52.8896	46.1197	9.23769	1
52.1576	46.5065	4.63496	1
52.1797	53.6109	7.68623	1
53.6483	49.7098	9.1803	1
53.6341	52.254	12.1196	1
52.7375	54.6728	8.31026	1
53.48	52.981	8.40084	1
54.1178	44.8353	9.09231	1
52.8119	49.9517	8.25421	1
54.2987	40.805	7.59288	1
53.0551	56.3556	10.0448	1
53.6253	102.941	2.90568	0
52.6	51.2069	9.77527	1
53.5894	50.4629	8.37629	1
53.4704	53.8837	6.2391	1
53.5121	47.7505	5.9637	1
53.81	46.7646	11.0181	1
53.2884	53.051	14.7993	1
54.0737	30.4258	13.4188	0
52.7359	54.7705	4.10075	1
53.9751	48.9769	14.8162	1
55.0382	61.7558	4.11155	1
53.7321	45.1489	14.4123	1
53.938	54.7539	7.69502	1
53.1572	46.3673	11.4894	1
53.4977	44.0663	9.04536	1
53.5893	47.404	9.51448	1
54.2692	52.5539	9.82359	1
53.1602	54.542	10.2835	1
54.0358	50.2336	9.04991	1
53.9936	46.9878	6.00686	1
52.9306	43.5416	7.64753	1
53.2856	51.9356	6.38485	1
53.0935	52.4353	7.06157	1
54.7992	49.3851	8.26175	1
53.7273	47.4785	7.4377	1
53.0281	49.0667	10.0302	1
54.0407	54.3548	7.73902	1
54.7566	52.9362	9.26459	1
53.1646	48.1205	6.95397	1
53.3476	44.8028	8.72342	1
55.2328	53.2259	0.942987	1
53.2707	45.228	8.63301	1
54.2639	50.1622	8.62598	1
53.3138	48.5512	11.8357	1
53.1332	51.914	9.11374	1
53.9738	51.8417	13.2164	1
53.2259	47.7784	9.39467	1
54.6603	46.3651	23.2825	1
52.3945	51.9092	6.55924	1
53.6315	53.8893	9.10721	1
55.9751	55.1312	15.1386	1
53.3653	47.9492	9.84262	1
51.9893	51.5728	8.99094	1
53.3106	47.3235	8.40704	1
52.6347	47.9212	5.78639	1
54.8289	51.9321	6.93369	1
55.2845	48.3629	9.55907	1
53.7899	45.9216	11.2134	1
54.1372	49.7375	8.59369	1
52.6291	45.2887	4.22917	1
54.1559	51.7336	8.63905	1
53.1005	48.469	7.61836	1
54.0437	43.7717	13.2634	1
53.3524	49.5025	9.9938	1
53.73	48.0091	11.4229	1
54.4652	47.8584	9.63154	1
53.4383	55.1414	5.59184	1
50.1471	54.9801	14.401	1
53.1583	32.5559	7.95853	0
53.6268	51.4742	4.98391	1
53.5005	54.8558	10.0732	1
53.9404	45.5425	-7.42117	1
52.8233	49.6624	8.33084	1
52.9441	45.78	7.22424	1
53.7687	51.3531	14.8026	1
54.3941	58.5857	11.7037	1
53.3469	47.3467	10.2426	1
53.007	51.7248	7.62925	1
54.2759	46.5105	6.18833	1
53.8607	49.8398	10.477	1
54.2243	52.1879	6.07705	1
53.0357	46.9101	9.5545	1
53.646	50.8343	11.5017	1
53.8895	50.3225	9.38151	1
53.1699	44.9815	4.22755	1
53.3507	50.7428	7.46945	1
54.5766	52.9136	10.8888	1
52.8572	52.1548	6.16412	1
53.7549	50.7042	10.4268	1
53.4438	50.2275	9.13657	1
53.6246	45.998	8.95353	1
53.2876	51.2485	5.24932	1
53.605	47.2308	9.55807	1
53.9166	53.297	11.5378	1
52.9682	48.3879	8.07633	1
53.2077	50.7948	7.01028	1
53.5817	52.2967	7.52101	1
53.5783	48.3661	7.23072	1
53.3727	50.4855	6.68753	1
53.4058	46.01	4.60989	1
54.0707	48.0774	10.3228	1
53.5449	52.591	8.96096	1
54.7659	54.7963	4.2759	1
52.6919	48.8781	10.0163	1
52.6212	55.8148	8.40438	1
53.9824	45.7605	8.25237	1
53.6494	50.3373	6.07571	1
55.7157	44.1225	11.9533	1
53.4024	51.6584	6.4181	1
54.1716	42.1727	9.98304	1
53.0367	50.0666	9.3447	1
53.9952	47.8782	8.3891	1
53.1135	54.3476	8.08419	1
53.4377	47.8836	5.56637	1
54.0253	42.7754	8.66287	1
53.5978	48.7658	10.5541	1
54.0258	48.7046	8.42531	1
54.2941	48.5743	9.5386	1
53.4205	49.7279	9.66539	1
54.692	47.0109	10.217	1
52.7366	46.2892	10.7152	1
53.1916	51.1094	10.8936	1
53.2583	49.8395	9.81305	1
53.9476	54.026	6.56134	1
52.9084	49.5533	6.47855	1
54.1004	49.5029	9.97932	1
53.6074	50.5039	13.8217	1
53.5239	50.2582	9.25415	1
55.151	36.1816	-4.08438	1
54.6116	45.4592	9.55787	1
53.1975	50.7379	8.8891	1
52.5958	51.1485	9.98004	1
52.8032	51.2021	8.01363	1
52.5969	54.7607	6.38208	1
53.1486	51.1814	7.46977	1
54.6219	53.0729	9.80306	1
53.786	57.8439	12.5798	1
52.3276	51.3143	10.7186	1
52.8232	48.5261	6.73504	1
52.4343	39.6151	7.47445	1
53.0988	43.6426	6.84984	1
51.677	54.7497	11.0196	1
52.6281	54.7111	5.71517	1
52.2529	51.0229	8.38467	1
53.8769	47.9955	12.5207	1
54.9703	52.1836	7.00681	1
52.7645	50.0061	5.77981	1
52.6754	52.1304	9.61022	1
53.5518	48.8403	8.06716	1
53.609	49.4603	9.65821	1
53.6391	52.8675	9.81995	1
52.1873	51.2035	1.45317	1
52.2724	50.3565	4.97397	1
54.3143	43.6493	5.26756	1
53.6768	51.6969	6.32413	1
55.3618	50.2533	9.69869	1
54.5037	36.1004	12.9864	1
52.9747	51.3879	8.77695	1
52.7828	49.2193	4.71635	1
53.2914	48.0822	6.92872	1
52.6023	48.5988	12.8639	1
53.4631	34.1128	-0.108764	0
54.2205	46.5517	-2.7433	1
52.5077	45.073	7.94308	1
54.5878	44.2696	3.95902	1
53.1196	47.677	8.33873	1
52.986	49.6983	9.516	1
54.5586	48.5894	7.05593	1
53.7519	50.6511	9.0486	1
53.9472	46.4524	8.67258	1
54.0334	55.809	7.14204	1
52.8729	52.0116	9.72006	1
52.2966	48.2533	11.7223	1
53.5331	50.3189	11.0782	1
54.1954	50.0025	7.08017	1
53.7782	54.9311	7.97441	1
53.1919	57.1839	10.2822	1
53.1295	53.7738	7.71397	1
53.7971	54.2526	7.53461	1
54.4012	41.4407	13.6607	1
52.9433	53.5686	8.10585	1
54.0075	49.067	4.62827	1
53.5352	49.4005	10.936	1
52.8482	49.4293	7.56613	1
54.3701	52.7749	1.49124	1
54.3958	53.7052	17.5458	1
53.2619	54.319	4.27119	1
53.7909	47.9302	12.3163	1
53.7543	48.3638	8.34089	1
53.8595	49.7483	9.34822	1
52.3275	55.125	6.24427	1
53.5848	46.7437	6.95734	1
59.2015	35.5515	11.9429	1
54.5543	55.4448	6.54263	1
53.5809	50.7696	0.306858	1
53.3723	50.9413	8.37034	1
53.7172	41.5511	11.4332	1
53.3801	49.5302	8.07901	1
52.6086	54.9257	6.76211	1
54.665	45.4605	5.41829	1
52.4893	48.3996	8.86941	1
54.7725	44.4673	14.4894	1
53.0962	49.4097	8.32664	1
53.431	57.3004	11.0495	1
54.2483	47.6783	8.54067	1
53.1185	47.3324	11.4499	1
53.0953	52.1677	5.96795	1
53.5298	51.9137	11.3335	1
52.2348	46.4098	8.49339	1
53.3049	55.1407	8.28233	1
53.0526	53.2489	6.64876	1
54.0975	52.1636	10.9894	1
53.1165	53.2274	7.10448	1
53.8656	50.8382	6.97323	1
54.767	49.3774	9.4346	1
53.6157	49.1401	9.11188	1
52.9904	49.5123	4.43458	1
54.0914	49.0968	15.0903	1
53.6164	50.2759	8.60845	1
52.919	49.2439	12.4324	1
53.2347	56.9607	7.7357	1
52.8008	55.8663	6.43921	1
53.2491	51.3294	8.52199	1
53.0441	45.3506	8.21981	1
52.767	47.6063	10.0563	1
53.1586	46.3307	10.7182	1
51.5404	48.2497	13.1978	1
53.5699	50.5192	16.2449	1
53.8279	48.1656	8.75207	1
52.4737	43.3323	6.42179	1
52.4504	49.8125	7.76042	1
52.9925	53.7482	8.83523	1
54.1391	56.1491	9.89533	1
52.5307	50.9202	7.21044	1
53.921	48.5102	7.76242	1
53.6858	53.8996	9.28159	1
52.7662	52.8492	10.914	1
52.3218	51.1876	10.6326	1
54.1933	41.5569	11.7389	1
53.9327	53.0706	10.0172	1
53.9628	48.5747	11.5881	1
54.3534	48.5443	8.985	1
53.1151	49.325	5.20897	1
53.696	52.242	5.15167	1
52.9431	46.7461	9.8677	1
53.6059	55.0848	14.8691	1
52.6261	49.3887	9.08534	1
51.4563	44.6458	11.4288	1
51.8193	74.3353	3.21085	1
55.209	18.0453	2.24757	0
52.7199	49.008	7.10028	1
52.1832	56.8376	7.64594	1
53.1569	52.9776	6.72949	1
54.0981	50.8323	7.94094	1
53.6622	47.7534	10.8642	1
53.4176	48.7729	9.15708	1
52.7527	49.624	12.8458	1
53.0287	49.8813	10.4112	1
53.463	49.3181	9.78265	1
54.0099	53.4821	10.078	1
52.92	49.3727	5.54894	1
52.8394	51.891	9.12308	1
53.5705	43.7449	11.0563	1
52.3392	51.1233	7.94901	1
53.1545	50.5665	8.44944	1
53.8272	47.8949	6.05965	1
52.833	54.1153	11.8207	1
53.6743	50.8171	9.96634	1
54.3537	37.0261	-8.25498	1
53.3898	50.7749	9.25557	1
51.974	51.7193	8.79684	1
54.0986	51.2806	12.0902	1
53.202	48.1973	14.1108	1
53.8672	51.3391	8.60621	1
53.4317	53.0096	10.3906	1
53.5902	51.9057	8.1561	1
53.9082	48.8564	9.22575	1
52.6082	49.5315	7.83421	1
53.2087	39.5373	11.5841	1
54.3487	52.45	11.4539	1
54.2225	49.5084	6.75781	1
53.5721	56.9741	9.23991	1
52.5731	52.4488	6.42675	1
53.2076	46.4304	13.6107	1
52.987	53.8768	10.3522	1
53.0308	51.5148	9.34826	1
53.2288	58.3918	5.16616	1
52.5725	46.2485	11.249	1
54.1985	48.2984	9.79779	1
53.1963	46.1783	8.44179	1
54.1479	51.0959	7.43228	1
53.5902	54.9998	6.13083	1
52.8475	50.4901	8.75979	1
53.1036	42.4814	6.82963	1
52.8083	51.371	5.06834	1
52.618	59.7129	5.28843	1
52.8866	55.075	6.77371	1
53.0476	53.5669	7.85516	1
53.0775	54.5872	9.44705	1
53.8886	51.6875	7.12279	1
52.2253	42.7129	14.0429	1
53.6504	49.2043	9.02501	1
53.3796	49.264	8.23137	1
53.2695	51.6274	5.9413	1
54.4129	54.8914	5.4691	1
53.0623	50.4675	14.452	1
53.7911	52.6072	9.39923	1
52.391	50.6678	8.98804	1
53.6215	49.9564	6.11392	1
53.8297	51.4762	5.40225	1
53.6061	53.1602	11.1494	1
52.8549	50.9126	9.21993	1
52.6277	48.885	10.45	1
52.5874	55.26	7.51545	1
53.0878	56.1737	12.1457	1
53.6249	50.7069	10.1795	1
53.6461	47.626	7.79328	1
53.8392	14.8726	10.4162	0
54.0078	16.1847	20.1287	0
53.803	48.3362	12.6418	1
53.1806	44.3332	10.7365	1
53.1583	50.739	9.0986	1
53.2294	52.0325	10.6228	1
52.2304	52.6265	9.72192	1
54.2354	48.1622	3.09574	1
53.4245	42.0137	11.5052	1
52.4014	52.0548	9.00496	1
52.9978	47.7038	4.92271	1
53.7927	50.4701	1.62684	1
54.0376	48.1755	7.8032	1
53.878	52.5959	8.85934	1
57.3394	21.1376	-11.5681	0
52.8619	51.147	7.23083	1
53.4988	47.4946	11.6149	1
53.1304	44.2731	7.63985	1
53.8867	46.1114	4.16453	1
53.822	48.8706	6.20885	1
53.9603	49.0085	7.78821	1
52.3317	53.0221	5.69869	1
53.1638	48.0961	13.6646	1
53.0694	54.6484	9.29604	1
52.6519	53.6802	13.9907	1
53.8366	46.9939	13.8961	1
53.694	49.0781	8.43031	1
54.2844	48.5878	7.43137	1
52.8346	53.5255	9.04247	1
53.5005	47.2223	9.03101	1
53.7785	52.2485	7.18593	1
53.8965	47.7079	11.7652	1
52.6491	46.0737	12.1026	1
53.0997	54.5179	9.69577	1
52.581	45.4812	10.4253	1
52.9586	53.436	9.59495	1
52.5179	47.4338	7.83376	1
52.7683	50.2592	8.32279	1
53.1828	48.1085	14.6802	1
53.0116	50.0539	6.91975	1
53.6175	48.3983	8.03464	1
53.4775	50.9147	5.55339	1
53.8755	51.1361	13.5345	1
53.405	51.5418	9.97367	1
52.9621	52.3124	8.47633	1
53.0652	51.3995	7.26679	1
53.2987	56.9053	10.2232	1
54.0426	44.0214	6.71104	1
52.224	45.0976	-1.1642	1
52.6728	49.9846	8.94246	1
52.685	51.1673	9.41315	1
53.7882	55.3301	10.1309	1
53.7844	55.9805	9.22823	1
53.8275	48.4499	8.63242	1
53.9135	52.7757	10.0413	1
53.8624	53.325	9.39746	1
54.1674	49.6548	11.2929	1
54.4489	47.1493	13.2112	1
53.1445	51.2263	8.10912	1
53.5996	56.0337	6.33073	1
52.871	48.2564	7.78456	1
53.1831	50.1722	7.97927	1
54.0619	42.0231	6.7323	1
52.8598	48.888	10.7608	1
53.3397	48.9599	9.88207	1
53.5188	57.2864	9.25629	1
52.8543	46.0289	7.05285	1
53.1232	53.9014	8.91272	1
54.0248	52.7525	8.34664	1
53.09	51.0353	10.0181	1
53.4465	60.6213	9.70023	1
55.2673	49.1252	11.2741	1
53.0339	52.8967	10.6882	1
54.0305	36.1886	11.5498	1
53.5292	48.9943	9.06733	1
53.17	52.4919	9.02426	1
53.5288	52.1165	8.43799	1
53.1633	46.5842	12.2747	1
53.8096	48.7338	9.32391	1
53.1724	49.2937	6.00013	1
52.7101	49.5808	7.74162	1
55.6183	44.42	6.99687	1
53.7802	52.8372	9.88663	1
57.8447	14.068	7.07737	0
53.0146	54.8865	14.1348	1
54.0512	49.1476	6.983	1
53.4425	50.6777	7.25876	1
53.4947	48.3228	10.3292	1
53.7248	50.5442	7.72718	1
53.9649	47.8796	8.50069	1
53.407	52.1229	5.41309	1
53.2589	55.9607	4.58471	1
52.8908	54.375	12.3614	1
54.0655	55.7277	3.06782	1
53.6346	55.0281	11.6739	1
53.3368	50.3133	11.3002	1
53.5359	45.501	8.02156	1
52.8945	49.6255	6.3132	1
52.87	41.964	12.0269	1
54.1121	57.8341	10.2016	1
[truncated: 1,601 more rows]

## Sheet: EDFig5g,h
arc length (um)	runtime (hr)	radius (nm)
0.4	0.0650066	22.8594
0.8	0.128615	23.1475
1.2	0.544291	23.4042
2	2.5805	23.5805
2.8	5.22755	23.5418
3.6	11.4647	23.7218
4.4	16.6873	23.8476
5.2	33.0749	23.9736
