# Supplementary material for: Maximum-likelihood model fitting for quantitative analysis of SMLM data
Source: Nat Methods. 2022 Dec 15;20(1):139–48. doi: 10.1038/s41592-022-01676-z (PMC9834062; doi:10.1038/s41592-022-01676-z)
Supplement: Supplementary file 15 — Statistical Source Data [file 41592_2022_1676_MOESM15_ESM.xlsx]

## Sheet: EDFig6b-e
ellipticity	mean radius (nm)	std radius (nm)	mean twist (degree)	std twist (degree)	mean ring separation (nm)	std ring separation (nm)	mean extra uncertainty (nm)	std extra uncertainty (nm)
0	53.4138	1.12702	8.62664	5.16564	49.481	5.36029	6.20659	0.735776
0.1	53.4051	1.25924	8.75213	5.25259	49.8039	5.38359	6.44832	0.766169
0.2	53.5559	1.70322	8.42626	6.86443	49.5057	5.46931	7.16409	0.880393
0.3	53.6478	2.17773	8.05978	9.74542	49.3269	6.41334	8.24595	0.894543
0.4	53.8062	3.0219	6.96251	12.2291	48.0714	6.98298	9.55838	1.04305
0.5	54.3142	4.02002	11.5206	12.5475	47.0705	8.96956	11.147	1.56525
