# Supplementary material for: Maximum-likelihood model fitting for quantitative analysis of SMLM data
Source: Nat Methods. 2022 Dec 15;20(1):139–48. doi: 10.1038/s41592-022-01676-z (PMC9834062; doi:10.1038/s41592-022-01676-z)
Supplement: Supplementary file 16 — Statistical Source Data [file 41592_2022_1676_MOESM16_ESM.xlsx]

## Sheet: EDFig7_6-fold_normalized_AICc
6-fold model	7-fold model	8-fold model	9-fold model	10-fold model
26.6684	27.9782	27.5351	27.623	27.6472
26.6195	27.5795	27.5887	27.3045	27.4512
29.2781	28.9115	28.9944	29.2385	29.2187
26.8981	27.6367	27.7012	27.6458	27.9102
26.4874	27.1478	27.3506	27.2844	27.2969
27.9818	28.7606	28.6648	28.6616	28.6045
26.7808	27.3578	27.6213	27.6498	27.6347
26.4111	27.5102	27.3448	27.1777	27.2552
26.9716	28.032	27.713	27.8575	27.7407
26.9974	28.0318	27.7456	27.9995	27.9715
28.25	29.0125	29.0609	28.8957	28.8452
27.8312	28.3586	28.3181	28.3384	28.227
28.1481	28.7274	28.6247	28.6981	28.6801
26.568	27.5718	27.3829	27.3212	27.4764
26.7313	27.6451	27.2942	27.3587	27.5148
27.3709	28.2297	28.3683	28.3045	28.2837
26.3387	27.6645	27.4103	27.5181	27.67
29.0128	29.7494	29.6008	29.7695	29.7488
28.4575	28.5342	28.9629	28.8845	28.8089
26.1807	27.5825	27.412	27.2091	27.4157
28.0482	28.2803	27.9902	28.2203	28.2846
27.0301	27.6769	27.5927	27.5583	27.5864
26.9607	27.6704	27.4205	27.5744	27.5796
26.7242	27.5697	27.6924	27.5528	27.6439
27.5008	28.5499	28.3733	28.3104	28.4055
27.2938	27.8497	27.9036	27.9572	27.7893
28.4631	29.196	29.1845	29.1813	29.1215
27.5809	28.6554	28.2184	27.9675	28.1594
28.1498	28.6143	28.6374	28.7911	28.8423
26.4977	27.566	27.6161	27.3727	27.018
27.3806	28.5067	28.4877	28.2634	28.2844
26.3457	27.3807	27.5158	27.1551	27.191
26.7143	27.6356	27.3472	27.3466	27.2803
26.6001	27.1687	27.5074	27.2647	27.4754
27.5592	28.2104	28.5165	28.505	28.3234
27.216	27.9993	28.1427	27.8625	28.104
27.0928	27.9111	28.0649	27.7986	27.8739
26.9382	27.7905	27.6856	27.6466	27.5323
26.8976	27.9356	27.6488	27.5219	27.7192
28.3946	29.2499	29.2317	28.9293	29.0654
27.1169	28.3068	27.9254	28.1152	28.0871
26.8353	27.7254	27.4517	27.6086	27.4654
27.0174	28.1146	27.9404	27.9981	27.9839
27.2341	27.8285	27.5999	27.5959	27.6216
26.5043	27.5768	27.4242	27.3648	27.4505
27.4024	27.9004	28.1582	28.0241	28.147
27.2158	27.8226	27.993	27.8667	27.7063
27.0715	27.9216	27.8379	27.7549	27.8635
27.1432	27.8381	27.5795	27.73	27.7572
26.2397	27.3225	27.3205	27.3529	27.0496
26.2863	27.1381	26.5253	26.7645	26.7129
26.5627	27.3149	27.166	27.3131	27.3988
27.0685	28.093	28.1789	27.9388	27.9129
27.5232	28.1978	28.3212	28.2544	28.2377
26.4481	27.6232	27.3351	27.3161	27.1059
26.8169	27.2577	27.1368	27.1379	27.204
26.7235	27.5789	26.9177	27.067	27.1839
26.8062	27.3955	27.4865	27.5798	27.5928
26.3023	27.4181	27.2502	27.4849	27.4661
27.104	27.9855	27.6086	27.4437	27.5227
26.9421	27.4683	27.3283	27.4897	27.5052
28.11	28.9523	28.729	28.6379	28.6543
27.9293	28.6114	28.4538	28.3782	28.4597
26.5426	27.131	27.1383	27.0665	27.1033
27.3721	27.7448	27.8869	27.7838	27.6661
27.2854	28.2622	28.1885	28.2102	28.1861
26.8938	27.6359	27.3945	27.6327	27.4937
27.8114	28.7699	28.7335	28.4537	28.5126
27.7173	28.368	28.3108	28.2516	28.2737
26.6657	27.6213	27.59	27.4933	27.651
28.0782	28.7855	28.6988	28.859	28.8364
26.8878	27.4537	27.742	27.6952	27.6645
28.2835	28.1581	28.1746	28.3401	28.354
29.1824	29.7625	29.5478	29.6194	29.5285
27.0047	27.8649	27.6436	27.6943	27.7495
26.8331	27.7461	27.6408	27.4845	27.4884
29.0863	29.6664	29.5339	29.6118	29.6836
26.112	27.0912	27.2635	27.2555	27.062
30.0222	30.3454	30.4	30.37	30.257
27.6233	27.7905	28.3369	28.265	28.2513
26.6332	27.7261	27.6129	27.407	27.3646
29.5805	29.5617	29.9205	29.9229	29.8785
27.4277	27.8721	27.9501	28.0159	28.015
27.6185	28.494	28.3417	28.4577	28.4596
27.1213	27.9852	27.6858	27.4497	27.6055
26.3481	27.4804	27.4688	27.165	27.1194
26.8357	27.0321	27.5037	27.7076	27.632
26.8016	27.6564	27.7369	27.5179	27.5587
27.7129	28.7142	28.5934	28.4847	28.6915
26.4457	27.5487	27.3734	27.3871	27.5189
26.3495	27.4915	27.0956	27.2869	27.0974
27.5185	28.1248	27.8595	27.9566	28.0246
28.0379	28.8239	28.7177	28.4465	28.5661
26.9852	28.2258	27.9782	28.0477	28.0083
27.7203	28.3819	28.469	28.5002	28.4967
28.1727	28.3549	28.1474	28.3833	28.2105
27.9289	27.9812	28.0828	28.1852	28.0884
27.2786	28.0599	28.1229	27.9818	28.0347
27.7647	28.3639	28.1681	27.8889	28.0742
26.737	27.7749	27.9743	27.8633	27.7986
26.8769	27.8942	27.7274	27.6322	27.6527
26.456	27.708	27.1785	27.3873	27.4854
26.3362	26.998	27.3961	27.1655	27.2098
27.6484	28.1419	27.9337	28.2257	28.1091
27.4309	28.2182	28.2918	28.2518	28.2735
27.7196	28.3558	28.2742	28.2117	28.1833
26.841	27.3329	27.2457	27.4715	27.4559
26.9647	27.7531	27.972	27.7752	27.7666
27.4659	28.2057	28.2207	27.96	28.2385
26.4176	26.882	26.9559	27.0658	26.8614
26.8827	27.8925	27.8004	27.6163	27.46
26.7368	27.5509	27.6518	27.503	27.4781
26.0161	26.9697	27.1901	27.1023	26.8644
26.2387	27.1861	26.983	27.0136	26.8854
28.9208	29.4056	29.6068	29.4401	29.4285
27.4218	28.1976	28.1068	28.1118	28.1511
27.7058	28.4591	28.4981	28.4811	28.3785
28.3404	28.6308	28.6667	28.7466	28.7663
28.0561	27.8887	28.559	28.4301	28.4084
26.463	27.2139	27.2132	27.4618	27.4195
27.3527	28.1468	28.2513	28.2067	28.1701
27.2468	27.6581	27.9177	27.6224	27.4807
27.1588	28.2711	28.1553	28.1499	28.1342
27.9064	28.6131	28.6147	28.5608	28.5466
29.0118	28.8101	28.6668	28.8839	28.8479
28.6606	29.6132	29.3547	29.4699	29.4601
27.1836	28.0297	28.0175	27.8014	27.8277
27.1121	27.7352	28.0787	27.9169	27.8796
27.2302	28.0151	27.7751	27.8736	27.8111
26.8012	27.9612	27.9718	27.712	27.7903
28.2262	29.0063	28.8339	28.835	28.9256
27.5338	28.1432	28.0319	28.0848	28.057
26.8484	27.9907	27.6874	27.7857	27.7878
26.7258	27.6128	27.2695	27.3083	27.486
27.9281	28.1236	28.2784	28.099	28.141
27.5971	28.0973	28.4218	28.3314	28.3749
27.9909	29.0191	28.6921	28.7582	28.7195
27.3445	28.4581	28.2382	28.2601	28.0445
28.2088	29.0321	28.8712	28.8861	28.8943
27.6603	28.4009	28.4467	28.353	28.1802
29.1711	29.6949	29.5962	29.6092	29.5512
26.2263	27.0256	27.1932	27.3627	27.3546
26.3247	27.4866	27.1767	27.3333	27.2812
26.7361	27.8048	27.8064	27.7297	27.6764
26.8979	27.4531	27.6738	27.3834	27.2644
27.0653	27.8355	27.7418	27.7576	27.7841
27.5225	28.3955	28.1397	28.1387	28.054
26.599	27.3405	27.5407	27.541	27.4557
27.5858	28.1125	28.1373	28.1771	28.1794
27.0513	28.0423	27.692	27.8073	27.6888
27.574	28.165	28.2721	28.2322	28.2211
27.2408	27.5141	27.6229	27.2746	27.4794
26.6621	27.5215	27.4131	27.604	27.4784
27.9763	29.0028	28.8681	28.683	28.7408
26.6098	27.6499	27.1185	27.0328	27.1325
27.5137	28.5105	28.4129	28.1921	28.0861
27.623	28.3856	28.2219	28.2022	28.0877
27.0898	27.6559	27.7798	27.7169	27.6786
29.1542	29.9082	29.7692	29.7499	29.6691
28.1565	28.994	29.2255	29.1034	28.9826
28.6035	28.9925	29.007	29.0263	28.9304
25.9641	26.9045	27.4331	27.2337	27.3149
26.658	27.8651	27.6233	27.6836	27.5468
27.2991	27.1047	27.4308	27.6935	27.7348
27.1105	28.1318	27.7523	27.9303	27.9393
26.2858	27.0665	27.001	26.6988	27.014
26.2302	27.6973	27.1424	27.2127	27.0059
27.0732	27.849	27.6531	27.9026	27.8898
26.3123	27.5798	27.2707	27.2526	27.2109
27.386	27.9796	28.0414	27.9118	27.948
27.3106	27.6175	27.8772	27.8658	27.6317
27.5799	28.8919	28.7967	28.7775	28.7748
28.9483	29.3774	29.5734	29.4625	29.59
28.072	28.8025	28.8244	28.7324	28.6224
26.7456	27.3386	27.3178	27.1457	27.3121
29.1921	29.786	29.8058	29.7783	29.8376
27.0701	27.8233	27.8662	27.8437	27.7848
28.2524	28.9067	28.9545	28.9134	28.8076
27.5836	28.5935	28.4965	28.3771	28.3965
27.2222	28.3066	28.2156	27.874	28.0432
27.3519	28.2408	28.0991	28.1845	28.1601
27.8787	28.4369	28.4344	28.4716	28.509
27.0156	27.8553	27.6894	27.6848	27.7245
27.2715	28.1226	28.2791	28.1204	27.9965
27.3163	28.1442	28.1783	28.1314	28.1209
27.966	29.0244	28.6917	28.7981	28.723
26.9257	27.33	27.6198	27.581	27.585
27.8141	28.568	28.6987	28.2275	28.3109
27.5201	27.9968	27.9843	28.0665	28.1656
28.9663	28.9536	28.9572	29.0681	29.0811
27.4953	27.5516	27.7745	27.7739	27.7464
27.3515	28.2306	27.9195	28.0131	27.893
26.7926	27.3232	27.6274	27.2714	27.4242
26.6606	27.8368	27.8	27.537	27.5352
26.7835	27.6627	27.3524	27.379	27.4307
25.8699	27.1409	26.8608	26.3145	26.562
27.5365	27.7972	28.4486	28.0001	28.2963
28.4549	29.3697	29.2717	29.1901	29.0617
27.2478	28.1624	27.8432	27.8689	27.9475
28.6173	29.3151	29.3809	29.0601	29.1834
26.8771	27.5017	27.491	27.5288	27.4838
25.8508	27.169	26.8346	26.8891	26.9146
26.8366	27.6291	27.5214	27.6777	27.7387
27.6386	28.6219	28.567	28.3312	28.3957
27.9178	28.5115	28.5373	28.6008	28.4553
27.0225	27.5011	27.7931	27.7859	27.7679
29.106	29.8247	29.6727	29.8526	29.7446
26.3268	27.3892	27.5145	27.3408	27.2296
27.9939	28.0948	28.2863	28.5268	28.4195
27.9568	28.8586	28.8356	28.788	28.7113
27.9708	28.8222	28.4849	28.4908	28.1799
26.4006	27.2029	27.1843	27.0806	27.2407
28.8411	29.3912	29.4151	29.4615	29.4212
27.7016	27.7637	27.4601	27.5655	27.5882
27.25	28.42	28.2578	28.1069	28.2252
26.6303	27.4139	27.3478	27.3884	27.5682
26.335	27.5233	27.2446	27.1994	27.3833
28.529	29.3629	29.2284	29.3269	29.2658
28.2011	28.9992	29.0646	28.9598	28.9593
28.3992	28.8511	28.8514	28.9006	28.8518
27.7852	28.4197	28.2829	28.5486	28.5236
28.808	28.7259	28.8892	28.8861	28.9192
27.8565	28.695	28.6831	28.4438	28.5129
28.0265	28.7242	28.7401	28.6326	28.679
27.2291	27.9035	27.9144	27.8653	27.877
27.9792	28.8916	28.7667	28.6675	28.7801
26.7904	27.4659	27.7457	27.6309	27.5575
27.0086	27.9647	28.0686	27.8343	27.8087
28.4265	29.1835	28.9448	29.1287	29.1167
26.4649	27.1967	27.4301	27.3978	27.2583
28.7375	29.6665	29.4864	29.4888	29.5982
26.4468	27.5581	27.2238	27.3728	27.0544
27.034	28.2043	28.0749	28.068	27.9671
28.7369	29.4573	29.2201	29.357	29.2889
27.2764	27.789	27.4089	27.53	27.5466
28.5113	29.1404	29.0823	29.1538	29.212
26.827	27.8717	27.7341	27.7132	27.5381
27.6069	28.6602	28.1067	28.4665	28.3405
26.1287	26.8953	26.8962	26.946	26.9789
28.415	28.9752	28.7519	28.7849	28.758
28.4326	28.9016	29.0534	29.0617	29.0415
26.8367	27.4944	27.2231	27.404	27.4236
27.9525	28.7486	28.8041	28.9304	28.8192
26.2343	27.2834	27.2024	27.1623	27.1012
28.4736	28.8033	29.0222	29.003	28.8566
27.2647	28.1445	27.8892	27.9501	27.8514
28.4545	28.3435	28.2172	28.4642	28.4163
27.4921	27.9819	28.0793	28.0642	28.0575
26.6326	26.7154	27.1048	27.2089	27.0371
27.8225	28.6374	28.3193	28.5557	28.5215
27.3588	28.0707	28.0309	28.1378	28.0421
27.222	27.7031	27.8253	27.5334	27.627
27.7866	27.9882	28.1698	28.1835	28.1382
27.4839	28.7006	28.3158	28.5839	28.5224
27.0006	27.8551	27.9618	27.8402	27.8006
26.6556	27.8281	27.4263	27.4046	27.5603
27.7237	28.6664	28.4612	28.5833	28.5503
27.6029	27.7964	28.2147	28.2239	28.1921
26.9531	27.8648	27.5635	27.7383	27.6431
26.9517	27.7369	27.4257	27.4172	27.4756
27.1393	28.0138	27.9716	27.831	27.9155
28.7793	28.6898	28.8455	29.0283	29.0064
27.3568	28.5479	28.4908	28.2589	28.3357
27.0677	27.932	27.7549	27.7594	27.8305
26.8278	27.3067	27.2287	27.0302	27.3322
28.1929	28.2711	28.3575	28.2085	28.4174
27.3949	28.1921	28.2992	28.2712	28.2948
26.9132	27.8716	27.8888	27.839	27.8224
27.634	28.3251	28.0964	28.2171	28.2547
27.4881	28.0967	28.0853	28.2316	28.1666
26.7702	27.6785	27.4693	27.5587	27.469
27.0066	27.7627	27.6326	27.6829	27.5696
26.6475	27.5015	27.4495	27.2553	27.4156
26.7877	27.8602	27.5699	27.7511	27.597
27.5117	28.3142	28.0391	28.1935	28.2138
27.0643	27.9502	27.487	27.5527	27.7404
27.3909	27.9858	28.085	28.0907	28.0759
27.5421	28.677	28.6978	28.5069	28.5701
27.7298	27.4002	27.4797	27.684	27.6117
27.6021	28.6859	28.2556	28.4718	28.4146
26.2114	26.9383	27.059	27.0327	26.9367
26.5708	27.0181	27.1348	27.29	27.2702
27.0261	27.5726	27.3102	27.3512	27.493
29.2637	29.2008	29.3118	29.3109	29.3306
27.8666	28.5254	28.6893	28.4688	28.3501
27.8566	28.4962	28.5644	28.4865	28.4876
26.7874	27.5865	27.4754	27.0892	27.2947
27.7738	28.7271	28.7312	28.6995	28.6073
27.1685	27.3708	27.5367	27.5397	27.6305
27.0645	28.186	27.9197	27.8812	27.8385
27.6614	28.3448	28.3656	28.4523	28.4875
26.3051	27.4897	27.4807	27.0829	27.1163
26.5301	27.0799	27.0264	27.279	27.1596
27.5798	28.5425	28.3639	28.2341	28.3274
28.9365	29.3225	29.2927	29.4445	29.4869
28.0361	28.4806	28.4126	28.5131	28.4768
28.7011	29.1049	28.8914	28.9268	29.0178
28.077	28.7637	28.6072	28.6161	28.685
26.9649	27.7025	27.5854	27.5299	27.5683
28.2159	28.9313	28.8691	28.8591	28.9459
26.7395	27.6056	27.6891	27.7314	27.7538
27.3353	27.9671	27.9635	27.9739	27.9782
27.942	28.9143	28.4881	28.6598	28.6016
26.7664	27.443	27.6013	27.5807	27.561
28.4815	29.0303	29.0237	28.9197	29.1043
27.1689	27.5051	27.4389	27.3594	27.5099
27.8499	28.7219	28.4739	28.5296	28.5243
26.429	27.3758	27.3417	27.3027	27.1664
26.4406	26.8831	26.6426	26.5133	26.6439
30.562	30.4987	30.3729	30.5172	30.51
27.2904	27.9427	28.1575	27.9531	28.0399
26.6924	27.435	27.2395	27.2189	27.2782
26.7122	27.6955	27.7495	27.7049	27.744
29.1938	29.6524	29.6572	29.5621	29.5944
26.5635	27.3894	27.1992	27.1536	27.1236
28.2654	29.1941	29.1134	29.1044	29.1707
27.0188	27.6046	27.6511	27.5715	27.626
26.6378	27.5192	27.5355	27.3075	27.2407
26.7908	27.562	27.2978	27.3478	27.3729
26.9664	27.6636	28.009	28.0104	27.8587
26.2623	27.4601	27.3558	27.2345	27.1849
27.574	28.3775	28.302	28.3256	28.1204
27.6757	28.2681	28.3338	28.4486	28.3327
28.463	28.529	28.5293	28.5275	28.5468
26.8293	27.4177	27.5041	27.5229	27.5288
27.2554	27.9242	27.9681	28.1082	28.0685
27.109	27.942	28.027	27.9006	27.7456
26.083	25.993	26.7737	26.6367	26.5451
26.6915	27.3399	27.4629	27.1706	27.5461
27.5305	28.1689	28.1155	28.2391	28.2183
26.3383	26.8799	26.7569	26.7146	26.971
27.4491	27.8211	27.9689	27.9968	27.9577
28.36	28.7851	29.0617	28.6052	28.7628
26.3162	27.0096	27.218	27.2212	27.2926
28.1476	28.6687	28.8291	28.624	28.7489
29.4094	29.506	29.4848	29.5227	29.5392
26.9935	28.0993	28.0068	27.7926	27.7081
26.4522	27.3763	27.0613	27.2612	27.069
27.2318	28.3752	28.1849	28.2114	28.1526
28.5133	29.4365	29.1856	29.2238	29.1218
27.2396	27.5692	27.4929	27.7653	27.726
27.4812	28.0085	28.4058	27.8604	27.9225
26.6077	27.7135	27.7968	27.7662	27.4492
27.3856	28.3175	28.2472	28.3697	28.4269
26.2733	26.8714	27.2143	27.1102	27.2061
28.763	28.8442	28.9398	29.0316	28.8179
26.3417	27.4636	27.1823	27.3657	27.362
27.3551	27.8698	27.92	27.9663	27.9697
27.7533	28.5031	28.6038	28.5371	28.5062
26.6779	27.7972	27.8227	27.456	27.437
26.0923	27.5937	27.1641	27.3645	27.3425
27.5351	28.4421	28.2261	28.3681	28.3285
27.0811	27.4767	27.8598	27.4517	27.4815
27.1801	28.2357	28.283	28.2545	28.2217
26.6074	27.2939	27.4168	27.2317	27.1672
27.0818	28.0814	28.1562	28.0207	28.0086
26.8301	27.6968	27.366	27.3977	27.3913
26.8597	27.5127	27.7855	27.4531	27.513
28.4621	29.175	28.8509	29.125	29.0097
26.3081	27.703	27.4213	27.3011	27.246
26.4837	27.1782	27.1221	27.273	27.2888
26.6081	27.3761	27.303	27.4434	27.3744
26.9564	27.6581	27.5296	27.6503	27.5546
27.5946	28.1178	28.3977	28.1468	28.2723
26.6067	27.4332	27.3442	27.4791	27.3663
30.2391	30.2039	30.3319	30.3504	30.4398
27.1006	27.2955	27.7135	27.6255	27.5729
27.5106	28.5357	28.3989	28.364	28.3052
26.7112	27.6535	27.5048	27.4862	27.4157
26.3282	26.9089	27.0381	26.9346	27.0523
28.0408	28.9284	28.7962	28.8713	28.8452
28.2068	28.403	28.3683	28.5452	28.551
27.0866	27.6877	27.5586	27.4998	27.5151
26.2882	27.105	27.1016	27.0552	27.1885
26.1055	27.0529	26.9246	27.0601	27.0248
27.5995	28.6094	28.2335	28.089	28.1853
26.8676	27.9425	27.4807	27.1409	27.3938
28.1843	28.553	28.6776	28.564	28.6148
26.8881	27.8387	27.3539	27.5302	27.5302
28.9289	29.1307	29.0776	29.116	29.0811
28.1521	29.1396	28.8637	28.9653	28.9122
26.871	27.714	27.6344	27.65	27.6043
27.6973	28.7124	28.6929	28.5425	28.5464
25.9956	27.2216	27.1474	26.8967	27.0549
26.9729	27.9374	27.7117	27.8285	27.7626
26.495	27.2034	27.2445	27.0567	26.9986
27.609	28.2681	27.9957	28.115	28.0767
27.7193	28.8783	28.4733	28.3922	28.6889
26.7361	27.2473	27.4246	27.2424	27.2312
27.6308	28.1961	28.4251	28.3433	28.313
28.4026	28.4917	28.712	28.865	28.7487
26.1653	27.3935	27.1959	27.3187	27.2389
27.584	28.7291	28.7681	28.458	28.6
27.2779	28.1304	28.3725	28.2587	28.0054
26.4616	27.6927	27.5946	27.4594	27.5972
27.5056	28.4474	28.4397	28.4758	28.3551
26.8689	27.8113	27.8371	27.8064	27.7697
26.3854	27.1378	27.4015	27.2197	27.1191
29.7532	29.9011	29.9594	30.0488	30.0596
27.0694	28.0293	27.8314	27.6851	27.7925
26.6169	27.5957	27.3208	27.431	27.4008
26.8286	27.6363	27.637	27.6139	27.4701
27.923	28.9179	28.7626	28.8023	28.6562
27.6805	28.2354	28.3377	28.4107	28.4312
27.5746	28.3902	28.4375	28.4395	28.3658
28.3359	28.1216	28.1402	28.1244	28.1946
26.845	27.6814	27.8261	27.5532	27.7149
26.8297	27.9252	27.827	27.5522	27.6758
27.6583	27.8418	27.5962	27.817	27.855
27.3582	28.2053	28.1818	28.0075	28.1129
27.541	28.455	28.1932	27.9006	28.1696
28.0089	28.4466	28.4214	28.2589	28.3195
27.6538	28.7635	28.5369	28.4529	28.4396
27.3268	27.9193	27.8716	27.8687	27.8917
28.1986	29.1066	29.1248	28.9555	28.9862
27.1743	28.4307	28.178	28.2696	28.0047
28.2626	28.9414	29.0049	28.9589	28.9552
27.3789	27.3579	27.9544	27.5408	27.7046
27.5992	27.6655	28.0309	28.095	28.1332
27.8576	27.5941	27.8937	27.9345	27.9156
26.6022	27.5931	27.7249	27.3801	27.4271
26.9123	27.7626	27.3216	27.4604	27.5101
27.7758	28.7404	28.5335	28.4025	28.3983
27.1982	27.6295	27.9217	27.8234	27.8976
27.4679	27.8763	27.8812	27.959	27.9417
28.3212	28.9991	28.9867	29.069	28.9776
27.2763	27.932	27.8314	27.8799	27.7172
26.7779	27.7713	27.8363	27.7735	27.7636
27.5269	28.4606	28.3693	28.2501	28.1295
26.8141	27.3982	27.4229	27.359	27.3587
29.4169	30.0263	30.1274	29.9043	29.9881
27.3002	28.2287	28.2847	28.015	28.0889
27.6388	28.4877	28.165	28.2402	27.9965
27.2688	28.1185	27.8584	28.1666	28.1955
26.5496	27.6306	27.5417	27.6005	27.6247
26.9716	27.8065	27.9695	27.7167	27.774
27.325	27.956	27.6605	27.9742	27.7178
27.8019	28.1503	28.2503	28.2485	28.4344
26.5013	27.3428	27.4751	27.4097	27.204
28.2668	29.1925	28.8795	29.1023	29.0186
26.8041	27.9793	27.5013	27.6954	27.7824
25.9246	27.4907	27.3127	27.1309	27.1801
26.4938	27.5695	27.1787	27.1484	27.0141
26.9665	27.696	27.5973	27.764	27.5827
26.655	27.7146	27.5753	27.3069	27.4171
28.3118	29.1712	29.142	29.0513	29.1504
28.2669	28.8162	28.8418	28.7206	28.7862
26.7607	27.7161	27.5371	27.4937	27.5779
27.1595	27.6857	27.8498	27.5794	27.7774
27.2629	28.0888	27.8344	27.7656	27.73
26.6435	27.5487	27.242	27.3432	27.1813
27.2283	27.8332	27.4773	27.6693	27.6792
27.6135	28.5378	28.1043	28.3232	28.2979
27.4458	28.3082	28.414	28.27	28.2967
26.9669	27.2206	27.6868	27.5752	27.683
27.677	28.2143	28.2943	28.4938	28.3949
26.8616	27.9195	27.9343	27.3783	27.5621
27.7952	28.6495	28.3971	28.4659	28.4689
27.4851	28.4983	28.1691	28.2827	28.2465
28.2815	28.9137	28.6979	28.6097	28.4468
26.9724	27.0906	26.8754	27.0741	27.3984
29.7288	30.0767	30.0808	30.0165	30.0275
27.5602	28.2208	28.0804	28.2498	28.1967
27.9611	28.8196	28.691	28.7542	28.6916
27.1685	28.3272	28.3358	28.1493	27.8516
26.5648	27.6745	27.4868	27.4069	27.4545
26.8967	28.3993	27.827	27.7503	27.5845
26.3183	27.2367	26.9716	27.2521	27.181
27.5824	28.2553	28.2675	28.1811	28.2007
27.8167	28.0895	28.0665	27.9959	28.1095
29.6717	29.7674	29.9593	29.992	30.0571
27.686	28.3461	28.5207	28.5548	28.4225
26.75	27.1631	27.4048	27.1214	27.0125
27.099	27.345	27.5483	27.3846	27.3927
28.1256	28.329	28.4099	28.4076	28.4317
26.5729	27.5208	27.3317	27.505	27.543
27.8283	28.4745	28.5769	28.4204	28.4377
26.7376	27.2179	27.2255	27.4884	27.3026
27.175	27.8966	27.982	27.8427	27.9077
27.2711	27.9974	27.6311	27.7736	27.8253
27.5833	28.2057	28.1724	27.8992	28.0554
28.0882	28.7923	28.7947	28.6088	28.6502
27.1403	27.7465	27.8498	27.9565	27.8518
27.2563	27.9606	28.0403	28.0192	28.0598
27.9818	28.5758	28.7806	28.4338	28.6076
26.7758	27.4847	27.3681	27.5386	27.4374
28.052	28.4519	28.5245	28.3152	28.3709
29.3607	29.3777	29.418	29.4687	29.5212
27.0124	27.7143	27.7501	27.6955	27.6781
27.0091	27.6799	27.6353	27.624	27.5463
28.2302	28.9574	28.9287	28.9161	28.8771
27.2871	27.9411	27.8408	27.7349	27.7473
29.0191	29.5089	29.5153	29.5436	29.6139
27.2733	28.1464	28.0657	27.9981	28.0537
26.8191	27.6208	27.6481	27.2805	27.5858
26.1982	27.3329	26.7345	27.0804	27.0812
27.7618	28.2546	28.3135	28.3226	28.2771
27.7648	28.5736	28.2596	28.3971	28.3328
26.9829	27.8882	27.9129	27.8073	27.8171
27.3486	27.7223	28.0227	27.8993	28.0188
26.0144	27.8624	27.4577	27.242	27.3019
26.6775	27.7858	27.67	27.5241	27.5517
26.7763	27.8985	27.9113	27.6816	27.5775
26.6936	27.6057	27.3053	27.5464	27.3945
28.1744	28.3169	28.3764	28.3889	28.4327
27.8898	28.8066	28.6822	28.5412	28.631
27.4907	28.7155	28.1582	28.176	28.29
26.4063	27.6045	27.3137	27.2629	27.294
26.8175	27.5793	27.5499	27.5104	27.5225
26.6134	27.8822	27.729	27.7263	27.7099
26.9659	27.611	27.5494	27.4801	27.7066
28.1755	28.8007	28.7292	28.7331	28.8265
26.8636	27.7013	27.2619	27.3196	27.5052
26.7676	27.7556	27.2689	27.509	27.379
27.6969	28.4032	28.2789	28.4775	28.5014
27.2848	28.4178	28.0934	28.2256	28.0725
26.8474	27.5587	27.6561	27.4637	27.6044
27.024	27.1241	27.4731	27.4409	27.4288
27.9138	28.5555	28.3996	28.3553	28.3525
26.7691	27.7626	27.4394	27.5713	27.4427
27.0036	27.7276	27.8501	27.6981	27.7191
26.751	27.9655	27.8621	27.6642	27.5849
27.4431	28.0291	28.346	28.0535	28.0443
26.9223	27.3597	27.3659	27.6071	27.5558
28.6416	28.5797	28.3892	28.544	28.5196
27.2941	27.5348	27.7828	27.6054	27.6619
27.9339	28.4582	28.393	28.4684	28.3526
26.3556	27.5548	27.4542	27.1481	27.2514
26.7577	27.6472	27.7633	27.7881	27.8497
29.6126	30.0297	30.2118	30.088	30.0923
30.0499	29.83	30.0888	30.0591	30.1056
26.2325	27.2802	27.3506	27.2461	27.3318
26.6261	27.3718	27.4889	27.3866	27.6594
26.6458	27.3515	27.581	27.3867	27.3889
28.3401	28.7086	28.6291	28.6703	28.5792
27.8094	27.8947	27.891	27.9507	27.9389
26.6848	27.379	27.023	27.004	27.1744
27.2893	28.0603	28.1415	28.0903	28.0688
26.2646	27.4011	27.2573	27.2998	27.2011
28.1046	28.7083	28.8168	28.5674	28.6426
27.2867	28.3102	27.8653	28.0629	28.152
26.9657	28.174	28.0523	27.9818	27.9133
28.2134	28.8092	28.8609	28.7919	28.7027
27.9406	28.7442	28.6278	28.7187	28.6988
28.0518	28.5787	28.5067	28.4633	28.672
27.408	27.8217	28.0199	27.9075	27.9474
29.0528	28.8757	29.4151	29.3061	29.3137
26.8279	27.8231	27.7278	27.7687	27.7204
26.9868	27.6758	27.4352	27.504	27.6212
27.7082	28.4294	28.5619	28.397	28.2855
27.4394	27.8292	27.9328	27.9684	27.7777
27.0467	27.7667	27.8792	27.6455	27.7484
26.8978	27.6577	27.6415	27.7261	27.6201
27.6035	27.9791	27.9593	28.139	27.9467
27.1593	28.1231	27.8678	27.8642	27.9096
26.8983	27.912	27.8589	27.8713	27.7555
27.7158	28.6127	28.5494	28.4234	28.5052
27.3036	27.4446	27.9048	27.8148	27.913
27.69	28.36	28.6148	28.5361	28.5044
26.5203	27.496	27.4895	27.4496	27.4079
26.6808	27.6319	27.3863	27.4539	27.5007
28.1036	28.4261	28.5391	28.5913	28.6775
26.8943	27.3428	27.7406	27.6742	27.7231
26.8347	27.7641	27.8459	27.6392	27.5931
26.8063	27.4329	27.5636	27.6281	27.3962
26.2117	27.3901	27.2711	27.0623	27.1372
27.0046	27.6122	27.9092	27.7625	27.3599
27.0057	28.0262	27.9247	27.9399	27.8506
26.682	27.5005	27.4554	27.4851	27.4566
26.4387	27.6653	27.6005	27.38	27.4889
28.9855	29.8218	29.479	29.583	29.5932
28.7822	29.2433	29.2425	29.291	29.2845
28.9795	29.1057	29.4305	29.2707	29.2519
27.4113	27.7421	27.7268	27.7084	27.7993
27.05	28.0945	28.1412	28.015	27.9729
27.8076	28.3707	28.166	28.2188	28.1694
26.6863	27.1227	26.9957	27.0219	27.0289
26.4769	27.2975	27.3339	27.4568	27.3407
27.0951	28.1394	27.8466	27.8805	27.9251
26.7215	26.7515	27.458	27.4001	27.4657
26.918	27.8468	27.6831	27.6954	27.8022
28.6742	28.8082	29.0121	28.9469	28.9498
25.9914	26.5011	26.5613	26.9698	26.6533
26.8407	27.3407	27.4534	27.4864	27.3541
27.2829	28.0054	27.9475	28.0355	28.0652
26.5727	27.4674	27.4931	27.2719	27.331
27.5668	28.0642	28.4289	28.2408	28.3478
27.329	27.669	28.127	27.8636	27.9901
26.7508	27.633	27.3828	27.5	27.6308
27.0834	27.6579	27.7077	27.8094	27.8337
27.4152	28.3693	28.3449	28.1641	28.1075
26.6992	27.4628	27.4275	27.3315	27.4054
26.5779	27.124	26.987	27.2144	27.1263
26.3172	27.5492	27.1338	27.1037	27.0444
28.0379	28.4652	28.0974	28.3483	28.4458
28.2761	29	28.8763	28.9692	28.914
28.1036	28.8731	28.8474	28.6921	28.6392
27.304	28.067	28.0904	28.2292	28.1589
26.6423	27.5276	27.542	27.5278	27.4563
27.7508	28.0676	27.5372	27.8071	27.7658
28.0279	28.9619	28.6092	28.7988	28.6886
27.9117	28.4621	28.5096	28.5009	28.5023
26.5757	27.5088	27.3309	27.3256	27.3275
27.3484	28.4818	28.4214	27.9752	28.0166
28.1975	28.1506	28.3523	28.2715	28.3973
27.6259	28.3403	28.3469	28.2446	28.1954
26.5124	27.3846	27.1054	26.9981	27.3565
27.7265	28.1964	28.2096	28.3791	28.4107
26.8631	27.7594	27.6976	27.6614	27.5678
26.61	27.361	27.3249	27.4863	27.2323
25.8564	27.0696	27.1626	27.0132	26.8296
27.2134	27.6818	27.8415	27.8516	27.8605
27.145	28.043	28.2204	28.1128	28.0356
26.9499	27.3169	27.6431	27.4757	27.5255
27.5129	28.222	28.2549	28.1529	28.2783
27.4909	27.8975	27.8522	27.8825	27.8705
27.2655	28.2771	27.9402	28.1412	28.0754
28.3757	28.5601	28.427	28.6046	28.6834
26.7954	27.5917	27.3894	27.4909	27.4314
27.7958	28.4274	28.5419	28.0977	28.2167
26.9945	27.6105	27.8999	27.9513	27.9733
28.2334	28.3239	28.8005	28.7242	28.5965
29.4296	29.4039	29.8838	29.8216	29.7457
28.0836	28.7695	28.79	28.669	28.6622
26.9887	27.5567	27.7974	27.6107	27.6451
26.9024	27.6091	27.923	27.5262	27.6858
26.631	27.368	27.5371	27.4485	27.5187
27.4417	28.1354	28.0426	27.9526	28.0287
28.0098	28.9841	29.0361	28.8877	28.8666
28.1363	29.0792	28.9307	28.6939	28.7536
26.7794	27.5206	27.7894	27.5557	27.5619
27.0561	27.9884	27.6101	27.6166	27.7692
26.9972	27.0652	27.5656	27.5754	27.3806
27.4974	27.8295	27.9123	27.9621	27.9011
27.7505	28.5002	28.5519	28.4793	28.4524
27.043	27.4595	27.4898	27.6538	27.3026
29.8637	30.2982	30.2447	30.1736	30.2469
27.0806	28.0306	28.2059	28.0767	27.9741
28.3768	28.8233	28.8556	28.7641	28.786
26.7446	27.8971	27.4465	27.5568	27.4649
26.8422	27.7797	27.6133	27.6309	27.4552
26.3205	26.9877	27.1448	27.0332	26.9362
28.374	29.5224	29.1314	29.2573	29.1097
28.9442	29.6703	29.4983	29.5158	29.519
26.121	27.6061	27.3368	27.1725	27.1965
28.9208	29.4726	29.3917	29.2442	29.2734
27.9993	28.8579	28.6914	28.5087	28.638
28.4918	28.4738	28.8211	28.822	28.7633
26.6178	27.467	27.7232	27.6671	27.5889
25.9785	27.2779	27.1209	26.9424	27.0719
26.967	28.0148	27.8403	27.6312	27.7655
26.7216	27.7889	27.4293	27.3549	27.3089
28.162	29.1684	28.9557	28.9445	28.9665
26.8517	27.615	27.521	27.6876	27.6176
27.2654	28.185	27.9691	28.0858	27.9859
27.1903	27.9538	28.1071	28.0509	27.9566
26.9198	27.7354	27.7678	27.721	27.735
26.9326	27.7361	27.496	27.7389	27.7572
27.5092	28.4583	28.4626	28.3026	28.0363
27.6921	28.5672	28.4806	28.4567	28.4059
27.9539	28.272	28.4304	28.5154	28.485
27.1954	27.4895	27.6849	27.698	27.5551
26.6859	27.7263	27.7023	27.6968	27.6691
27.1339	27.9262	27.6558	27.6892	27.5309
26.9489	27.8285	27.7532	27.7314	27.5526
27.167	27.9256	27.8257	27.9441	27.8449
27.0125	27.8433	28.0064	27.8644	27.6857
26.5262	27.4861	27.2948	27.2847	27.2839
27.6517	27.9851	28.2853	28.1101	28.1674
28.7511	29.082	29.0157	29.1285	29.0923
27.4027	27.9334	28.1391	28.1215	28.1021
26.8986	28.1884	27.9328	27.6907	27.7431
27.8921	28.6228	28.8072	28.7032	28.6431
26.8078	27.7132	27.4581	27.416	27.4668
28.5425	28.6474	28.9152	28.8662	28.899
27.5878	28.6838	28.3806	28.5256	28.4805
27.8141	28.4622	28.5501	28.6216	28.5422
26.6423	27.4684	27.5382	27.4985	27.362
27.0194	27.7194	27.7153	27.6514	27.8378
26.094	26.7852	27.1963	27.0709	26.9926
26.4936	27.4486	27.1844	27.0871	27.0252
29.1125	29.5164	29.2996	29.4822	29.4723
26.9827	27.5986	27.7042	27.7558	27.603
27.6091	28.2016	28.0383	28.1553	28.3097
27.7905	28.4876	28.654	28.2959	28.3557
26.8101	27.5177	27.3926	27.5596	27.5254
27.344	28.1021	28.1983	28.0014	27.8974
26.9166	27.8784	27.6497	27.7187	27.7549
27.3406	27.9499	27.6894	27.8297	27.7664
27.5978	28.3743	28.4187	28.3821	28.315
26.6069	26.8614	26.9378	27.0503	26.7067
26.8547	27.436	27.5248	27.5505	27.4685
26.8505	27.8295	27.6952	27.6505	27.6157
26.8481	27.8872	28.0255	27.8263	27.908
30.2815	29.8474	30.2935	30.2867	30.2606
28.2892	28.0956	28.3186	28.2898	28.3839
28.2205	28.6956	28.6552	28.6558	28.6651
28.8277	29.2756	29.3009	29.2732	29.3521
27.2708	27.5074	27.5842	27.6612	27.5325
26.8047	27.7805	27.5238	27.454	27.5049
28.5695	28.3595	28.5269	28.6064	28.7267
27.9921	29.051	28.66	28.9008	28.859
27.4063	28.317	27.3831	27.9026	27.9558
29.4924	29.6195	29.6325	29.7184	29.7615
26.9245	27.9269	27.6835	27.5076	27.5712
27.4843	28.5623	28.3258	28.158	28.201
27.0015	27.7196	27.7535	27.8495	27.8885
26.6297	27.7276	27.2751	27.4054	27.3703
27.4196	27.9528	27.7917	27.7954	27.8307
27.7503	28.8666	28.5938	28.6368	28.6397
26.7679	27.7939	27.8608	27.6631	27.7524
26.7016	27.4814	27.353	27.1904	27.3172
28.5141	29.6185	29.4943	29.4234	29.4654
27.9239	27.8581	28.3865	28.2548	28.3024
26.8795	27.9932	27.924	27.906	27.8931
26.209	27.3449	27.2537	27.1993	27.1983
26.8014	27.9001	27.5232	27.7323	27.8234
26.9788	28.2376	28.0674	27.8422	28.0551
27.3541	28.2835	28.2385	28.1966	28.1984
28.5236	29.2301	29.1943	29.0336	28.9866
28.3546	29.0945	28.7694	28.8557	28.9575
26.7758	27.5747	27.2419	27.2846	27.3508
26.7332	27.8876	27.8743	27.8213	27.5058
26.2005	26.9341	27.2815	26.8898	26.957
28.4822	29.8126	29.1877	29.3502	29.3026
27.3263	27.7339	27.9857	27.8737	27.9053
27.9033	28.0979	28.1272	28.1906	28.2425
26.2285	26.8733	27.2716	27.1679	27.1198
27.4127	28.672	28.2179	28.4586	28.3395
26.5355	27.8336	27.6444	27.5493	27.6076
26.7511	27.5117	27.2365	27.3384	27.3153
26.9481	27.259	27.1945	27.2828	27.2135
26.6852	27.5686	27.679	27.7188	27.7272
26.9152	27.8998	27.8401	27.7863	27.7361
27.1448	27.7528	27.7963	27.8307	27.7358
28.1638	29.1353	28.8635	28.8522	28.8604
28.7583	28.9391	28.7317	28.8829	29.0417
26.6656	27.7995	27.5375	27.3914	27.5443
27.8226	28.5053	28.4585	28.465	28.5353
26.932	27.9882	28.091	27.8078	27.968
26.9011	28.1017	27.8242	27.9694	27.7771
27.7866	28.5706	28.6522	28.4024	28.386
27.4741	27.9337	28.016	27.9312	27.9991
28.3623	29.0398	28.8243	28.8012	28.8515
27.4374	28.1214	28.0158	27.8554	27.9429
26.7769	27.7825	27.7036	27.5103	27.6213
26.9072	27.9436	27.815	27.7176	27.6199
27.024	27.7737	27.7546	27.6689	27.579
27.0715	27.9454	27.7752	27.6043	27.6746
27.0091	27.8577	27.5761	27.5826	27.6339
26.9185	28.1337	27.9456	27.9289	27.7892
26.7758	28.0187	27.9427	27.8109	27.8107
27.2267	27.851	28.031	27.9051	27.8467
26.9663	27.5763	27.4728	27.4759	27.4989
26.1241	27.2071	27.399	27.1443	27.0378
26.3882	27.0613	27.2109	27.2324	27.1911
26.5518	27.5212	27.3971	27.3713	27.4197
28.0848	28.7576	28.3506	28.3757	28.4432
28.4162	29.2147	29.0688	29.0985	29.1606
28.4233	29.2601	29.0702	28.9999	28.9452
26.441	27.4992	27.3179	27.0908	27.1438
27.1219	27.9854	27.7944	27.6914	27.7493
27.7811	28.7602	28.5426	28.6022	28.5563
27.111	28.0082	28.0305	27.7375	27.9728
27.9941	28.1442	28.5673	28.3656	28.3058
26.6749	27.4128	27.3285	27.2918	27.4289
26.357	27.3502	27.2541	27.556	27.5222
27.4298	27.7383	27.7706	27.7024	27.6824
26.5358	27.538	27.2161	27.3793	27.424
26.4466	27.5295	27.4487	27.3038	27.1342
27.9618	28.4461	28.6303	28.6225	28.5728
27.1201	27.9461	28.0097	27.8793	28.0257
28.7387	29.3471	29.3658	29.3789	29.4737
27.453	28.3392	27.8707	27.9204	27.9146
27.0201	27.5129	27.8355	27.8971	27.8639
27.0025	27.8237	27.6587	27.6944	27.5878
26.8168	27.5742	27.281	27.1141	27.2159
28.0622	29.0864	28.9474	28.7205	28.6332
26.7241	27.4932	27.6575	27.3137	27.3924
27.433	28.611	28.2433	28.2795	28.3613
28.1633	28.6565	28.7774	28.5706	28.705
27.5714	28.5427	28.5332	28.4089	28.4571
26.5022	27.0993	27.155	27.2479	27.1731
27.4114	28.0772	28.1338	28.2251	28.0441
27.0687	27.7581	27.7209	27.5395	27.5746
26.3641	27.1803	26.8251	27.0097	27.0051
25.7165	26.4339	27.0597	26.5495	26.4544
28.4499	28.9109	28.9848	28.9491	29.0877
26.313	27.2139	27.3806	27.1083	27.0531
27.5398	28.5385	28.4063	28.3666	28.2892
26.8901	27.4631	27.7867	27.6574	27.6235
26.5642	27.5596	27.5095	27.397	27.4832
26.4518	27.0786	27.3329	27.2316	27.2711
26.7026	27.5319	27.5088	27.4377	27.5341
28.8063	29.5187	29.4286	29.3868	29.3948
27.1774	27.9051	28.0536	27.9899	27.9052
26.1226	27.4366	27.2964	27.0855	27.0235
29.1713	30.0342	29.5931	29.6903	29.6765
27.896	28.1951	28.3912	28.4491	28.2957
27.2509	27.779	27.9091	27.8276	27.7151
27.2102	28.1742	28.0427	27.9216	27.9479
27.6138	27.7076	27.8017	27.9134	27.8776
27.9942	28.6352	28.6447	28.4831	28.6764
30.2152	30.2376	30.2877	30.3374	30.3421
26.5893	27.3157	27.3336	27.2897	27.3223
27.1576	27.9978	27.8274	27.8098	27.7768
27.2142	27.973	27.8136	27.51	27.5221
28.2822	29.0056	28.9718	29.1056	28.8317
27.3692	28.1616	27.7855	27.8917	28.0343
28.9652	29.0875	29.3036	29.0922	29.2847
26.8337	27.5083	27.5655	27.4636	27.5857
28.3331	28.7507	28.8677	28.8253	28.7806
29.2502	29.2078	29.3898	29.4121	29.5494
29.166	29.6568	29.9204	29.8033	29.8152
27.2996	27.563	27.5025	27.4791	27.6381
26.7428	27.7286	27.5315	27.5304	27.6321
26.8393	27.5363	27.5625	27.4331	27.2743
29.6823	29.7003	30.0645	30.0665	30.1858
27.256	28.0401	27.955	27.8615	27.72
28.5161	28.8992	29.2031	28.9384	29.0537
26.5535	27.4026	27.4391	27.2928	27.2727
27.2541	27.5195	27.2948	27.4177	27.3872
27.3535	28.5038	28.4755	28.1939	28.2467
27.5347	28.0705	28.0506	27.9859	27.887
27.0482	27.4274	27.4499	27.5611	27.444
26.1369	27.2342	27.053	26.8578	26.7266
26.4519	26.9791	27.1991	26.9361	27.0069
27.9348	28.3676	28.5236	28.4002	28.482
28.6067	29.3488	29.4865	29.4883	29.4375
27.6918	27.3468	27.7505	27.727	27.7437
26.8211	27.5604	27.4691	27.6131	27.5559
26.8487	28.1462	28.0029	27.8754	27.8695
26.1053	26.9855	27.6868	27.5347	27.4119
30.8724	30.7809	31.1694	31.0653	31.1539
26.4263	27.1476	27.4841	27.5098	27.3202
27.2742	28.1919	28.0134	28.0181	27.9302
27.0516	27.6569	27.8546	27.7937	27.8028
26.4189	27.3532	27.2007	27.1499	27.2368
28.143	28.5115	28.7689	28.5663	28.6595
25.8484	27.0599	26.9429	26.9477	26.8213
27.2387	28.1077	28.0215	27.9454	27.9948
26.2688	27.5094	27.3734	27.011	27.1597
26.7847	27.3249	27.5546	27.5195	27.4518
27.8113	28.699	28.7256	28.6984	28.6761
28.3126	28.4061	28.3729	28.4577	28.4393
28.1925	28.7059	28.8786	28.874	28.7979
26.7113	27.4234	27.3557	27.2157	27.4295
27.7484	28.6555	28.4691	28.4303	28.2791
27.5159	27.9676	27.9859	28.0324	28.0357
28.6544	29.1191	29.3842	29.0976	29.2141
29.0208	28.9951	29.2095	29.0582	29.1014
26.9273	27.7884	27.6768	27.5251	27.5919
27.2898	27.8337	28.2307	27.888	28.0193
27.4265	27.7337	27.9082	27.9894	27.9048
28.6804	29.2282	29.2348	29.1538	29.2045
27.8794	28.3539	28.3415	28.213	28.2021
27.0437	27.8989	27.6408	27.47	27.5953
27.4511	28.1578	27.996	28.0038	27.9669
29.0848	29.0914	29.088	29.2271	29.2545
27.0537	27.5776	27.6687	27.3528	27.5574
26.6646	27.1074	27.3883	27.0705	27.117
27.0809	27.7379	27.7574	27.7192	27.7385
26.2863	27.2188	27.1871	26.9957	27.2531
26.814	27.7075	27.6486	27.4543	27.557
28.2398	29.0578	29.0554	29.0579	28.985
26.9507	27.9296	27.6564	27.6099	27.4551
28.149	28.4204	28.5667	28.3694	28.5804
29.1904	30.0823	29.8237	29.9418	29.8298
27.1964	28.0832	28.1178	28.1876	28.1357
26.4228	27.2557	27.2173	26.991	27.2694
27.1752	28.4027	28.3416	28.0085	28.088
27.1348	28.0178	28.1319	28.1081	28.0596
27.9727	28.595	28.6008	28.4688	28.6097
26.5968	27.442	27.449	27.2604	27.3388
27.4646	28.3436	28.1929	28.1038	28.1811
28.0274	28.8071	28.5987	28.7313	28.7197
26.5866	27.2274	27.5037	27.2947	27.3122
27.5815	28.0836	28.3859	28.2083	28.0375
27.9387	28.6393	28.7312	28.6493	28.7312
27.147	28.3194	28.0585	28.0668	28.0537
26.749	27.0424	27.5276	27.1321	27.2768
26.308	27.4299	27.5465	27.4076	27.2613
28.5193	28.847	28.91	29.1561	29.1363
26.7833	27.3093	27.62	27.6342	27.3952
26.5553	27.3347	27.4886	27.4008	27.4788
26.692	27.4227	27.5165	27.4685	27.5279
27.6161	28.6365	28.6442	28.6904	28.6605
29.5552	29.7283	29.4494	29.7337	29.7245
27.2186	27.7025	27.3696	27.5366	27.4672
26.7126	27.7991	27.7402	27.5579	27.5146
27.2935	27.9695	27.7776	27.9022	27.9975
27.2836	28.0458	28.1019	28.0033	27.9164
26.8997	27.8579	27.7574	27.5103	27.5088
29.9243	30.2598	30.2188	30.2599	30.2163
27.7273	28.5001	28.3813	28.4248	28.577
26.7876	27.9956	27.6466	27.7371	27.6569
27.4231	28.1139	27.8173	28.0294	27.8607
28.3322	29.025	29.1183	29.0966	29.0196
26.7101	27.5372	27.4899	27.4546	27.427
27.6662	27.947	27.9895	27.9326	28.0182
28.3325	28.8565	28.7552	28.8615	28.8938
26.5175	27.453	27.6645	27.6141	27.3117
26.3173	27.4822	27.2085	27.0528	27.2179
27.04	27.6561	27.5951	27.4963	27.4973
26.6116	27.8409	27.5211	27.2972	27.1918
28.1734	28.7796	28.9505	28.9054	28.7923
27.7787	28.2243	28.2281	28.3429	28.3595
26.7717	27.7876	27.6757	27.8165	27.6817
26.6522	27.348	27.4784	27.4557	27.4881
27.0355	28.0244	28.0971	27.6076	27.8763
27.1585	28.1606	28.1601	27.8944	27.9788
28.8808	29.2303	29.509	29.3454	29.4664
28.9943	29.4816	29.3315	29.4393	29.3199
27.2505	27.8967	27.8241	28.1073	28.0169
28.4653	29.2186	29.3754	29.3182	29.1267
26.9671	27.9889	27.6925	27.5796	27.5956
28.3805	28.9509	28.7153	28.8552	28.7987
28.0916	28.9219	28.8133	28.6544	28.7241
27.0876	27.4296	27.5083	27.409	27.5415
26.8917	28.141	27.8625	27.7242	27.8895
27.3664	28.1332	28.034	28.0637	27.996
26.413	27.6001	27.5343	27.2938	27.2627
27.846	27.7639	28.0718	27.8965	27.9423
27.2575	28.1283	27.9295	27.7624	27.9668
26.362	27.2623	27.6741	27.3363	27.5312
28.0597	29.0041	28.8251	28.8313	28.8976
27.1338	27.8746	27.5049	27.7474	27.6428
27.4495	28.1841	28.0892	27.8987	28.2366
28.6285	28.8493	28.6627	28.7415	28.7859
28.0071	28.16	28.2228	28.2912	28.2925
27.1094	27.0943	27.5843	27.2148	27.3166
27.3023	28.2053	28.0498	28.0538	28.1567
27.0541	27.6224	27.8469	27.6936	27.7952
26.3991	27.5258	27.4896	27.0946	27.0302
27.8259	28.804	28.5979	28.7502	28.589
27.9643	28.8389	28.9197	28.7242	28.8498
28.0979	28.946	28.8421	28.6873	28.855
27.3368	28.0388	28.0674	27.9765	28.0677
26.8205	27.908	27.8631	27.7612	27.6412
26.9164	27.4582	27.8744	27.5297	27.6649
28.1993	28.9414	29.0171	28.9451	29.0105
28.4575	28.9688	28.9127	28.9323	28.9349
28.1029	29.1754	28.7042	28.9692	28.7492
26.5879	27.7919	27.7146	27.4871	27.4353
27.4052	27.9452	27.9244	28.1649	28.1142
26.9348	28.2475	28.023	27.9016	27.911
27.7667	28.4131	28.1021	28.065	28.1817
27.2626	27.7583	27.8365	27.7079	27.7239
27.3652	28.0535	27.9903	28.0182	28.0454
26.8549	27.8226	27.7078	27.7495	27.8114
28.8499	29.7021	29.6321	29.4216	29.3212
27.5875	28.2354	28.4071	28.2464	28.3904
27.1106	28.2297	27.976	27.83	27.84
27.4974	28.067	27.8171	27.9674	27.8639
25.7637	26.7639	26.7593	26.8067	26.799
26.8086	27.5188	27.645	27.5342	27.4513
26.9427	28.1474	27.9526	28.0743	27.8167
27.8925	28.7414	28.6374	28.749	28.7574
27.2847	27.3702	27.2913	27.5827	27.6237
26.7476	27.6306	27.3634	27.4239	27.2873
27.3362	28.3654	28.3844	28.124	28.1146
26.3456	27.3653	27.4276	27.5202	27.4391
27.4839	28.3661	28.4516	28.4299	28.3613
26.7998	27.4301	27.4471	27.5496	27.505
27.1129	27.8825	27.7827	27.7766	27.7798
27.6939	27.4673	27.7849	27.7763	27.751
29.8203	29.7649	29.7942	29.7115	29.8537
26.2365	27.0613	27.0477	27.0883	26.9644
27.1226	27.9336	27.9309	27.9474	27.8778
28.7905	29.055	29.0292	29.0316	29.1041
27.5738	27.846	28.1372	28.148	28.1577
27.0321	27.5866	27.5566	27.5307	27.7341
26.5633	27.395	26.8679	27.14	27.2368
28.5391	29.3136	29.388	29.3553	29.328
25.9199	26.8674	27.1361	27.1052	27.0896
27.7878	28.3772	28.1339	28.1987	27.9793
28.0109	28.7983	28.6665	28.5302	28.4794
26.2603	27.3457	27.256	27.0104	27.0769
28.2022	28.8992	28.9946	28.8859	28.8924
27.2831	27.9502	28.1727	27.9926	27.9485
26.7999	27.6614	27.4614	27.6219	27.664
28.0354	28.8235	28.6792	28.7382	28.7612
27.7017	28.4536	28.3261	28.2849	28.3295
27.1475	28.1773	28.0142	27.9761	27.9192
27.9926	28.8616	28.6898	28.7565	28.507
27.0463	27.8423	27.7819	27.5535	27.6794
28.8736	29.0124	29.2788	29.2059	29.1495
26.8621	27.7498	27.6587	27.6635	27.6319
27.9697	28.6663	28.551	28.786	28.7984
26.4464	27.4876	27.3957	27.2604	27.3909
27.4647	27.9036	28.176	28.1514	28.0557
26.6613	27.7139	27.4102	27.4675	27.5195
28.6331	29.0226	28.9405	28.9367	29.1073
26.4109	27.2603	27.3643	27.2869	27.2052
26.1096	27.4038	27.3062	27.0326	27.0115
25.9281	26.6575	26.2506	26.7818	26.4132
26.8951	27.4555	27.5543	27.4734	27.4219
26.5888	27.5531	27.4548	27.3618	27.3882
27.1098	27.656	27.5868	27.5614	27.5622
28.5879	29.2366	28.9965	28.4824	28.7686
27.5055	28.0508	27.9191	27.7853	27.9937
27.7634	28.4606	28.3876	28.4517	28.4522
27.8791	28.2284	28.1867	27.8068	28.1102
27.0336	27.8535	27.8283	27.708	27.7743
27.285	28.0264	28.2886	27.9741	27.9891
26.2551	27.2748	27.0379	27.1512	27.3118
27.1828	27.7506	27.7326	27.6582	27.5176
27.7351	28.2425	28.0141	28.1251	27.8829
27.0626	28.1771	28.2459	28.1373	28.116
27.844	28.5067	28.4136	28.5084	28.2931
27.0001	27.9787	27.5711	27.7856	27.735
28.809	29.0908	29.1403	29.1357	29.1439
26.9862	27.44	27.6745	27.6405	27.6082
27.5346	28.5245	28.1939	28.2065	28.2741
28.9045	29.3764	29.1474	29.2161	29.232
26.9394	27.6337	27.7411	27.1344	27.4535
26.7476	27.6308	27.1735	27.1314	27.3866
26.0018	26.938	27.1286	26.9145	27.0898
26.6708	27.4589	27.4344	27.4423	27.4223
26.6838	27.707	27.4156	27.4922	27.519
26.7257	27.4695	27.4819	27.6535	27.6173
26.5192	27.2273	27.4586	27.3079	27.449
29.3293	29.8248	29.9018	29.788	29.8746
26.5696	27.688	27.2494	27.3289	27.3319
26.7341	27.6857	27.8476	27.7727	27.7286
28.6741	29.2162	29.1532	29.392	29.2902
26.5802	27.4179	27.1725	27.3599	27.2695
27.5102	28.4797	28.19	28.2552	28.2332
26.926	27.6584	27.4101	27.7467	27.5778
27.0488	27.5981	27.8569	27.779	27.7015
27.7934	28.6918	28.7165	28.5274	28.6374
26.8253	27.7817	27.3653	27.495	27.4565
27.5172	28.0205	28.1307	28.0823	28.2143
27.5125	27.9485	28.1125	28.0964	27.959
27.0662	27.9773	28.039	27.7941	27.9621
28.3805	28.726	28.7069	28.6732	28.8465
27.1061	28.0706	27.9604	28.0258	27.9213
27.4465	28.2775	28.0428	28.1958	28.0879
26.4348	27.5911	27.0537	27.2099	26.9202
27.9712	28.618	28.7809	28.7148	28.7102
27.2827	28.1574	27.9224	28.0453	28.065
28.2784	28.923	28.4096	28.6566	28.8161
28.4085	29.0165	29.0642	28.9453	28.9504
28.4858	29.2779	29.3193	29.2857	29.2099
27.1967	28.1286	28.1617	28.0458	27.8758
26.8011	27.7658	27.6067	27.4756	27.4691
26.7372	27.6369	27.3623	27.1877	27.2659
26.8088	27.4905	27.4157	27.3836	27.3106
28.5981	28.6703	28.5734	28.7051	28.722
26.5596	27.5206	27.334	27.319	27.2826
27.0906	28.2197	28.0606	28.0581	27.9655
28.0399	28.8063	28.7391	28.5936	28.7516
28.7334	28.8341	28.8592	29.077	29.001
26.5691	27.6004	27.5219	27.6681	27.3793
27.1617	28.1051	28.1304	27.975	27.827
27.2439	27.8642	27.7859	28.0457	27.9914
27.1987	28.0777	27.7751	27.7456	27.7754
27.4225	28.0109	27.8787	27.9669	27.8516
27.7048	28.2503	28.5618	28.2421	28.3448
27.3195	27.9906	27.8904	27.9797	27.8583
29.0325	29.6949	29.7052	29.4351	29.6377
28.4111	28.8754	28.7034	28.7995	28.7806
28.145	28.904	28.7014	28.778	28.6318
26.9878	27.7317	27.6056	27.5602	27.7121
27.0746	27.5309	27.7282	27.7943	27.7242
27.2496	28.1422	28.0034	28.0328	28.0767
27.1846	28.1235	27.9023	27.8318	27.8575
28.6636	29.1336	29.1668	29.0352	28.8979
27.1886	27.9306	27.8947	27.8728	28.0075
28.688	29.5427	29.242	29.4261	29.3781
27.9479	27.8572	27.8281	28.0457	28.0382
28.7053	28.5793	28.9408	28.9707	28.8672
27.1058	27.6639	27.9221	27.824	27.7094
26.9733	27.7784	28.087	27.579	27.5644
28.5081	28.785	28.7953	28.9689	28.9188
27.3098	28.32	28.1772	28.2854	28.1417
27.7297	28.2793	28.2341	28.0565	28.1694
26.8641	27.7058	27.6707	27.6174	27.5564
27.4579	27.6338	27.6317	27.5883	27.6578
27.1169	27.678	28.0448	27.7764	27.835
27.1529	27.27	27.6025	27.4424	27.5316
26.8781	28.012	27.691	27.6477	27.8029
26.5038	27.3941	27.1605	27.3094	27.1227
28.0424	28.7659	28.6341	28.6068	28.5418
27.7735	27.8088	28.1404	27.9124	28.1343
26.5657	27.1415	27.2816	27.2345	27.3112
27.219	28.0538	28.0286	27.9576	28.061
27.2588	28.0978	28.0336	27.8966	27.9563
26.7883	27.7544	27.7039	27.5983	27.787
26.305	27.0585	27.4878	27.1815	27.1091
26.9663	27.9184	27.8692	27.7742	27.8062
26.4266	27.1526	27.1423	27.1787	27.0712
27.3387	28.0369	28.2329	27.821	27.9934
27.2959	28.0636	27.8727	27.9819	28.0521
27.4454	28.2427	28.0528	28.013	27.9311
26.6137	27.4376	27.6	27.5737	27.6712
26.721	27.9747	27.4781	27.692	27.634
26.0354	26.9581	27.2538	26.9315	26.9419
26.7142	27.2269	27.3391	27.1166	27.1419
26.2397	27.5467	27.3209	27.3939	27.2219
28.7999	29.456	29.5658	29.3874	29.4101
26.8933	27.7636	27.6585	27.8059	27.8367
27.9006	27.9729	27.9799	28.0652	28.1261
26.9437	27.8894	27.7275	27.6847	27.718
27.1237	28.0097	28.0583	28.0315	27.9657
26.4882	27.6424	27.4763	27.5273	27.6933
26.8581	27.6997	27.3624	27.4387	27.3072
26.7991	27.8275	27.7085	27.4926	27.6065
27.1255	27.5575	27.7397	27.6089	27.7274
26.752	27.5693	27.7636	27.5247	27.6194
26.2115	27.4649	27.2606	27.2393	27.2853
27.9983	28.7287	28.8065	28.7794	28.7088
26.7634	27.4543	27.6188	27.5711	27.4513
26.4752	26.9574	27.2999	27.1731	27.2415
27.3828	28.2973	28.0947	28.1384	28.1654
26.4796	27.4362	27.3027	27.243	27.2228
27.1136	27.789	27.6185	27.799	27.7425
26.0982	27.0426	27.1534	27.1214	27.1092
26.7587	27.6355	27.798	27.5232	27.6829
27.9368	28.6269	28.5522	28.6608	28.6353
26.5545	27.4855	27.4679	27.4657	27.3392
26.5322	26.9488	27.3874	27.2895	27.3669
27.8876	28.7225	28.7648	28.5571	28.586
26.7197	27.7998	27.4309	27.4974	27.5485
27.3982	28.1881	28.3991	28.1447	28.3389
26.3768	27.2546	27.0378	27.0752	27.2643
26.7833	28.0229	27.9737	27.75	27.8442
27.255	27.8704	27.864	27.9967	28.0653
26.9899	28.0458	27.7177	27.4995	27.5952
27.7921	28.6959	28.6232	28.5004	28.5008
27.9685	28.6922	28.7515	28.7926	28.7072
27.4807	28.3419	28.2479	28.0906	28.029
28.3419	29.0006	28.9865	29.0325	28.8485
27.3689	28.3474	27.9792	28.1002	28.085
27.0831	27.7336	27.4394	27.427	27.412
26.5048	27.4158	27.2749	27.0029	27.3603
26.5297	27.7019	27.219	27.2989	27.2248
26.6839	27.6264	27.5185	27.4657	27.4183
27.028	27.9625	28.2352	27.8379	27.9702
26.6296	27.0946	27.3713	27.0822	27.2351
26.7685	27.7431	27.3989	27.399	27.4733
26.2384	27.271	27.3689	26.8413	27.0953
27.4314	28.31	28.2149	28.0729	28.086
26.4282	27.0273	27.1252	27.1334	26.8868
27.1458	27.9472	27.6954	27.9578	27.9154
26.8806	27.8325	27.7009	27.7343	27.782
28.0696	28.2517	28.237	28.2508	28.3187
26.2922	27.0277	27.2012	27.0943	26.9756
27.2928	27.7775	27.6407	27.5419	27.5631
27.4961	27.8966	28.0703	28.0664	28.1362
27.4983	28.1796	28.1508	28.1432	28.2356
27.8546	28.7233	28.6027	28.6727	28.4981
27.5333	27.7404	27.5191	27.5357	27.5649
26.6105	27.3654	27.2966	26.9472	27.1176
26.6201	27.6943	27.7008	27.4271	27.5501
28.9852	29.2271	29.3256	29.2464	29.314
27.2686	28.1405	28.102	27.9809	27.9939
27.2676	27.9385	27.6213	27.6385	27.7464
26.6267	27.7092	27.3024	27.3599	27.4094
26.815	27.7685	27.6928	27.3889	27.2697
26.3909	27.1757	27.0898	27.2091	27.1436
26.4684	27.6203	27.1307	27.4279	27.4752
29.0842	29.9616	29.8412	29.7722	29.6566
27.7906	28.4093	28.1961	28.4135	28.3132
26.496	27.4206	27.3793	27.1746	27.4047
26.3571	27.0401	27.3703	27.0514	27.0351
27.9374	28.3129	28.2877	28.4244	28.293
28.1055	28.7195	28.6091	28.7704	28.627
28.5448	29.0348	28.9741	29.1268	29.0138
28.9751	28.9251	29.0324	29.3023	29.276
26.6535	27.5266	27.5506	27.6705	27.7441
29.43	30.1941	29.9009	30.1553	29.9558
27.4128	27.7491	27.7847	27.7449	27.8975
27.5075	28.6351	28.5186	28.4618	28.4667
26.7573	27.3256	27.6059	27.4705	27.4999
27.0528	28.0727	27.9357	27.676	27.7387
27.441	28.4249	27.943	28.0104	28.1788
27.1102	27.9691	27.8839	27.7789	27.8204
26.3459	27.3903	27.2745	27.2238	27.2823
28.4207	29.1636	28.9729	29.0156	28.9725
27.2282	28.1247	27.9993	28.0814	28.0613
26.8627	27.8918	27.5744	27.4251	27.6705
27.7917	28.5817	28.5274	28.5126	28.4036
26.9265	27.9806	27.8957	27.9119	27.642
27.3568	28.3419	28.1961	27.9954	28.1532
27.8197	28.1604	28.1078	28.0534	28.0898
29.0269	29.4264	29.3525	29.1934	29.3555
27.1709	27.4372	27.6292	27.6065	27.4687
28.2779	28.883	28.7463	28.9188	28.8258
26.5067	27.112	27.45	27.4596	27.3463
29.9039	29.853	30.0116	29.9905	30.0284
27.1268	27.9141	27.6402	27.9913	27.7262
26.3872	27.5249	27.1812	27.3039	27.3485
27.5284	28.3302	28.0028	28.0496	28.1392
26.0411	26.6368	27.1844	26.8576	26.889
27.1752	28.106	27.8811	28.0078	27.9959
27.7112	28.7518	28.6737	28.6552	28.6021
28.4581	29.4159	28.9995	29.3277	29.1641
26.9652	27.8978	27.7475	27.5366	27.7444
27.2208	28.2088	28.1313	27.9126	27.9619
29.1272	29.7706	29.6759	29.5496	29.6671
26.1506	27.4863	27.3663	27.0583	27.2427
26.6698	27.447	27.6227	27.5881	27.6449
27.5764	28.2974	28.1064	28.0287	27.8855
27.8141	28.4204	28.4047	28.3198	28.4789
27.0713	28.0608	27.8342	27.6877	27.705
26.3827	27.579	27.3708	27.5331	27.4407
28.2092	28.9639	28.6919	28.6419	28.62
26.9243	27.3588	27.4003	27.5918	27.4944
27.8922	28.6791	28.7633	28.4309	28.4372
26.7869	27.7574	27.6604	27.2783	27.5438
26.4606	27.2769	27.2218	27.2791	27.4787
26.4686	27.3964	27.5398	27.4518	27.3176
27.1057	27.9584	28.1168	27.8466	27.9835
27.6223	28.2743	28.2487	28.2879	28.2229
26.7469	27.6341	27.6784	27.4747	27.4681
27.5054	28.1802	28.0231	28.2633	28.0559
26.7281	27.5786	27.6959	27.6059	27.6848
27.0385	27.5495	27.2599	27.5036	27.4886
27.2142	28.2729	28.1735	28.041	27.7984
27.8333	28.2168	28.2226	28.3447	28.3167
27.5588	28.5272	28.4283	28.1466	28.1845
27.2404	27.9336	27.8908	27.7601	27.6785
26.8334	28.0672	27.3401	27.8874	27.6987
27.2241	27.9675	27.8161	27.8012	27.702
26.777	27.7082	27.6875	27.1719	27.6192
28.0839	28.7206	28.8555	28.7575	28.9336
27.0938	27.4572	27.7408	27.6236	27.6242
29.7212	29.5906	29.9905	29.9427	29.9005
28.1113	28.8715	28.6863	28.5669	28.6999
26.8086	27.5651	27.4472	27.5	27.479
26.4626	27.5594	27.3744	27.3517	27.3081
26.5321	27.5175	27.0636	27.0807	27.2228
27.5772	28.1282	28.2078	27.9642	28.0164
26.9315	27.0462	27.7329	27.3217	27.5916
28.2405	29.0024	28.9163	28.9725	28.9348
27.4419	28.0243	28.0214	28.2106	28.0758
26.6389	27.2786	27.3228	27.4534	27.5889
28.3304	28.8633	28.7763	28.7163	28.8623
29.0023	29.4534	29.3851	29.7272	29.3755
26.1685	27.5524	27.4526	27.2752	27.3387
26.3946	27.1881	26.9618	27.0759	27.0189
26.8629	28.2443	27.8209	28.0309	27.9179
27.5944	28.5677	28.4158	28.2585	28.36
26.3868	27.2444	27.3481	27.2444	27.2157
27.0253	27.9281	27.967	27.9787	27.7463
27.3358	28.3549	27.6603	28.0336	28.0271
27.2665	27.0054	27.0122	26.9259	27.1007
28.5518	29.4216	29.1638	29.3138	29.3153
26.5172	27.6289	27.5141	27.1029	27.1704
27.1452	27.8125	27.7467	27.5402	27.4215
28.0938	28.6908	28.4385	28.507	28.5153
27.1227	28.0185	27.6323	27.7658	27.9506
27.8953	28.6825	28.3167	28.5192	28.6333
28.0825	28.5704	28.8458	28.8014	28.8996
26.9255	27.7172	27.8757	27.7325	27.6893
28.3543	28.9918	29.1354	29.0605	28.9637
27.1814	27.9218	28.0117	27.8297	27.8103
26.045	27.0587	27.2712	26.7434	26.9787
26.6115	27.2615	27.6163	27.4555	27.4102
27.0581	27.5924	27.7727	27.6745	27.655
27.5868	28.3379	28.2264	28.2544	28.3384
28.9773	29.7487	29.5537	29.5224	29.625
28.2639	28.9237	28.6696	28.9939	28.868
27.6707	28.4431	28.5114	28.3269	28.3483
27.7698	28.21	28.3703	28.3241	28.3977
26.9994	27.7532	27.9391	27.6892	27.6953
27.4203	28.1985	28.6115	28.363	28.2379
28.9329	29.7074	29.2621	29.2847	29.3521
29.3746	29.0073	29.3536	29.4466	29.3779
26.9313	27.3161	27.4829	27.4607	27.4407
26.27	27.0076	27.0997	27.2435	27.2923
26.6918	27.6948	27.6318	27.5701	27.4842
27.4783	28.3226	27.8999	28.0392	28.0707
26.2972	26.9994	27.1237	27.0145	27.1128
26.5559	27.2769	27.0563	27.0266	26.906
28.2103	28.9815	28.685	28.8278	28.7042
28.2985	29.1476	29.2083	29.1581	29.1473
28.3471	29.0504	28.8778	28.9834	29.0201
29.1525	28.8672	29.1234	29.2563	29.276
30.5795	30.4579	30.6216	30.634	30.6411
25.9467	27.042	27.2346	26.9503	26.9869
27.9268	28.0173	28.3629	28.4045	28.4089
28.6003	29.078	29.0573	28.9839	28.9122
27.9823	28.6812	28.6766	28.6043	28.6264
27.8391	28.5732	28.3458	28.4281	28.4275
28.7108	29.5293	29.5216	29.3383	29.3758
27.4189	28.0683	27.9152	28.0854	28.0506
28.576	28.9472	29.0715	29.0237	28.9794
26.6566	27.6972	27.7102	27.5939	27.5315
27.0566	27.9867	27.7278	27.9413	27.9519
27.0642	27.7482	27.7625	27.9268	27.6906
29.9566	30.6472	30.5485	30.4544	30.3686
28.2255	28.4858	28.9579	29.0322	29.002
26.967	26.7199	26.7317	27.0489	26.8363
27.6696	28.5581	28.3382	28.5022	28.5064
27.3237	28.5115	28.2448	28.3725	28.304
26.926	27.6177	27.8101	27.5016	27.5067
27.7507	28.2434	28.2228	28.3304	28.3027
27.1566	28.2401	28.2244	27.8042	28.0863
26.0374	27.1073	26.6535	26.7932	26.9076
27.2666	27.5669	27.9268	27.9621	27.8866
27.7963	28.2111	28.2081	28.2902	28.3112
26.1227	27.1728	27.061	26.9758	26.897
29.128	29.2938	29.192	29.1768	29.2803
27.4393	28.3431	28.2541	28.0936	28.234
27.0526	28.3836	28.0114	27.9751	27.9792
27.5023	28.2061	28.109	28.0262	28.0436
28.9865	28.9752	29.0119	29.1661	29.1673
28.2371	28.4194	28.6731	28.6193	28.5656
26.5439	27.2991	27.041	27.2378	27.1653
28.055	28.9747	28.7939	28.859	28.8704
27.4118	28.0861	27.9009	27.8113	27.9161
27.1925	27.6531	27.586	27.6073	27.5557
27.3248	27.6029	27.3607	27.8073	27.6974
28.1181	28.5764	28.6467	28.5523	28.72
27.2598	27.8399	27.6245	27.5933	27.4717
28.0505	28.9356	28.9018	28.5053	28.5533
26.3597	27.5588	27.3897	27.208	27.2641
26.5353	27.4648	27.5846	27.3472	27.3607
27.4352	27.699	27.847	27.7635	28.0079
27.3177	27.9354	28.0061	28.1421	27.8439
26.1809	26.3672	26.791	26.7578	26.7473
27.8139	28.2411	28.5292	28.4276	28.3481
26.1236	27.207	27.0612	26.9271	26.9721
27.2236	27.9797	27.9928	27.93	27.9799
27.3723	28.4133	28.215	27.9312	27.9983
26.995	28.0094	27.556	27.6557	27.5787
27.2678	28.2315	28.319	28.2382	28.2296
27.4951	28.2416	28.0924	28.2159	28.1363
26.6851	27.7941	27.5218	27.5499	27.7139
26.8251	27.4598	27.6649	27.6185	27.5832
26.4963	27.682	27.4835	27.3341	27.4592
26.3091	26.9044	26.6793	26.966	26.8897
27.0596	27.7561	27.868	27.7366	27.777
26.5064	27.7734	27.5861	27.2264	27.175
27.8394	28.6301	28.7687	28.5892	28.5809
27.0495	27.6308	27.7071	27.6	27.7485
27.3994	27.8684	27.9588	27.6881	27.6855
29.201	28.8937	29.0882	29.4842	29.4636
27.4142	27.9944	27.6599	27.7716	27.6088
27.9119	28.8846	28.6573	28.6458	28.6388
29.8055	29.7112	30.1919	30.1483	30.1005
26.7273	27.2611	27.7426	27.6004	27.6235
26.7783	27.4981	27.4139	27.5566	27.4929
27.0809	28.2989	28.0675	28.1978	28.0312
27.2521	28.0837	27.832	27.781	27.6782
26.9126	27.6813	27.7157	27.5894	27.4245
28.498	28.991	28.907	28.797	28.793
27.1727	27.943	27.8328	27.9599	27.7892
27.6653	28.7511	28.6022	28.6855	28.4823
28.0225	28.2384	28.3991	28.4742	28.4492
29.6997	29.8568	29.9078	30.1506	30.0783
27.9632	28.6912	28.7889	28.6104	28.6065
27.8584	28.7734	28.4697	28.5771	28.6093
27.1286	28.147	27.3567	27.7921	27.703
26.4426	27.3308	27.3041	27.1963	27.2057
28.6439	28.9132	29.0719	29.007	29.1381
26.3782	26.6754	27.3888	26.9711	27.0749
26.9199	27.6487	27.6131	27.4507	27.3919
26.4404	28.1474	27.3351	27.474	27.5325
27.9466	28.4404	28.5346	28.384	28.4475
29.2651	28.6249	29.0523	29.0719	29.12
27.6863	28.4573	28.0296	28.188	28.2531
28.5027	28.4432	28.4495	28.5839	28.6125
27.2847	28.1468	28.1047	27.8338	27.9593
27.5057	27.3649	27.3412	27.3806	27.4126
27.1029	28.028	27.6689	27.6566	27.7241
25.9888	27.362	26.8586	26.8895	26.8164
26.5199	27.8359	27.5894	27.6177	27.5422
28.094	28.2965	28.0651	28.3444	28.3386
25.917	26.6082	26.3952	26.3967	26.3712
27.4879	28.4727	28.1261	28.2632	28.1761
27.9561	28.5187	28.6101	28.6849	28.669
26.5738	27.4985	27.8177	27.4634	27.6469
27.6911	28.4161	28.4328	28.3747	28.4682
28.331	28.4861	28.6912	28.6131	28.5864
27.0205	27.6128	27.6443	27.6068	27.7537
26.5787	27.6047	27.475	27.3568	27.4577
29.6391	29.1296	29.3505	29.3185	29.3964
28.473	29.0524	28.8922	28.9097	28.9685
28.373	28.9836	28.8774	28.8542	28.7101
27.4716	28.1579	28.2729	28.1293	28.0669
28.3699	29.4726	28.8751	29.2148	29.1582
26.9589	27.9809	27.9124	27.6189	27.8211
27.2742	27.9918	27.8313	27.9063	27.9526
26.6333	27.8533	27.5331	27.3351	27.4622
26.7674	27.6708	27.5294	27.5605	27.6738
26.7115	27.0075	27.1672	27.1394	26.9157
27.1988	27.5905	27.6702	27.5986	27.6088
27.0318	27.5704	27.5056	27.6154	27.593
27.1935	28.0672	27.7815	28.1549	28.002
28.953	29.7644	29.5356	29.5458	29.5344
27.1319	27.3282	27.6308	27.3916	27.4466
29.026	29.8482	29.8942	29.7889	29.7044
27.8725	28.6296	28.5539	28.526	28.3645
26.7288	27.8372	27.3705	27.6498	27.461
26.8084	27.8011	27.7022	27.6827	27.685
26.2768	27.1735	27.1869	27.3456	26.953
28.6791	29.5798	29.5353	29.4264	29.4171
26.6442	27.7951	27.6954	27.5661	27.6177
25.9479	27.1464	27.0122	26.7687	26.8029
26.3149	27.4177	27.1961	26.9632	26.9005
26.6761	27.1328	27.233	27.376	27.2419
27.1096	27.9829	27.6217	27.8193	27.6524
26.0572	27.1118	26.7204	26.833	26.7604
27.5272	28.6418	28.2812	28.4679	28.5239
26.5616	27.4111	27.421	27.3439	27.2179
26.0866	27.4488	27.3109	27.0348	27.102
27.9782	28.8419	28.7232	28.7327	28.68
27.7257	28.5493	28.4338	28.3017	28.4141
27.4096	28.3404	28.1629	28.0456	28.111
26.7968	27.4977	27.4493	27.4075	27.2083
27.1277	28.2787	28.1578	28.002	27.8679
27.8602	28.2467	28.5051	28.2763	28.3629
27.72	28.4889	28.5402	28.4145	28.5399
27.5537	27.7199	27.9777	27.9111	27.8454
28.6525	29.3673	29.5526	29.4363	29.3736
28.1506	29.1142	29.1345	28.8665	29.0161
28.9546	29.4406	29.3997	29.6057	29.5411
27.4449	28.3581	28.4832	28.3679	28.3699
26.3427	27.2696	27.0474	27.2797	27.3094
29.8637	30.032	30.1908	30.1595	30.2067
26.7074	27.8781	27.5159	27.7353	27.6563
26.9138	27.8158	27.8419	27.7455	27.6876
28.5734	29.2923	29.5841	29.3828	29.4726
27.2391	27.8308	27.769	27.7368	27.7218
26.1704	27.1876	26.913	26.6781	26.6138
26.8892	27.7815	28.0593	27.9285	27.9556
26.6825	27.2141	27.466	27.0206	27.3421
26.9815	27.6455	27.4449	27.5459	27.4979
26.4299	27.6784	27.2847	27.3665	27.1965
29.4633	29.867	29.3871	29.6296	29.5427
26.1719	27.3108	27.179	27.1462	27.0479
27.898	28.5323	28.5538	28.5193	28.5222
25.8203	26.1994	26.4025	26.5119	26.0915
27.1512	27.5501	27.4448	27.5469	27.4319
27.9908	28.4069	28.4183	28.508	28.4915
27.8368	28.7308	28.551	28.6704	28.5029
26.9976	27.5781	27.5747	27.384	27.3325
27.8013	28.1612	28.4124	28.35	28.3455
26.8386	27.3215	27.2284	27.3332	27.2989
26.8246	27.8445	27.7044	27.6284	27.6463
26.5731	27.6322	27.6026	27.4631	27.4394
28.9182	29.3827	29.3615	29.1488	29.2367
28.4853	29.2032	28.9173	29.158	29.1142
26.9828	28.3598	28.28	28.0424	28.0712
26.9159	27.6753	27.3664	27.4704	27.6072
26.9081	27.291	27.2326	27.2582	26.9101
26.5953	27.4681	27.373	27.458	27.3667
28.0728	28.4962	28.5809	28.6224	28.616
27.2485	27.9004	27.9934	27.883	27.8725
27.8645	28.7586	28.524	28.5015	28.3509
27.3487	28.2293	28.0684	28.2526	28.159
26.879	27.8896	27.8006	27.7602	27.801
29.0059	29.2631	29.0898	29.1991	29.2807
29.653	29.6475	29.9438	29.9252	29.9771
26.5228	27.393	27.4464	27.4794	27.5704
27.442	28.0607	27.748	27.966	27.7578
27.515	28.0862	28.1131	27.7653	27.8552
26.7468	27.2636	27.5732	27.5443	27.5882
28.8235	29.0171	29.1259	29.2113	29.2249
26.9056	27.6604	27.902	27.7445	27.6978
27.274	28.0194	27.6386	27.8715	27.8686
27.1186	27.8843	28.0651	28.0357	27.8501
28.038	28.4821	28.418	28.4029	28.3714
26.0899	27.3991	27.1807	27.0374	27.0862
26.6216	27.5497	27.6334	27.448	27.4871
27.7091	28.0094	28.1627	28.2633	28.2024
29.3559	29.7061	29.9952	29.7809	29.8244
27.6392	28.3831	28.3534	28.2627	28.2188
27.7187	28.4482	28.3359	28.2541	28.3349
28.4635	29.1365	29.0067	28.9432	29.1397
27.6007	28.5068	28.3041	28.2805	28.3464
26.2774	27.5709	27.3483	27.1819	27.2803
27.0353	27.84	28.0474	28.0168	27.7641
28.8455	29.8787	29.5517	29.5444	29.4816
26.5315	26.8563	26.778	26.9018	26.8195
27.1014	27.4834	27.5855	27.6288	27.6092
26.7828	27.3464	27.4764	27.4531	27.5782
29.7345	29.7912	29.799	29.8034	29.8026
28.1674	29.1139	28.9894	28.7926	28.8492
29.7874	29.9018	29.8674	29.9278	29.9661
26.7256	27.5706	27.4664	27.4536	27.3311
26.1102	27.1591	27.2113	27.2222	27.0663
27.5631	28.3911	28.4579	28.2662	28.388
26.5867	27.1164	27.2893	27.1496	27.3299
26.2585	27.4403	27.0833	27.2057	27.0809
28.1663	28.425	28.6254	28.5998	28.5118
28.1837	28.9723	28.8131	28.9998	28.8646
27.2111	28.3331	28.0617	28.1836	28.0989
27.8013	28.5896	28.5117	28.4223	28.3572
27.3117	27.534	27.5467	27.552	27.7155
27.3788	28.3244	28.1668	28.4089	28.2434
27.2081	27.8719	27.8819	27.7965	27.842
26.5332	27.6867	27.4132	27.5285	27.5078
27.823	28.6667	28.6325	28.3628	28.3328
28.3973	29.0875	29.2172	29.0499	29.0205
27.7259	28.2042	28.4877	28.3577	28.2903
29.0302	29.1088	29.0951	29.1994	29.213
28.1972	28.492	28.6559	28.5914	28.6396
27.5904	28.2062	28.3018	28.3374	28.2924
27.7598	28.0784	28.0524	28.0513	28.0752
26.265	26.9275	27.0338	27.1995	27.1596
26.3804	27.4018	27.2335	27.2168	27.2662
26.8171	27.732	27.6511	27.652	27.7141
28.5531	28.5338	28.5126	28.67	28.6821
27.1769	27.4961	27.7884	27.7811	27.7291
26.4447	27.4668	27.4884	27.3312	27.23
26.8787	27.5542	27.7109	27.4844	27.6197
27.8011	28.4349	28.4842	28.2415	28.249
27.0134	27.6769	27.7855	27.4151	27.699
27.8616	28.2337	28.2832	28.3777	28.3135
27.9462	28.805	28.5068	28.5888	28.4045
26.9505	27.5727	27.4355	27.5377	27.6091
27.3599	27.7849	27.9167	27.746	27.7312
26.8371	27.6679	27.6622	27.706	27.6301
28.7953	29.56	29.1525	29.2944	29.2047
27.2304	28.321	28.4098	28.0737	28.2286
28.2011	28.5491	28.7015	28.5583	28.7026
26.2042	27.1511	26.9802	26.9476	26.9206
27.1406	27.7834	27.7928	27.8258	27.9193
26.7434	27.698	27.3881	27.2239	27.488
27.6273	27.993	28.1285	28.0945	28.3099
27.7899	28.4034	28.3499	28.2116	28.4014
27.525	28.2352	28.4069	28.2478	28.1827
29.4679	29.6361	29.6779	29.6172	29.6424
26.695	27.8759	27.5744	27.2577	27.2906
28.2889	28.6634	28.478	28.5876	28.5119
27.6458	28.3491	28.5229	28.2796	28.3478
27.6651	27.9332	28.263	28.3913	28.3256
26.8855	27.7714	27.8176	27.5882	27.5683
27.8097	28.5954	28.4765	28.5948	28.604
28.185	28.345	28.3788	28.3985	28.351
26.6503	27.7686	27.7239	27.7041	27.7847
27.9956	29.0395	28.9951	28.9674	28.7789
27.0013	28.0115	27.5646	27.5392	27.7127
27.077	27.8506	27.7269	27.8564	27.8905
26.3356	27.408	27.5204	27.4934	27.5344
27.4635	27.3888	27.5956	27.3374	27.6303
27.6808	28.537	28.4703	28.5437	28.4307
28.1491	29.0049	29.0189	28.9388	28.9853
26.9915	28.0401	28.1258	27.9315	27.8174
28.8446	29.451	29.3496	29.2327	29.3825
26.3002	27.3122	27.3184	26.9691	27.1061
27.2925	28.0576	28.1759	28.1518	28.1344
27.2337	27.978	27.9766	27.8843	27.8487
26.8367	27.3893	27.6627	27.5276	27.4844
28.3482	28.7244	28.8631	28.8142	28.84
26.3501	27.5537	27.429	27.3495	27.1503
26.5083	27.3548	27.4507	27.2271	27.3575
28.607	29.2541	29.1417	28.953	29.0316
26.3418	27.274	27.0225	27.2267	26.9243
26.4607	27.2533	27.3748	27.579	27.46
26.9643	28.2004	27.835	27.8362	27.7468
27.8804	28.1364	28.1712	28.2049	28.1401
27.1969	28.3738	27.9773	28.299	28.2095
27.2504	27.5641	27.2936	27.569	27.4638
30.2926	30.8265	30.5707	30.6955	30.7419
29.0473	28.8278	29.2178	29.2326	29.2222
28.2824	29.0776	29.0012	28.7662	28.8574
27.4547	27.6788	27.4834	27.9399	27.7017
28.3663	28.9979	28.9916	29.0666	28.9541
28.0835	28.2363	28.6935	28.6469	28.5294
30.0969	29.6357	30.1355	29.9419	29.8397
26.8451	27.8414	27.3902	27.6233	27.6382
27.1186	27.4022	27.5216	27.4882	27.4842
27.7935	28.3371	28.3203	28.2879	28.2598
27.5752	28.3783	28.6014	28.34	28.1445
26.1222	27.1475	26.8926	27.2225	27.021
28.0317	28.5177	28.7428	28.5669	28.5711
27.4907	28.5985	28.0748	28.3923	28.1671
26.7015	27.6151	27.8324	27.8766	27.8581
28.4743	29.0846	28.9308	28.902	28.9331
26.4769	27.5549	27.3476	27.3067	27.2461
26.8079	27.6597	27.5627	27.2053	27.486
28.3763	29.2079	29.1777	29.0363	29.1301
27.8579	28.5319	28.0543	28.3153	28.1889
28.1532	28.9737	29.0336	28.9028	28.9904
27.9161	28.5199	28.2654	28.469	28.5697
27.3887	28.0203	27.6384	27.875	27.7314
28.4948	29.2495	29.135	29.1252	29.2365
26.1522	27.2965	27.403	27.159	27.1337
27.0099	27.7411	27.9334	27.4298	27.6108
27.0211	27.9155	27.6387	27.7859	27.5777
27.7802	28.2595	28.1775	28.2221	28.1561
27.025	27.7563	27.823	27.706	27.5872
27.9374	28.7626	28.6152	28.6123	28.5822
27.0229	27.9262	27.7583	27.7243	27.7287
27.3066	28.1923	28.1773	28.1561	28.2438
27.2337	27.6774	27.8831	27.6956	27.7156
27.599	28.1919	28.206	28.1308	28.0424
27.0842	28.057	27.8899	27.8263	27.7676
26.6776	27.4887	27.5946	27.6067	27.8091
26.5558	27.5532	27.4133	27.5672	27.4785
27.076	27.7853	27.5668	27.7457	27.6838
27.5362	28.3434	27.9614	27.9763	28.095
26.6081	27.6038	27.412	27.3767	27.3821
28.1398	28.9587	28.9864	28.8527	28.7979
28.484	28.4147	28.6113	28.6493	28.5242
26.6452	27.5923	27.6305	27.4994	27.4006
26.3592	27.5569	27.5476	27.5908	27.3345
26.7216	27.5434	27.4331	27.5626	27.6649
30.1008	29.9557	30.1473	30.1513	30.2296
27.1888	27.8818	27.8965	27.7475	27.8278
27.5212	28.3259	28.2149	28.0647	28.1492
28.0236	28.3467	28.4124	28.3538	28.4294
26.0646	27.399	27.1836	27.3208	26.8698
26.925	27.4403	27.4088	27.4001	27.392
27.8877	28.6634	28.8631	28.8365	28.6884
28.0633	28.5981	28.7849	28.4823	28.6014
27.7152	28.5938	28.1819	28.2832	28.2136
27.3442	28.1775	28.0257	27.8816	27.9716
26.5116	27.4465	27.3465	27.3884	27.4346
27.6945	28.4805	28.5598	28.4142	28.3415
27.7846	28.6402	28.3048	28.3662	28.4412
28.6865	28.9661	29.0572	29.2404	29.1658
26.537	27.6327	27.5319	27.2841	27.4185
27.3249	28.4587	28.3063	28.4269	28.3024
28.7077	28.8101	29.0243	28.8645	28.8962
26.6427	27.4559	27.6165	27.2218	27.3971
26.9983	28.1617	27.7869	27.1407	27.5713
26.6242	27.3991	27.5025	27.2634	27.4341
29.2779	29.5364	29.5532	29.586	29.547
26.7504	27.1783	27.2185	27.2419	27.1081
27.9401	28.9027	28.887	28.75	28.8245
27.2179	27.7419	27.5951	27.7407	27.7359
27.2556	28.7131	28.3079	28.3426	28.1142
26.6302	27.7158	27.7908	27.4409	27.5446
27.5517	28.7437	28.2989	28.4905	28.247
28.1446	28.4953	29.0059	29.0708	28.986
26.0818	27.3277	26.6666	26.8321	26.8142
27.4845	27.8057	27.8518	27.9486	27.9869
27.1296	27.9808	28.089	27.786	27.8346
28.642	29.5637	29.2651	29.2525	29.3754
28.1958	28.7718	28.5879	28.6507	28.702
26.4166	27.3474	26.9779	27.0468	26.994
26.9071	27.4877	27.514	27.4196	27.3576
28.4237	29.0122	28.8428	28.6554	28.8843
28.0962	28.6349	28.7676	28.6383	28.6985
26.5868	27.3019	27.4382	27.2603	27.2578
26.6293	27.7659	27.5499	27.45	27.5373
26.7632	27.5645	27.367	27.4179	27.3416
26.5445	27.4332	27.5873	27.4635	27.5495
27.3765	28.3449	28.0441	28.0784	28.1307
26.8539	27.4689	27.5403	27.5203	27.3125
26.8807	27.9155	27.8195	27.7103	27.7854
26.2184	27.321	27.1629	27.2905	27.3151
28.7206	29.5268	29.3224	29.3417	29.2561
28.189	28.5136	28.4783	28.5916	28.6534
29.9616	30.2685	30.1738	30.0621	30.1683
26.8178	27.6409	27.9187	27.8178	27.7329
27.6224	28	28.4613	28.4615	28.5459
28.0084	28.451	28.7392	28.6227	28.5866
26.6321	27.5126	27.5949	27.676	27.6619
26.8236	27.4177	27.6643	27.4293	27.4987
26.4149	27.4478	27.345	27.3116	27.422
27.3138	28.5992	28.4748	28.2193	28.331
26.8264	27.7708	27.9828	27.8761	27.9364
28.6412	29.3995	29.1481	29.0541	29.0357
26.1443	27.0989	26.8488	26.5846	26.5698
28.0506	28.1516	28.0861	28.1035	28.1364
29.1918	29.6678	29.5062	29.7	29.72
27.3046	28.0023	27.8717	27.8624	27.9373
27.2123	27.5137	27.5473	27.7225	27.7078
26.6181	26.3859	26.776	26.8854	26.6757
27.3539	28.4047	28.0649	28.2727	28.2449
28.2473	28.9905	28.9966	28.8577	28.7573
26.5249	27.3458	27.0313	27.2601	27.2159
26.5791	28.0129	27.5213	27.7279	27.6921
26.2809	26.9438	26.8328	26.6444	26.531
27.473	27.5567	27.7082	27.8613	27.5225
26.877	27.5071	27.4828	27.6304	27.5167
27.5813	28.6352	28.3162	28.2748	28.2385
29.044	28.9556	29.0476	28.9638	29.0449
25.8804	27.3062	26.9543	26.9457	26.933
27.6948	27.2535	27.2804	27.5444	27.4489
26.7256	27.8754	27.5501	27.5026	27.5461
27.4328	28.4171	28.1242	28.2693	28.1036
26.6127	27.6782	27.5702	27.6681	27.628
28.8449	29.5436	29.1575	29.1829	29.207
26.0137	26.9783	26.8279	26.8612	27.0368
27.4771	28.3308	28.0451	28.0705	28.153
27.5915	28.5836	28.6654	28.4889	28.4441
27.3199	28.0334	28.1795	28.0665	28.0565
26.8743	27.968	27.551	27.7551	27.6267
26.3537	27.6906	27.4172	27.1562	27.1849
27.7723	28.3274	28.1675	28.3585	28.1176
28.3621	29.1281	28.8293	28.7009	28.8611
28.0946	28.8004	28.7504	28.706	28.7393
27.6895	27.9886	27.9263	28.042	27.801
26.9501	28.0655	27.8222	27.6731	27.8175
26.4183	27.464	27.4763	27.5111	27.3278
30.8029	30.9223	30.9575	30.9398	31.0707
26.8597	27.4994	27.6384	27.5196	27.5565
26.6548	27.4715	27.4992	27.4975	27.5124
28.8783	29.0413	29.2176	29.2838	29.3122
26.439	27.0218	27.2149	27.1994	27.1821
29.1284	28.9085	28.9381	28.8452	28.8186
27.6195	28.6204	28.6437	28.6071	28.5266
27.2376	28.3565	28.2608	28.0674	28.0528
27.067	27.1761	27.7807	27.593	27.6824
28.1519	28.5056	28.411	28.4496	28.5667
27.8987	28.2504	28.236	28.2788	28.178
27.0327	28.0148	27.8643	27.925	27.7248
28.2085	28.8946	28.9882	28.8563	28.7418
26.8397	27.4699	27.3518	27.4898	27.4785
27.4554	27.8413	27.6945	27.8315	27.8488
28.0858	28.9274	28.8264	28.7307	28.7043
29.0207	29.6463	29.6492	29.6987	29.7149
26.7793	27.7048	27.799	27.7387	27.5642
28.7127	29.821	29.536	29.5556	29.6136
27.8498	28.5792	28.5917	28.4227	28.3357
27.1127	27.8982	27.5895	27.5859	27.4185
28.5351	28.8754	28.8114	28.7801	28.8131
26.9513	27.7229	27.7684	27.5586	27.6145
28.641	28.9566	28.9601	29.0497	29.0211
27.2646	27.9359	27.8962	27.8459	27.8508
28.4035	29.1898	29.0736	28.9493	28.8363
27.4865	28.7168	28.0391	28.0626	28.1687
29.194	29.8857	29.8477	29.4739	29.4901
26.2363	27.262	27.1364	27.0927	26.9332
26.669	27.3525	27.3506	27.3261	27.4207
27.3042	27.4834	27.7989	27.814	27.7461
26.7885	27.7329	27.8105	27.6266	27.7627
27.7852	28.6587	28.4373	28.425	28.4119
29.4527	29.535	29.6058	29.6439	29.6689
29.7786	29.8019	29.8185	29.9868	29.9851
28.3749	28.711	28.791	28.6569	28.8491
27.2409	27.6965	27.8598	27.8549	27.8796
27.8606	28.465	28.6691	28.5564	28.6243
26.8111	27.8734	27.7424	27.7602	27.5633
28.079	28.5915	28.0044	28.584	28.4269
26.729	27.8583	27.7239	27.8325	27.7835
26.171	26.9409	26.9373	27.0561	27.0278
27.0444	27.2166	27.6477	27.577	27.3947
26.7625	27.4736	27.3902	27.102	27.3231
27.022	27.1556	27.0371	26.9332	27.3147
29.4851	30.0167	30.0485	29.9744	30.0118
26.3891	27.4331	27.3999	27.1708	27.2842
26.6421	27.6352	27.6973	27.3944	27.4758
29.302	30.0453	29.9455	29.9967	29.9282
26.9576	27.4239	27.5087	27.5066	27.3658
26.5112	27.3892	27.479	27.2607	27.3107
27.201	28.1257	28.0984	27.9679	28.0087
27.4347	28.2083	27.9995	28.2653	28.1895
28.44	28.8527	28.7761	28.9202	28.9228
28.1822	28.1763	28.3683	28.3985	28.5013
26.0827	27.3709	27.2239	27.2828	27.1623
26.9845	27.7432	27.5748	27.6527	27.5787
27.1154	28.0793	27.8982	28.0537	27.9118
27.3185	27.8251	28.0351	27.9075	27.8751
26.3476	27.5954	27.2528	27.3835	27.4026
28.3848	29.1548	29.0389	28.8979	28.8898
27.7021	28.7539	28.4748	28.4108	28.2562
26.9228	27.8567	27.7972	27.8132	27.8499
26.4642	27.438	27.2373	27.3669	27.1699
27.2885	28.1646	27.973	28.0529	27.962
27.4474	27.7678	28.248	28.1817	28.0954
27.0016	27.731	27.4939	27.5273	27.5935
27.8758	28.5297	28.6935	28.6353	28.5746
27.4438	28.6984	28.5299	28.335	28.494
27.2491	28.2452	28.2301	28.2785	28.2114
27.6618	27.9059	28.3629	28.115	28.2408
27.4265	27.9925	27.9313	27.8283	27.9774
26.9176	27.7218	27.5408	27.5075	27.5081
27.3237	28.1734	28.0159	28.2011	28.1901
27.7336	28.4988	28.4738	28.4363	28.4402
26.6082	27.1388	26.9417	27.2374	27.1481
27.7119	28.6525	28.4873	28.2058	28.4369
29.2585	29.355	29.4397	29.5029	29.5465
26.4078	27.2425	27.0207	26.8771	26.8146
27.3607	27.6699	27.3683	27.6267	27.7135
27.3404	28.1145	27.8276	27.9748	27.9122
28.9953	29.1418	29.6446	29.5506	29.5537
27.1089	27.7886	27.8359	27.8478	27.9878
27.4246	28.1179	28.1577	28.0603	28.2101
27.353	28.2315	28.0055	28.1488	28.2455
26.8588	27.739	28.0235	27.7903	27.8375
28.6588	29.1858	29.4546	29.4428	29.3808
27.5013	27.7492	28.0948	28.0059	27.9799
26.2371	27.424	27.1696	27.0589	27.2363
26.2711	27.4206	27.3575	27.3279	27.3453
27.3041	28.1413	28.2164	28.2051	28.2192
27.9905	28.3869	28.5776	28.4827	28.4155
28.4035	29.3314	29.0695	29.3051	29.1306
26.6385	27.6597	27.795	27.6217	27.5405
25.9659	27.2353	26.86	26.8305	26.7878
26.3757	27.5657	27.5011	27.2134	27.1671
27.052	27.4327	27.6221	27.7812	27.5698
27.0729	27.8787	27.821	27.6971	27.6884
27.206	27.5641	27.8061	27.8614	27.6755
27.8939	28.7269	28.5872	28.5153	28.6176
29.0547	29.7191	29.6266	29.7241	29.6903
27.0235	27.8906	27.912	27.8047	27.8276
27.3432	27.4966	27.8066	27.661	27.7728
28.1155	28.6477	29.0772	28.83	28.7611
27.4681	27.9648	27.8907	27.7733	27.8321
28.4675	29.4179	29.089	29.1759	29.2926
28.1888	29.4277	29.0731	29.0358	28.9614
27.0575	27.8226	27.6183	27.7509	27.7073
26.8791	27.6679	27.4016	27.2586	27.4542
27.4066	28.3431	28.3391	28.4065	28.2048
28.4744	29.1643	28.8831	29.1623	28.9407
27.9991	28.972	28.7147	28.5507	28.5178
27.1548	28.0441	27.853	28.0576	28.0301
27.1049	27.8318	27.7982	27.9163	27.813
26.9712	27.8727	27.5583	27.6757	27.514
26.4204	27.0177	26.9056	27.1197	27.038
26.9975	27.7341	27.8428	27.8415	27.6338
26.8108	27.7547	27.5834	27.5588	27.598
26.4207	27.4131	27.1081	27.1967	27.3134
28.0932	28.7396	28.4012	28.6417	28.596
28.3347	29.0686	29.0314	28.923	28.9777
27.1854	28.0502	27.9449	27.871	27.981
29.017	28.9838	29.0179	28.8625	28.93
27.5061	28.2816	28.048	28.3383	28.176
28.534	29.2456	29.3954	29.2928	29.2944
27.6837	28.4297	28.2996	28.4116	28.2515
26.478	27.6839	27.3254	27.3055	27.478
26.1493	27.5113	27.3927	27.454	27.3935
28.058	28.7166	28.5601	28.5729	28.5915
26.5276	27.7578	27.538	27.5834	27.5912
26.7274	27.5575	27.4781	27.3749	27.4548
28.2335	29.0571	28.9911	29.0067	28.983
26.5368	27.2007	27.2039	27.2659	27.3424
27.1376	27.6983	27.7544	27.7974	27.922
28.0861	28.7843	28.7434	28.6327	28.7393
26.5088	27.4941	27.2782	27.2617	27.0484
27.1449	28.0944	28.0744	27.9308	27.9697
27.8937	28.8202	28.5079	28.8814	28.916
27.2018	27.8609	27.9832	28.0859	28.0048
27.3133	27.5301	27.7203	27.5401	27.4596
28.2638	28.0794	28.2187	28.3839	28.38
27.4497	27.8209	27.8844	27.9997	28.1213
26.4345	27.3424	26.801	27.1478	27.1487
27.0755	28.2607	27.9608	27.9702	27.9563
26.5974	27.7403	27.34	27.6463	27.5157
26.559	27.2271	27.2675	27.2257	27.2169
27.7187	27.6786	27.6926	27.7274	27.7948
28.2222	29.1769	29.1737	29.1752	29.1242
27.5942	28.4533	28.4122	28.1754	28.1904
26.9156	27.4521	27.967	27.762	27.8056
27.9435	28.1343	28.514	28.3747	28.2796
26.979	27.5915	27.4481	27.4487	27.6354
26.2342	27.5162	27.3699	27.3706	27.3476
27.2455	27.9897	28.0291	27.9324	28
27.4791	28.1543	28.0645	28.0988	28.143
26.6476	27.2759	27.2861	27.0901	27.0192
26.5803	27.523	27.4604	27.4686	27.336
27.2303	28.2871	28.167	28.0348	28.0527
27.5281	28.3195	28.1302	28.1802	28.132
26.2523	27.5019	27.0798	27.2792	27.0741
28.1389	28.6996	28.5341	28.6067	28.5933
27.0465	27.8531	27.7568	27.895	27.7964
27.6804	28.3095	28.2548	28.1173	28.2413
27.0455	27.5386	27.7072	27.5585	27.6337
27.0032	27.4827	27.5622	27.6279	27.7134
26.6251	27.4704	27.606	27.4617	27.5479
27.0394	27.3817	27.5646	27.3604	27.3482
27.2837	27.9503	28.2312	28.0612	27.9281
28.2144	28.1535	28.6108	28.4239	28.5345
27.6448	28.6354	28.4644	28.461	28.355
26.4119	27.1273	27.1964	26.9511	27.2256
27.7933	28.5822	28.3456	28.1749	28.2218
26.1592	27.3423	27.2049	27.2854	26.9557
26.2384	27.1731	27.1723	26.8097	26.769
27.3304	27.8331	28.0707	27.9501	27.9998
27.0352	27.326	27.7403	27.3352	27.5428
26.7166	27.2613	27.4435	27.3937	27.3755
26.8569	27.9114	27.1836	27.609	27.5646
28.6245	28.7354	28.8548	28.8352	28.8741
27.1156	27.8427	27.5461	27.7148	27.5373
27.5271	27.9647	28.0203	28.2297	28.2276
27.3239	28.3689	28.291	28.2925	28.2834
27.8557	27.7511	27.7695	27.7967	27.9139
27.2443	28.3189	28.0354	28.14	28.0419
28.5886	29.3581	29.2346	29.3259	29.3316
26.3517	27.5973	27.3085	27.1246	27.0397
26.0073	27.0992	26.8056	26.8855	26.9651
28.3129	28.2782	28.598	28.5161	28.615
26.6257	27.3158	27.3244	27.2506	27.3124
26.7638	27.6873	27.5897	27.3794	27.4999
26.9784	28.1337	27.7091	27.751	27.8088
26.5006	27.2466	27.1572	27.1624	27.1273
28.6723	29.4353	29.1286	29.3197	29.1447
28.724	28.5259	28.7772	28.7717	28.7755
27.6709	28.3454	27.9909	28.2066	28.1001
26.89	27.869	27.6591	27.4387	27.8575
29.3493	29.2709	29.3689	29.4671	29.468
28.0696	28.5349	28.6556	28.6722	28.6371
26.9071	27.723	27.7415	27.772	27.627
29.4829	29.375	29.4945	29.5653	29.5763
27.5451	28.185	28.2091	28.1817	28.1569
27.5477	28.47	28.282	28.1929	28.2203
26.8981	27.8308	27.8298	27.4747	27.5783
28.1044	27.8572	27.8841	27.897	27.9295
27.2526	28.6828	28.4516	28.4236	28.4616
27.1885	28.3161	27.8985	28.0142	27.9308
27.2701	28.2391	27.8671	27.9898	27.9971
26.8777	27.9862	27.7533	27.8194	27.7354
27.6069	28.1768	28.0841	28.3549	28.226
27.4291	28.0788	27.9646	27.9829	28.0053
27.8919	28.8105	28.6619	28.6752	28.6602
27.5719	28.3049	28.2763	28.0038	28.0766
27.6749	28.6555	28.6326	28.3884	28.4349
26.3286	27.2746	27.2559	27.4542	27.2552
26.0985	27.2856	26.6957	26.9032	26.8967
26.7386	27.3313	27.3083	27.3046	27.4658
27.0993	28.0859	27.8499	27.884	27.7947
27.2826	27.9461	28.1997	28.0752	28.1964
27.1378	27.8885	28.0294	27.9334	27.9696
28.9797	29.6792	29.6979	29.6983	29.6921
27.0397	27.7117	27.3969	27.5222	27.5672
27.5224	28.073	28.032	28.0028	27.974
27.0557	27.6381	27.5208	27.5549	27.3601
26.0559	27.4325	27.3494	27.0328	27.143
27.8134	28.2915	28.3802	28.4497	28.3993
27.1421	28.0846	28.0722	28.0367	28.1529
26.4278	27.4365	27.3152	27.2831	27.3228
27.2657	27.4877	27.7025	27.5535	27.7514
29.7764	30.1114	30.0254	30.1151	29.9774
29.5743	30.0185	30.3309	30.0875	30.3068
27.3286	28.2863	28.1075	28.1802	28.3003
26.8227	27.0534	27.3439	27.0533	27.3071
26.9604	27.6183	27.4033	27.2811	27.1555
26.3997	27.4466	27.351	27.2805	27.3041
26.5917	27.4691	27.5323	27.5099	27.4537
26.7796	27.6516	27.4571	27.4645	27.3604
26.8904	27.2413	27.3534	27.3335	27.4556
27.7992	28.5075	28.3934	28.5057	28.4689
27.6442	28.3995	28.3371	28.3976	28.4406
26.5746	27.1109	27.2646	27.4395	27.3151
29.0661	29.7417	29.6638	29.6402	29.6833
27.834	28.0478	27.8829	27.8917	27.89
27.8419	28.8177	28.4276	28.6527	28.5753
27.6652	28.192	27.9936	28.0571	27.9782
27.0263	27.5564	27.8101	27.508	27.5855
28.1311	28.7762	28.6543	28.7595	28.6539
26.4332	26.9468	27.0971	26.889	26.8323
27.0338	27.4209	27.3977	27.3178	27.4426
26.7308	27.9583	27.5554	27.6496	27.725
26.9646	27.6952	27.3418	27.4282	27.5162
29.0775	29.5005	29.3019	29.5403	29.337
28.0598	28.9894	28.5308	28.7281	28.7194
26.7252	27.8721	27.5712	27.6671	27.5176
26.6424	27.8107	27.704	27.6755	27.5167
28.7178	29.3586	29.3173	29.3835	29.3809
26.5546	27.7725	27.7601	27.6615	27.6422
25.6108	27.0463	26.9255	26.9031	26.7599
26.694	27.5915	27.665	27.597	27.4845
26.3495	27.3918	27.3293	27.1599	27.1575
28.5251	29.3043	29.1747	28.8973	29.1638
30.4113	30.1604	30.2788	30.0451	30.3342
29.1257	29.4377	29.3701	29.5112	29.5056
26.6475	27.5198	27.4393	27.3944	27.4094
27.8833	28.865	28.744	28.5632	28.5862
27.8949	28.5202	28.5162	28.5718	28.4232
26.1712	27.1747	27.1001	26.8639	27.1159
27.4181	27.9196	28.0121	27.8808	27.8634
26.9471	27.4348	27.6829	27.5871	27.6697
27.1048	27.8597	27.7617	27.4914	27.5743
26.8606	27.5359	27.5553	27.6389	27.6611
27.1797	28.082	27.8258	27.7006	27.8978
27.2392	27.8747	27.9074	27.9072	28.0291
26.2994	26.9388	27.2971	27.1432	27.012
28.9107	28.7889	29.0402	29.007	29.0746
26.8709	27.5286	27.629	27.4073	27.5125
28.7524	28.9495	29.0907	29.141	29.0703
27.0842	27.9581	28.0204	27.9417	27.8593
27.2707	27.9456	27.8686	27.8651	27.9861
26.3375	27.0389	27.0867	27.0695	26.9675
28.8704	29.4094	29.3029	29.3339	29.4529
26.9694	27.2859	27.5681	27.307	27.3644
26.644	27.4284	27.5312	27.3646	27.2653
26.5298	26.5288	27.5712	27.2311	27.3265
29.8452	29.994	29.995	30.0114	30.0198
27.4292	27.9861	28.1034	27.9331	27.8828
27.2435	27.8604	28.113	28.0271	27.9224
27.9713	28.727	28.68	28.4259	28.6961
27.7954	28.5386	28.7283	28.4439	28.4283
26.9962	27.7483	27.8497	27.8051	27.7738
27.6881	28.421	28.2519	28.312	28.2911
28.7453	29.3148	29.1515	29.1773	29.214
27.8695	28.5527	28.5127	28.3321	28.4551
27.4568	28.1604	28.0725	28.1302	28.151
26.1655	27.6021	27.1598	27.238	26.8412
27.5509	27.9442	28.0692	27.9943	27.9821
27.7548	28.7797	28.5545	28.4046	28.5541
27.593	28.4742	28.206	28.3009	28.2901
28.7196	28.391	28.7347	28.8385	28.7191
26.8331	27.6038	27.6052	27.5592	27.4333
26.5725	27.5281	27.1064	27.3996	27.2374
26.7175	27.5754	27.8569	27.6791	27.7917
26.227	27.1933	27.3826	27.2572	27.1887
26.1767	27.3408	27.0968	27.1497	27.1152
26.4469	27.3484	27.3094	27.2596	27.1992
27.4066	28.4434	28.2249	28.231	28.27
27.2002	27.0718	27.4316	27.4063	27.3881
[truncated: 1,001 more rows]

## Sheet: EDFig7_7-fold_normalized_AICc
6-fold model	7-fold model	8-fold model	9-fold model	10-fold model
29.2777	28.6679	28.9711	28.9357	29.0108
28.7235	28.5202	28.6416	28.8265	28.9398
28.4881	27.3831	27.8479	27.8039	27.877
28.0188	26.9959	27.6608	27.4933	27.5334
27.6076	27.5692	27.9918	27.8682	27.8809
28.1919	27.3201	27.9973	27.8973	27.8556
28.2455	27.6872	28.251	28.2447	28.1347
28.4911	28.8006	28.7865	28.861	28.9565
27.9397	27.3549	27.7627	27.8712	27.8584
27.841	27.2767	27.7374	27.6828	27.7502
27.6073	26.8204	27.4065	26.9874	27.0876
28.7051	27.9235	28.3568	28.3353	28.3513
28.3133	27.9101	28.0701	28.4022	28.3136
30.3941	29.7678	30.0079	30.0587	30.0831
28.1428	27.6027	27.9817	27.9745	27.9474
28.763	28.2394	28.49	28.6805	28.4926
29.4975	28.5828	29.0639	28.9948	29.1391
28.6944	27.8921	28.4473	28.5217	28.5566
27.8459	26.7173	27.4224	27.2966	27.2589
28.6971	27.9293	28.4544	28.4667	28.4592
27.6968	26.9643	27.6155	27.5993	27.6118
27.1913	26.7542	27.4029	27.2291	27.2223
28.8254	28.5988	28.8368	28.8799	28.9066
28.0529	26.9922	27.3472	27.518	27.5733
29.1404	29.2426	29.1801	29.3225	29.3102
28.8098	28.1959	28.4528	28.6308	28.7611
28.5735	28.6583	28.6858	28.9803	28.8589
30.026	29.4158	29.8347	29.6993	29.7005
27.3005	27.1738	27.497	27.4761	27.4943
27.9845	27.1787	27.8605	27.7564	27.8561
27.7047	27.0344	27.4127	27.373	27.3739
27.5113	26.6824	27.3425	27.4881	27.3836
28.717	28.3874	28.8606	28.913	28.7891
28.0513	26.6746	27.462	27.4683	27.2613
28.213	27.3714	28.0065	28.0149	28.0154
28.0457	26.9019	27.5689	27.4615	27.5286
27.9625	27.1456	27.715	27.6104	27.6469
28.1352	27.4535	27.6227	27.8298	27.8061
28.3781	27.4451	28.093	27.9194	28.0728
28.0886	27.1229	27.7641	27.6156	27.4233
29.9454	29.4525	29.597	29.7321	29.7599
27.7214	26.8212	27.5371	27.385	27.5859
29.0132	27.7238	28.6555	28.2966	28.4183
27.2884	26.8927	27.2758	27.1497	27.2018
27.6618	26.8444	27.2717	27.2037	27.1804
28.2892	27.4762	27.8592	27.903	27.8275
27.4673	27.2852	27.7241	27.5737	27.6236
28.0904	27.6025	27.7387	27.7425	27.8582
27.7858	26.8843	27.4433	27.4317	27.4565
28.2897	27.7502	27.9543	27.9538	27.9477
28.8396	27.8424	28.4689	28.5306	28.558
27.5409	26.4959	27.2841	27.2906	27.2337
28.2585	27.3225	28.0175	27.6351	27.9115
27.6499	27.0917	27.637	27.646	27.5696
29.3595	29.4278	29.501	29.4886	29.4566
27.7945	27.3234	27.5032	27.5228	27.4905
28.425	28.2998	28.6088	28.5101	28.5937
28.2446	27.6983	27.6923	27.9956	28.0153
28.0343	27.238	27.8041	27.55	27.6234
28.0587	27.4587	27.9282	27.8014	27.6972
28.8676	28.2522	28.8958	28.9236	28.76
29.0377	28.3069	28.4971	28.5574	28.6768
28.6332	27.8129	28.2084	28.3299	28.2758
28.8264	28.2027	28.8661	28.8028	28.7739
29.1684	28.3953	29.093	29.0953	28.9353
28.9766	27.9228	28.3782	28.3698	28.4786
27.7423	27.0025	27.7046	27.6093	27.449
28.963	28.5626	28.9269	28.8533	28.8123
28.1861	27.4022	27.8788	27.5803	27.7108
27.8703	27.369	27.6315	27.6558	27.7145
27.8075	27.335	27.4461	27.7483	27.7964
27.608	27.1748	27.637	27.7419	27.5353
28.6074	27.6551	27.8522	27.9507	28.0431
28.0161	26.9023	27.4256	27.4573	27.5515
28.0564	27.3177	27.7135	27.8654	27.7953
27.7386	27.0357	27.4683	27.3225	27.4007
28.8334	27.8394	28.5437	28.5413	28.3837
26.9402	27.0059	27.3835	27.1602	27.2507
27.4678	26.9276	27.3672	27.4382	27.4735
27.9458	27.5113	27.7781	27.6601	27.6262
27.6626	27.3797	27.8356	27.7263	27.5627
27.8007	27.2836	27.9708	27.8646	27.8562
27.5549	27.001	27.4026	27.3302	27.3635
29.1792	28.4973	28.8675	28.7141	28.9271
28.2256	27.826	28.0654	28.0564	28.0709
28.5701	27.8233	28.4213	28.329	28.4031
27.2196	26.8922	27.4499	27.2037	27.2431
27.2297	27.4939	27.2726	27.381	27.463
28.1513	27.2717	27.8524	27.7701	27.7512
27.9705	27.3802	28.1413	28.1708	28.0962
28.4047	27.5587	28.1114	28.2127	28.0793
27.2583	26.4855	27.1897	27.2222	27.2153
28.7207	27.4869	28.2471	27.9739	28.0596
29.07	28.6322	28.7723	28.8313	28.795
28.6066	27.9651	28.5858	28.5282	28.5847
28.5627	27.9828	28.5066	28.272	28.4386
28.7383	28.67	29.0263	29.0482	28.8979
28.0597	27.1539	27.7206	27.5935	27.6488
28.0632	27.0282	27.8111	27.5431	27.679
28.7739	28.7544	28.767	28.8251	28.7791
28.088	27.1322	27.5012	27.5848	27.6265
29.1286	29.0322	29.0518	29.0654	29.1907
28.9625	28.1592	28.54	28.8873	28.7936
28.9141	28.4443	28.7376	28.5922	28.5951
29.6553	29.5991	29.6396	29.7202	29.7339
29.4676	28.9116	29.4354	29.2493	29.1677
28.3837	28.203	28.4677	28.5351	28.3491
27.4502	26.7195	27.5358	27.5028	27.2159
27.8596	27.4949	27.7814	27.8795	27.9062
28.6289	27.8969	28.0521	28.0299	28.088
27.1485	27.122	27.436	27.4465	27.5141
28.8658	28.3607	28.6954	28.7144	28.7639
28.448	27.7082	27.769	27.8307	27.8802
27.221	26.1335	27.2153	26.964	26.9893
28.6021	28.0431	28.3469	28.3453	28.3365
28.116	27.0747	27.6547	27.8661	27.8109
28.5607	27.9785	28.3773	28.2273	28.2296
29.3167	28.4863	28.9341	28.7723	28.7549
28.3742	27.6644	28.3045	28.2532	28.0547
28.2297	27.3256	27.9095	27.5379	27.6986
27.7103	27.1528	27.6913	27.8359	27.7044
27.8409	27.3321	27.8874	27.933	27.7664
27.7947	27.0753	27.4112	27.4215	27.3364
28.2153	27.1514	27.5411	27.4914	27.713
27.7118	27.0196	27.4989	27.233	26.9929
27.9307	26.8745	27.4147	27.4602	27.5788
28.5079	28.1774	29.014	28.7664	28.4371
28.8946	28.2767	28.8322	28.6386	28.6179
27.6698	26.5928	27.182	27.3314	27.151
28.8555	28.2365	28.7407	28.6791	28.61
27.7619	27.7572	27.9742	27.9062	28.0566
27.9845	27.3981	27.9069	27.7527	27.6909
28.2353	27.5463	28.1174	27.8456	28.0137
27.0464	27.244	27.2636	27.1819	27.3392
27.1911	26.7278	27.46	27.347	27.4267
27.8549	26.7415	27.1356	27.223	27.2631
28.4716	27.6819	28.0434	27.9892	28.0685
28.6887	28.3991	28.5867	28.6876	28.6277
29.1427	28.4641	28.8371	28.8847	28.8347
28.4128	27.9062	28.2041	28.1437	28.277
29.6238	29.2747	29.3756	29.3543	29.4613
28.5248	28.2803	28.3955	28.5115	28.5508
27.8605	26.7741	27.4144	27.3337	27.2985
28.0352	27.4875	28.1389	27.9061	28.0477
28.2625	27.6111	28.1778	28.1026	28.1963
27.9761	27.3407	27.5621	27.751	27.7278
28.4309	27.6546	28.0783	27.7466	27.9482
27.9021	26.8824	27.5701	27.3888	27.3056
27.4883	26.67	27.0407	27.1922	27.0973
28.2086	27.4911	28.0855	27.9534	28.0304
29.8904	29.728	29.9233	29.962	29.9498
29.2008	28.795	29.01	29.0509	29.1404
28.2252	27.3463	27.992	27.9493	27.7674
27.9408	26.9205	27.3738	27.5245	27.6025
27.7335	27.0343	27.5669	27.4616	27.4655
28.7065	28.0289	28.5599	28.3866	28.3603
28.2467	27.4145	27.8734	27.9221	27.814
28.6046	28.1266	28.4361	28.5836	28.4436
28.3019	27.5318	28.0174	27.9082	27.9491
27.8578	26.853	27.4533	27.566	27.5034
27.9234	26.7435	27.1093	26.9103	26.9984
28.8051	27.9996	28.3389	28.391	28.4127
28.6916	28.5804	28.836	28.8637	28.8829
27.582	27.0042	27.4198	27.492	27.4366
28.0911	27.2337	27.8683	27.736	27.8235
27.468	26.8577	27.2312	27.3244	27.2719
28.2744	27.7362	28.1854	27.9865	27.917
27.4608	27.3983	27.4903	27.5567	27.6099
27.9326	27.2576	27.9286	27.4504	27.6487
28.1166	27.8607	28.3395	28.188	28.2858
28.5315	27.7454	28.236	28.1145	28.1723
28.3351	27.4407	28.1851	28.0189	27.9931
27.4485	26.7834	27.4356	27.2491	27.2661
27.7111	26.8015	27.6226	27.2347	27.5195
28.0565	27.6315	28.2351	28.2161	28.2312
28.3878	27.8526	28.4144	28.2703	28.3192
28.8897	28.05	28.8317	28.7991	28.8119
28.3645	27.8643	28.2917	28.2026	28.2451
28.7192	28.4256	28.6478	28.6612	28.6603
28.4672	27.859	28.361	28.0599	28.2448
27.6658	27.311	27.4723	27.4879	27.5121
28.0158	27.2733	27.8933	27.8035	27.7122
27.6315	27.3507	27.5877	27.7385	27.7361
28.0491	27.6112	27.8346	27.9597	27.9374
28.7928	28.2255	28.3188	28.179	28.3929
27.0918	27.2085	27.2916	27.3288	27.329
27.2908	26.8558	27.1623	27.28	27.2826
29.7172	29.1324	29.4319	29.3956	29.4264
28.6912	27.8463	28.3766	28.3348	28.1833
27.9158	27.5301	27.9112	27.9362	27.9732
28.7029	28.3129	28.8363	28.7432	28.6068
28.7435	28.0751	28.6213	28.5155	28.5009
28.4334	27.6741	28.4767	28.2631	28.3569
27.9466	27.2544	27.8503	27.7947	27.6003
28.4451	27.6642	28.3858	28.22	28.2529
27.5525	27.2953	27.8929	27.6843	27.7128
28.7455	27.9978	28.6169	28.63	28.5095
28.0272	27.1074	27.5697	27.7346	27.5075
27.9727	27.1275	27.8458	27.8087	27.6391
29.0227	28.5548	28.9411	29.015	28.9547
28.9276	28.5671	29.0272	28.9441	28.9357
28.5683	28.0685	28.6247	28.4757	28.4065
29.2178	28.1778	28.9638	28.6505	28.9682
28.2634	28.0533	28.4939	28.3931	28.4531
27.874	27.2551	27.9231	27.8176	27.8721
29.481	28.8929	29.3334	29.2781	29.2352
28.4891	27.9289	28.2934	28.3871	28.3619
27.8797	27.0509	27.6475	27.2565	27.4127
28.4486	28.7384	28.6303	28.7022	28.6983
27.9636	27.084	27.8126	27.5795	27.6246
28.8486	27.9734	28.5692	28.5836	28.6091
28.6023	27.9011	28.224	28.2972	28.2947
28.1952	27.7985	28.1981	28.0825	28.0271
28.7894	28.7141	28.8132	28.8704	28.882
29.0939	28.8643	28.9902	29.1379	29.0775
27.6434	26.8267	27.3832	27.6151	27.4424
27.4109	26.246	26.6242	26.6394	26.7312
27.7537	27.21	27.588	27.7605	27.8319
27.8851	27.0352	27.8481	27.6941	27.6125
28.2248	28.1719	28.2843	28.237	28.3497
29.348	28.3554	29.0737	28.9859	29.0461
27.743	27.2028	27.7486	27.7703	27.7426
27.7925	27.1181	27.6753	27.797	27.7129
28.5025	27.867	28.3578	28.1703	28.1199
28.2056	27.4986	27.8575	27.9931	27.962
28.3873	27.5881	28.1782	28.008	27.8708
29.0846	29.0512	28.9963	29.2151	29.2245
27.7729	26.8849	27.5403	27.5105	27.4999
27.4922	27.2561	27.8066	27.669	27.6552
26.5693	26.4135	27.009	26.8956	26.9975
27.5794	27.1764	27.5765	27.4724	27.5341
28.1959	27.6423	27.9306	27.6822	27.7983
27.9545	26.723	27.3692	27.2271	27.3305
27.5028	27.1508	27.0745	27.4798	27.3148
28.5714	27.5664	27.9733	27.9751	28.0271
29.032	28.1852	28.6527	28.5273	28.5898
27.2932	27.8598	27.651	27.7656	27.824
27.7645	27.5613	27.9779	27.9794	27.9399
27.4973	26.7017	27.0273	27.0533	27.0546
28.0635	27.2155	27.8041	27.6844	27.6647
28.5464	27.7495	28.3021	28.4356	28.4019
27.5211	27.1106	27.4601	27.6636	27.5816
27.7641	26.982	27.589	27.578	27.5023
27.9902	26.8923	27.9207	27.5013	27.5217
28.3527	27.1949	27.5464	27.7213	27.5222
27.2207	26.5728	27.0782	27.0413	27.1049
28.1598	27.477	27.9282	27.9819	27.9003
28.6637	27.9054	28.5464	28.4256	28.3531
27.7246	27.4514	27.8379	27.4711	27.6714
27.9572	27.1119	27.6334	27.6827	27.6593
29.4085	29.0987	29.2865	29.2144	29.2997
29.3795	28.6834	29.176	29.111	29.0072
28.1395	27.366	27.9651	27.8155	27.9636
28.1444	27.7484	28.2115	28.182	28.0927
28.3968	27.9266	28.5127	28.3627	28.2373
28.4034	28.7535	28.8481	28.8484	28.9549
27.7407	27.1799	27.5112	27.2725	27.4025
28.1157	27.7059	28.1819	28.2186	28.1901
28.1038	27.2636	27.6533	27.5378	27.497
28.4173	27.6522	28.2566	28.1742	28.1978
28.1023	26.7979	27.8534	27.6641	27.8113
27.7929	27.4708	27.8249	27.8265	27.8247
29.334	28.4339	28.8841	28.8882	28.8585
27.4131	27.2528	27.4176	27.8235	27.8726
27.4263	27.0552	27.4309	27.3335	27.424
29.4603	28.5256	29.1385	29.0474	28.8752
27.6811	26.8365	27.1142	26.6471	26.9574
27.9846	27.4677	27.7425	27.8886	27.7991
27.7803	26.7477	27.5941	27.3526	27.2427
28.8854	28.3605	28.8453	28.7099	28.7615
28.2459	27.6661	28.3347	28.0793	28.1988
29.9301	29.8555	29.8268	29.8941	29.9206
27.8718	27.1862	27.6219	27.4966	27.5643
29.1266	28.5711	28.8898	28.7459	28.8137
28.7713	27.6746	28.1813	28.2472	28.2525
29.0293	28.1872	28.6393	28.7258	28.6368
28.1673	27.5668	27.8582	27.8243	28.0544
28.0839	27.0655	27.6729	27.6289	27.6309
28.3919	27.6516	28.0402	28.2123	28.1094
27.8105	27.0993	28.0086	27.6564	27.7708
28.764	28.17	28.4901	28.4515	28.4665
28.123	27.3461	27.9557	27.8753	27.9048
29.32	28.6757	28.9327	28.8816	28.84
27.6253	26.6467	27.4743	27.1753	27.2588
28.1368	27.4593	28.1585	28.1933	28.2341
26.0611	26.0701	26.5126	26.4165	26.3803
27.078	27.0638	27.1485	27.5745	27.3609
28.0503	27.0259	27.6864	27.6071	27.4238
27.806	27.0726	27.5386	27.4496	27.3873
29.0443	28.4986	28.7209	28.744	28.8997
28.1282	26.9962	27.3945	27.5157	27.3165
28.3995	27.5098	27.9881	27.869	27.8607
27.4511	26.9191	27.4324	27.2897	27.1778
28.4341	27.7827	28.1343	28.1071	28.212
28.1663	27.5087	27.5554	27.8686	27.812
28.3723	27.7446	28.0372	28.0328	27.9574
27.765	26.8424	27.3977	27.3884	27.2649
28.3538	27.4782	28.2974	28.0562	28.0031
29.5436	28.8374	29.3781	29.3928	29.3028
28.7009	27.9721	28.5298	28.4543	28.5219
27.9195	27.1305	27.9068	27.6757	27.6738
29.8814	29.1906	29.7787	29.7161	29.6689
28.2677	27.76	28.1531	28.1802	28.0678
28.1916	27.7236	27.9348	28.0424	28.075
28.0445	27.2866	27.8028	27.7005	27.7861
28.4479	27.7286	28.3416	28.3403	28.2353
28.9444	27.8897	28.6392	28.5624	28.3975
27.3801	27.0473	27.6197	27.614	27.5964
28.1363	26.9494	27.7668	27.6927	27.643
28.0183	27.3518	27.9458	27.8257	27.8574
27.9629	27.3421	27.7791	27.7612	27.6963
28.2492	27.454	27.924	27.9978	27.8383
28.5135	27.8151	28.2658	28.2488	28.1163
28.1149	27.815	28.2615	28.0937	28.1367
27.7732	27.1866	27.4612	27.4618	27.4306
27.7807	27.1525	27.8152	27.5624	27.6871
28.8103	28.1072	28.4098	28.4971	28.4493
28.6301	27.9832	28.3558	28.3707	28.4329
28.2613	27.2882	27.8034	27.8789	27.8228
28.3827	27.8608	28.3533	28.2909	28.2099
28.6016	28.5268	28.6259	28.7673	28.6318
28.9482	28.1533	28.7793	28.6249	28.7286
29.4766	28.8872	29.2196	29.2154	29.2686
28.0727	27.3002	27.9338	27.6548	27.8256
27.7891	27.0554	27.6716	27.5436	27.448
27.9487	27.1679	27.5092	27.3192	27.4145
27.734	27.4256	27.7779	27.7806	27.7886
27.4521	26.4714	27.0215	27.0585	27.1453
28.3131	27.8917	28.2648	28.2835	28.2236
28.284	27.7681	28.2789	28.1278	27.7526
29.6779	29.4144	29.2858	29.3996	29.3953
28.0946	27.2126	27.9629	27.9588	27.8425
27.6553	26.7372	27.3113	27.2565	27.2095
28.7124	28.8683	28.8177	28.9075	28.982
27.8367	27.0974	27.4877	27.5359	27.5778
27.9596	27.1763	27.9685	27.7982	27.7308
28.2476	27.0894	27.9929	27.9748	27.9339
28.1154	27.1275	27.7128	27.6003	27.6863
28.4392	28.3993	28.738	28.8076	28.7734
29.2293	28.5145	28.7815	28.8639	28.8884
28.5408	28.0251	28.4149	28.4914	28.4355
28.8475	28.2659	28.7386	28.885	28.6964
27.1935	26.2421	27.1253	27.0976	26.8828
29.1834	29.1729	29.1878	29.2859	29.2917
27.5212	27.0957	27.6745	27.4332	27.6089
28.1895	27.4423	27.9141	28.0249	27.98
27.9646	27.1885	27.7222	27.5744	27.5165
27.8598	26.812	27.2498	27.3644	27.2102
27.8517	26.6894	27.3773	27.3913	27.3574
29.4638	28.695	29.2798	29.1691	29.2338
27.9547	26.983	27.6487	27.3903	27.5353
28.3878	27.5635	28.1004	28.0557	28.1767
27.5615	26.5859	27.2283	27.1526	27.094
27.5719	26.9658	27.6899	27.5744	27.5851
28.2609	27.7483	28.0178	28.0972	28.1686
27.7297	27.1439	27.8728	27.5635	27.7296
27.9802	27.1489	27.8307	27.5583	27.4759
28.575	27.4392	27.8732	28.2492	27.9938
28.3176	27.7162	28.1965	28.1298	28.0795
27.8981	26.7967	27.3922	27.2893	27.2539
28.2865	27.555	27.6493	27.9513	27.8119
28.2714	27.7349	28.3122	28.2162	28.1433
28.1271	27.9166	28.3323	28.2663	28.2354
26.8513	27.1165	27.1734	27.261	27.3847
27.75	27.55	27.5663	27.5551	27.5637
28.7621	28.4049	28.644	28.4429	28.598
27.786	26.7456	27.0309	27.1941	27.0671
27.9974	27.3259	27.602	27.7764	27.8271
27.9188	26.7024	27.2152	27.3677	27.2359
28.2145	27.7591	28.2583	28.1421	27.9936
28.8542	28.918	29.0981	29.2138	29.1144
27.4848	26.3118	27.0343	26.4682	26.9753
28.1291	27.3468	27.786	27.7821	27.6132
27.8023	27.0023	27.5921	27.3722	27.5315
29.0961	28.2334	28.8446	28.7506	28.7396
29.0626	28.54	28.7425	28.778	28.8703
28.3502	27.9178	28.4509	28.3034	28.2378
28.8169	28.3475	28.6388	28.7678	28.7209
28.0376	26.9307	27.7412	27.6144	27.6397
28.0379	27.5451	27.9551	27.8597	27.9125
27.9509	27.1879	27.8676	27.846	27.6946
27.967	26.7966	27.2875	27.3961	27.3652
28.6924	28.4016	28.9771	28.8095	28.7753
27.7093	26.9214	27.2909	27.3728	27.2471
29.8844	29.1881	29.4006	29.6477	29.6159
29.0615	28.001	28.3599	28.5309	28.3737
27.7455	26.8391	27.3552	27.4313	27.4974
27.6963	27.0131	27.5419	27.4787	27.4996
29.0403	28.3584	28.4899	28.6153	28.7004
28.4033	27.6464	28.0093	28.0435	28.0394
27.9038	27.1657	27.7613	27.7113	27.7098
28.3828	27.8443	27.9173	28.1971	28.1151
28.459	28.3026	28.6251	28.5868	28.6
28.7554	27.3373	28.4489	27.9968	28.1372
28.1656	27.7926	28.401	28.2232	28.0584
27.3307	26.8518	27.5475	27.3579	27.4049
28.0194	27.4094	27.932	28.0761	28.0709
27.303	26.334	27.0786	27.0633	26.9833
28.072	27.1344	27.8081	27.5936	27.6222
28.9024	28.095	28.8467	28.8857	28.7068
27.9354	27.3001	27.7195	27.7233	27.7615
28.3875	27.7683	28.3522	28.2523	28.269
28.9798	28.2412	28.6783	28.715	28.7863
27.853	27.22	27.4783	27.689	27.5939
27.7406	26.9266	27.2862	27.2063	27.2211
28.8161	28.2068	28.605	28.4534	28.3901
28.2617	27.4335	27.9606	27.9931	27.8883
27.6239	26.997	27.4137	27.4905	27.4193
29.2814	28.208	28.9358	28.8928	28.8947
28.5663	27.9692	28.529	28.5852	28.54
28.5764	28.2937	28.4773	28.5861	28.5636
27.9474	27.9574	28.1788	28.2694	28.1714
28.7766	27.9506	28.667	28.4126	28.625
27.6741	27.0604	27.7177	27.6788	27.6935
28.6735	28.5213	28.9714	28.8865	28.9466
27.4537	26.9783	27.7183	27.6476	27.6255
27.5461	26.9139	27.5514	27.4387	27.3737
28.4791	27.2004	28.2154	27.9118	28.0259
28.2355	27.7805	28.4519	28.2903	28.3614
27.4938	26.9148	27.3945	27.4856	27.335
28.7065	27.6221	28.3016	28.1094	28.1761
27.8677	27.3454	28.0331	27.7716	27.8281
29.7586	29.1037	29.3536	29.5194	29.403
28.2832	27.3435	28.1341	27.8865	27.807
28.229	27.3511	27.6051	27.8125	27.8475
28.6206	27.5551	28.2121	28.1584	28.1523
28.1969	27.365	28.0809	27.8785	27.9698
30.3304	29.615	29.9386	29.7712	29.762
27.9861	27.6735	28.1409	28.199	28.0806
27.8141	27.5344	27.7814	27.6188	27.5426
28.1423	27.42	27.6825	27.6687	27.7734
27.9722	26.8817	27.386	27.4297	27.5836
28.4758	27.2718	27.6198	27.7892	27.6944
28.3579	27.8958	28.3085	28.4668	28.282
28.6282	27.3177	28.2861	28.0346	27.8508
28.0078	26.9731	27.9939	27.3777	27.7345
27.5267	26.8402	27.5395	27.5236	27.3827
28.7887	27.8642	28.3629	28.3751	28.4437
27.9922	27.4668	27.7676	28.0214	28.1024
29.3271	28.5995	28.8403	28.8816	28.9665
28.6417	28.1941	28.683	28.5742	28.5612
29.2918	28.5569	29.1434	29.1313	29.1395
27.2718	26.6077	26.8173	27.2692	27.0698
28.2252	27.7493	28.2466	28.2157	28.2233
28.058	27.4363	27.9318	27.8182	27.8778
28.5166	27.6777	28.0888	28.1027	28.0573
29.1079	29.0912	29.0639	29.1818	29.247
28.3677	27.9061	28.3761	28.3484	28.4167
28.8232	28.8744	29.0076	29.0317	29.059
29.545	28.9019	29.323	29.1872	29.229
27.8117	26.9909	27.4363	27.4871	27.4486
29.3294	28.4797	29.2255	28.9822	28.899
27.0203	25.9988	26.8028	26.5429	26.5096
27.9438	28.0482	28.1634	28.0803	28.1581
28.5387	27.9661	28.2664	28.5512	28.4906
28.7396	28.3073	28.6561	28.7378	28.757
27.6973	27.2313	27.6154	27.7187	27.6355
27.846	26.8573	27.2894	27.5045	27.5939
28.0643	27.2048	27.7659	27.5585	27.6632
28.5158	27.7382	28.0769	28.23	28.1237
29.3389	28.2703	28.8333	28.8387	28.9418
27.7012	27.0273	27.3724	27.3085	27.389
28.5083	27.9541	28.3133	28.3625	28.4019
28.7066	28.4063	28.6777	28.6967	28.7445
27.4236	26.8455	26.7363	26.5345	26.6715
28.3137	27.1821	28.1076	28.0224	27.9492
27.7014	26.8343	27.6421	27.6892	27.587
27.9485	26.9037	27.7124	27.313	27.4643
29.3193	28.51	29.1188	29.1133	28.9904
28.0458	27.4736	27.9149	27.8677	27.9122
28.0059	27.6549	28.2593	28.2277	28.1703
28.7928	27.9237	28.649	28.5137	28.5993
28.722	27.9071	28.5184	28.3032	28.3916
28.1864	27.4565	27.9561	28.029	28.004
28.1845	27.3358	27.6674	27.9022	27.8276
27.9501	27.0036	27.1165	27.3913	27.4968
27.6833	26.74	27.5615	27.439	27.2627
28.072	26.9974	27.6578	27.7063	27.5691
29.9577	29.3841	29.7829	29.7065	29.6466
27.6032	27.1448	27.504	27.4259	27.3052
27.7095	26.7623	27.3001	27.2163	27.3929
27.5122	27.2316	27.7066	27.4265	27.3257
27.9345	26.9941	27.5247	27.5086	27.4908
28.3656	28.1261	28.2771	28.4316	28.517
27.7688	27.0355	27.482	27.4269	27.5334
28.726	28.0545	28.4914	28.3875	28.4986
28.5024	28.0893	28.1426	28.1911	28.2979
28.2218	27.896	28.1735	28.1783	28.1232
27.9027	26.7924	27.4476	27.1949	27.3118
28.2232	27.732	27.8971	27.8786	27.9093
28.2678	27.6365	28.075	28.1001	28.0548
28.4621	27.5467	28.1767	28.1217	28.0604
28.2046	27.3764	28.2089	28.067	27.9006
28.2336	27.1016	27.6791	27.8609	27.4759
28.2755	27.709	28.1192	28.1721	28.0879
27.4705	27.2766	27.7463	27.6869	27.6541
27.4983	26.8794	27.0914	27.385	27.2143
29.029	28.1746	28.7759	28.7377	28.6561
27.2286	26.6844	27.2246	27.0219	27.0572
27.3069	26.5313	27.0102	26.9983	26.8813
28.6963	28.2234	28.5795	28.5064	28.6412
27.761	26.8926	27.3518	27.6145	27.6511
27.3679	26.7264	27.2549	27.1895	27.0539
27.4996	27.6607	27.8956	28.0415	28.0083
27.0738	26.6201	26.9798	26.9174	27.0519
27.8409	27.2061	27.2339	27.5508	27.5966
28.4373	27.609	28.2743	28.1389	28.1539
27.509	26.9409	27.3876	27.2465	27.1598
27.3148	26.7233	27.1435	27.1181	26.9719
27.7961	26.8166	27.3532	27.4797	27.368
27.7426	26.8243	27.5131	27.4656	27.4708
28.1021	27.3435	28.0429	27.9671	27.9768
28.2637	27.5746	27.9216	27.9734	27.9903
27.7708	26.9864	27.8058	27.619	27.5924
28.697	27.7164	28.2326	28.2594	28.146
27.4609	26.7733	27.2193	26.9739	27.2828
28.8086	28.1919	28.5299	28.5984	28.5568
27.7542	26.8845	27.3291	27.3589	27.3426
28.4487	27.5805	28.1789	28.1929	28.1691
28.2355	27.3139	27.9326	27.8572	27.8755
28.1266	27.5305	27.0521	27.503	27.3868
28.1813	28.0312	28.3455	28.5153	28.4158
28.6682	27.9325	28.3185	28.1954	28.1679
27.6948	27.08	27.6332	27.6701	27.6548
27.5296	26.9326	27.3433	27.3934	27.2507
27.721	27.6492	27.8513	27.9064	27.89
29.2125	28.4537	28.9275	28.9462	28.8144
27.6805	27.4876	27.7724	27.7296	27.8128
28.2231	27.9203	27.7559	28.0494	28.0524
28.2175	27.5823	28.0282	27.987	27.9376
27.5775	26.9962	27.3228	27.3952	27.4481
27.6952	27.1908	27.6689	27.3981	27.3977
27.7941	27.4491	27.8923	27.8542	27.7901
27.6823	27.067	27.3751	27.3779	27.3369
28.2345	28.0004	28.3376	28.2733	28.2845
27.8595	27.2051	27.6335	27.535	27.591
27.2119	26.7791	27.2946	27.2927	27.3617
28.9961	28.8031	29.0601	29.0951	29.0613
28.1816	27.2138	27.4861	27.4199	27.5288
28.1496	27.1656	27.9079	27.7527	27.7818
29.3594	28.9582	29.2268	29.2892	29.1905
27.7286	26.6534	27.4401	27.2533	27.1384
27.5013	27.1036	27.6294	27.5864	27.6337
29.5674	28.9609	29.453	29.3964	29.2806
27.2544	27.2958	27.4997	27.4187	27.5248
28.8514	28.3476	28.6847	28.7411	28.635
28.0417	27.948	27.9643	28.2712	27.977
27.9144	26.2863	27.3207	27.2616	27.2971
29.569	29.0017	29.4215	29.3896	29.4062
27.5828	27.566	27.8962	27.6723	27.7809
28.3124	27.5045	28.0523	27.9996	28.1116
28.2342	27.5186	27.9772	27.8538	27.8809
27.8169	26.8947	27.6684	27.4154	27.4808
27.6749	26.6671	27.4404	27.224	27.3323
28.2572	26.9732	27.472	27.354	27.2316
27.4278	26.5427	27.3629	27.324	27.2842
27.1216	26.5071	26.9998	26.9324	26.9946
27.6684	27.4454	27.7541	27.6952	27.6679
27.4058	26.2726	26.9002	27.0667	26.8647
26.7379	26.6035	26.8942	26.839	26.948
27.3551	26.3287	27.0166	26.9699	27.0301
28.0715	27.3656	27.6451	27.6723	27.8251
28.5258	27.3976	27.5992	27.9004	27.8485
28.5607	27.9362	28.5048	28.3192	28.4875
28.7859	27.8207	28.3614	28.3216	28.3113
28.9922	28.3865	28.6867	28.827	28.7516
29.1148	28.954	29.4039	29.2058	29.1326
27.9914	27.2964	27.7405	27.6657	27.7176
28.1243	27.3686	27.6874	27.7743	27.7731
29.4402	29.1741	29.248	29.3948	29.3847
27.6106	27.0787	27.5914	27.3682	27.5033
28.9317	28.4801	28.6205	28.7539	28.685
28.155	27.737	28.2218	28.2065	28.2311
27.6229	26.8877	27.3916	27.3018	27.2624
27.248	26.9798	27.4296	27.3269	27.2753
27.6623	27.2017	27.5225	27.452	27.5815
28.9357	28.4608	28.8656	28.7256	28.7816
29.6045	29.3894	29.4214	29.4546	29.4596
28.2543	27.132	28.0279	27.6587	27.9046
28.986	28.178	28.4227	28.6176	28.5463
28.7241	27.9105	28.4115	28.2141	28.3543
28.2905	27.9523	28.3498	28.1423	28.2424
27.893	27.0431	27.958	27.8643	27.8958
28.4885	27.6011	28.1291	28.0893	28.0323
28.4373	27.7795	28.2894	28.2468	27.9766
27.7771	27.1779	27.5859	27.4709	27.5493
28.2397	27.0979	27.704	27.9042	27.7031
27.6005	27.2109	27.6555	27.6742	27.5109
28.5437	28.3425	28.5811	28.7038	28.5615
27.8012	27.0002	27.3686	27.3415	27.2013
28.6399	28.251	28.6204	28.621	28.6358
27.4512	27.2831	27.8665	27.6434	27.5817
27.9689	27.5684	27.8113	27.9577	27.9605
28.5265	28.1543	28.5097	28.4315	28.4085
28.5115	27.786	28.315	28.2654	28.2494
27.8996	27.1828	27.6682	27.5553	27.5638
28.01	26.7434	27.4915	27.3673	27.4237
28.0683	26.9532	27.6328	27.6535	27.525
28.2866	27.1144	27.7961	27.7463	27.7301
27.4727	27.3142	27.771	27.6008	27.7205
27.8796	27.5653	27.9042	27.8699	27.9282
28.0299	26.9949	27.7812	27.711	27.6082
29.1832	28.7985	29.1131	29.114	29.1094
27.7683	27.6949	27.8701	27.7979	27.8339
27.6107	26.9389	27.2938	27.3423	27.4973
27.7926	27.1792	27.7931	27.7824	27.7434
28.7627	28.0892	28.741	28.5964	28.6035
27.3853	26.4886	27.1166	26.7753	27.221
27.3222	27.2278	27.4362	27.6657	27.4745
27.9174	27.1653	27.5216	27.5529	27.5058
28.6372	28.2098	28.6029	28.6485	28.6547
28.1211	27.2462	27.8559	27.7058	27.8184
28.4157	27.5153	27.7957	27.6716	27.7651
27.6032	27.122	27.5801	27.3109	27.3334
29.1204	28.0377	28.814	28.6002	28.5881
28.3312	27.844	28.3313	28.3593	28.204
29.2217	29.1046	29.3519	29.2016	29.3078
27.9305	26.7688	27.4277	27.3003	27.2816
27.9139	27.2304	27.6129	27.4909	27.4085
27.6121	27.2956	27.8322	27.7266	27.7338
27.9176	27.1714	27.6811	27.7363	27.7661
27.9523	27.0192	27.6745	27.6906	27.6302
28.289	27.6173	27.919	28.1369	28.1422
27.4403	27.0437	27.4077	27.2708	27.3397
28.0582	27.2016	27.869	27.8613	27.9689
29.7427	29.4691	29.7721	29.6523	29.6469
27.4869	27.0173	27.1966	27.3281	27.3491
27.9452	26.9613	27.5375	27.3058	27.2858
28.0115	27.172	27.8701	27.6037	27.8149
27.9866	27.0461	27.6244	27.6779	27.6526
27.8581	27.2696	27.866	27.841	27.7576
28.0154	26.9588	27.5283	27.7344	27.5625
28.0966	27.157	27.7256	27.6992	27.6855
27.9627	26.7912	27.385	27.4174	27.5211
28.5681	27.2659	28.2294	28.154	28.1019
28.5028	27.3235	28.1327	27.927	27.964
28.2069	27.2776	27.8971	27.8263	27.7611
28.3971	27.5456	28.1421	28.0479	28.11
28.9596	28.2979	28.7222	28.6749	28.6854
27.9876	26.9787	27.2649	27.4999	27.4677
28.266	27.0779	27.5742	27.6646	27.6239
27.892	26.8424	27.2982	27.4263	27.33
28.2947	27.3759	27.9266	27.6825	27.5477
28.1716	27.4843	27.9467	27.9167	27.8519
28.3667	28.0483	27.9798	28.2236	28.2032
29.8492	29.7969	29.8836	29.854	29.929
27.4064	26.3952	26.9949	26.8173	27.0181
27.2819	26.6349	27.5187	27.2725	27.2293
29.0618	28.533	28.8897	28.813	28.7598
28.813	28.4051	28.9336	28.7771	28.8118
27.3021	26.8164	27.2747	27.2423	27.0887
27.6704	26.5396	27.2915	27.1048	27.0778
29.2229	28.6645	29.1954	28.9802	28.9935
28.3207	27.4823	28.1699	28.0588	28.1338
27.7239	27.1493	27.4993	27.6681	27.7046
29.2995	29.4432	29.6157	29.6866	29.8182
28.6757	28.1876	28.019	28.2839	28.2385
28.3021	27.1791	27.9016	27.6704	27.7737
28.016	26.9948	27.67	27.5599	27.6052
28.1696	27.2552	27.5145	27.6048	27.532
28.6139	28.1082	28.4203	28.6177	28.457
27.6911	26.7002	27.5421	27.3745	27.2756
27.7567	27.6563	27.7485	27.7159	27.88
27.6968	26.8405	27.5825	27.3923	27.3649
28.7514	28.0792	28.5899	28.634	28.6602
27.5439	26.2534	27.2248	27.0262	27.0631
27.8593	27.1847	27.7742	27.6749	27.6089
28.8223	28.0555	28.3187	28.3674	28.2989
27.8517	26.9933	27.6474	27.5148	27.5805
27.8835	27.2973	27.7673	27.7269	27.4768
28.3813	27.9343	28.1034	28.1455	28.3361
28.038	27.6583	27.897	27.7673	27.677
27.4553	26.1163	27.0562	26.6877	26.6234
27.9957	27.0338	27.4464	27.3627	27.4532
27.9341	27.0143	27.5916	27.5312	27.5352
27.8388	26.3303	27.6477	27.3359	27.3574
27.6155	27.5273	27.5482	27.6028	27.5107
27.3666	27.2287	27.8029	27.6179	27.7553
28.6672	28.3653	28.4563	28.5867	28.6219
27.7074	26.9079	27.4463	27.4699	27.4326
27.9964	27.3577	27.9717	27.9975	27.9363
27.7384	27.1942	27.6827	27.5129	27.6197
27.485	26.8424	27.3655	27.362	27.3172
29.8693	29.048	29.3958	29.4498	29.3866
28.0852	27.5548	27.9518	27.7672	27.6414
27.8328	27.7737	27.9215	27.8548	27.8307
27.7079	26.9317	27.4785	27.4578	27.7225
27.1349	27.2584	27.3819	27.4387	27.3394
28.5173	28.1276	28.4578	28.4307	28.3076
28.3485	27.549	28.1782	28.139	27.9966
28.5921	28.0889	28.6371	28.5781	28.7074
28.1496	27.4589	27.5502	27.6398	27.5187
27.998	27.2121	27.7452	27.4605	27.5342
27.6399	26.7279	27.2361	27.2429	27.1443
27.7875	27.6213	27.8401	27.7418	27.8935
28.2576	27.7544	27.9501	28.091	28.0381
29.7437	28.9165	29.3629	29.3445	29.3194
27.5949	26.9321	27.5829	27.4381	27.3766
27.6848	27.4063	27.6493	27.6914	27.6601
27.2961	26.7884	27.5474	27.2717	26.9422
27.6321	26.8537	27.3052	27.3434	27.3997
28.3507	27.6566	28.1064	27.9648	28.0038
29.3637	28.7105	28.9078	29.0286	28.9983
27.5793	27.0808	27.5787	27.4268	27.4854
27.6985	27.9315	28.2265	28.1517	28.1595
28.1949	27.6672	28.1027	28.2927	28.1698
28.5696	27.9693	28.4695	28.3156	28.3381
27.9065	27.2205	27.6268	27.4131	27.5285
28.0455	26.9018	27.2432	27.4395	27.4778
28.5697	27.3606	27.6617	27.964	28.0873
27.7978	27.1139	27.7477	27.7221	27.7573
27.9324	27.3387	28.2395	28.1051	28.0116
28.1184	27.4544	27.8369	28.0236	28.0073
27.9016	27.0647	27.5503	27.5947	27.5018
28.7804	28.0327	28.7326	28.7405	28.6806
28.9138	28.1889	28.6267	28.5809	28.607
29.3393	28.5591	29.0876	29.0443	28.9386
29.0366	28.9193	29.2823	29.1527	29.1705
27.5621	26.6382	27.532	27.2735	27.2713
28.3965	28.1062	28.2812	28.3209	28.3142
27.4475	27.0927	27.5975	27.5312	27.6309
27.8033	27.8189	28.273	28.2413	28.1097
27.6841	26.2818	27.0393	27.04	26.8877
28.4612	27.5298	28.1784	27.9855	28.0266
27.8526	27.313	27.4999	27.5838	27.6706
27.565	26.9072	27.593	27.3796	27.4935
29.0093	28.393	28.9612	28.863	28.9141
28.1001	27.2199	27.508	27.8807	27.8058
28.5983	28.0538	28.4711	28.6217	28.5092
27.8918	26.9053	27.4842	27.4355	27.3046
29.7813	28.9506	29.4815	29.3153	29.4275
27.9015	26.6492	27.2856	27.2608	27.4388
27.9586	27.1368	27.7973	27.5772	27.5095
27.8219	26.8168	27.5222	27.1759	27.2798
27.2953	26.6414	27.2228	27.1319	26.9745
27.4412	26.906	27.3458	27.3777	27.3953
28.1594	27.8473	28.0474	28.2713	28.1346
27.5453	27.1966	27.5475	27.7418	27.6939
29.3343	29.421	29.5777	29.6825	29.7149
28.2388	27.3366	27.8253	27.8227	27.7279
27.7454	26.5105	27.4498	27.2476	27.296
27.9548	26.9341	27.5981	27.4421	27.4578
28.1163	27.3512	28.0326	28.1147	28.1719
27.8111	27.4872	27.9743	27.9869	27.9948
27.4145	26.5788	27.4492	27.316	27.3958
27.7528	26.7334	27.3424	27.5239	27.4266
27.8764	27.2697	27.6153	27.7052	27.7374
27.2657	26.485	27.3466	27.1751	27.1298
27.1112	26.7472	27.3141	27.3017	27.1718
28.6874	27.5182	28.0868	28.4125	28.2518
27.9663	26.5269	27.0581	27.0918	27.0634
28.9748	27.8168	28.4339	28.3726	28.2961
26.9587	27.1425	27.3817	27.4328	27.3416
27.3327	27.0292	27.5069	27.3566	27.2833
29.1309	28.5352	28.9572	29.1342	29.0061
29.3874	28.5236	29.12	28.7241	29.1154
30.2419	29.4244	29.9794	29.8929	29.8142
29.2968	29.4459	29.6455	29.7271	29.7049
27.7626	27.1665	27.3936	27.3439	27.4407
27.7422	26.6256	27.4674	27.479	27.3897
27.5412	27.1046	27.5611	27.6126	27.5448
28.6502	28.2985	28.5848	28.5544	28.6033
29.7733	29.1047	29.4806	29.4859	29.4742
29.5018	28.9138	29.2749	29.1381	29.1577
28.4479	27.8058	28.3961	28.4043	28.3612
28.5153	27.6307	28.1594	28.2673	28.1748
27.3716	26.9369	27.5138	27.2656	27.2694
27.6028	26.5009	27.1702	27.2809	27.2389
27.9363	27.157	27.8539	27.9092	27.7278
28.9087	28.4707	28.5073	28.8644	28.8216
28.6701	27.9743	28.6959	28.6548	28.6234
28.1599	27.1641	27.6185	27.7306	27.513
29.3493	28.9702	29.5816	29.502	29.5217
27.9025	27.0083	27.5149	27.6143	27.4342
28.7884	27.9656	28.5785	28.4532	28.3443
29.2646	29.0815	29.0408	29.1415	29.2175
28.5667	28.1411	28.7201	28.4535	28.372
27.9257	26.9043	27.5533	27.4922	27.2772
28.306	28.2981	28.6178	28.4265	28.5751
28.8884	28.7395	29.1672	29.2145	29.1064
29.0975	28.5016	28.8059	28.8782	28.7763
28.1508	27.3742	28.1558	28.0558	28.0097
28.981	27.8866	28.6697	28.3494	28.6166
27.8235	27.4825	27.7744	27.7678	27.7641
27.7495	27.9494	28.2463	28.2561	28.1642
28.3533	27.1845	27.6534	27.6674	27.8051
27.8004	26.8653	27.4551	27.0549	27.2341
28.4071	27.9026	28.2493	28.2462	28.1723
28.008	27.28	27.8344	27.7541	27.7653
27.7866	27.3332	27.7046	27.5341	27.7197
28.7941	28.1433	28.6177	28.5539	28.4102
28.0061	27.7244	28.2291	28.1236	28.1142
27.0768	26.7018	27.1603	27.0244	27.1579
29.9147	28.9999	29.4711	29.4993	29.4908
27.9901	27.0797	27.7609	27.8649	27.8237
27.4084	27.2157	27.6901	27.7044	27.7118
29.34	28.8083	29.4844	29.2523	29.2603
28.6562	27.5539	28.1853	28.0254	28.1512
27.9358	27.1057	27.5078	27.4903	27.3223
26.6276	25.795	26.8239	26.6744	26.486
27.7707	27.217	27.8002	27.7879	27.6868
29.0834	28.235	28.5792	28.6546	28.6071
28.3375	27.3495	27.8576	27.7498	27.881
30.1204	29.5104	29.8136	29.9054	29.8992
27.8164	26.8019	27.4965	27.2899	27.3463
28.6376	27.9491	28.1974	28.1785	28.1687
28.7264	27.8964	28.6123	28.4221	28.4158
27.6155	26.8438	27.385	27.3932	27.272
27.5721	26.7051	27.0708	27.0949	27.0753
26.9016	26.563	27.1917	27.1631	27.1601
27.8237	26.6795	27.291	27.2632	27.2293
28.9417	28.8906	28.9192	28.853	28.84
28.9179	28.2736	28.4595	28.4697	28.5646
28.4017	27.2704	27.9817	27.8661	27.9091
28.3368	27.5764	28.0587	27.7887	28.0481
27.7374	27.0745	27.7617	27.6136	27.5279
29.0629	28.3642	28.7906	28.5572	28.8394
28.0012	26.7226	27.5317	27.2436	27.374
28.2377	27.3947	28.2952	28.1025	28.065
27.6255	27.1689	27.5373	27.7623	27.7501
28.3611	27.4258	28.2272	27.9536	27.9972
28.0252	26.7186	27.4474	27.5072	27.5623
27.5412	27.1029	27.8014	27.8004	27.7833
26.4903	25.9023	26.3341	26.4981	26.5135
29.2233	28.6117	29.002	28.956	28.8554
28.4834	27.5294	28.4014	28.1337	28.2068
27.6921	26.3917	27.2192	27.2841	27.1666
28.7214	28.1968	28.5886	28.6513	28.5911
28.0161	27.8596	28.3433	28.1065	28.1402
27.1771	26.4772	27.0844	27.0926	26.982
27.8149	26.8756	27.4051	27.4781	27.5219
27.8313	27.5	27.8914	27.7059	27.9512
30.4787	29.8295	30.1289	30.1186	30.1614
28.2102	27.3442	27.8695	27.6557	27.7224
28.5219	27.5006	28.4173	28.2726	28.3363
27.5719	26.9522	27.492	27.3701	27.514
28.5563	27.5129	28.3207	28.0755	28.2025
27.8324	26.8824	27.2454	27.534	27.4946
28.948	28.1463	28.5679	28.4977	28.5508
27.7828	27.1546	27.5786	27.5216	27.5411
27.502	26.9002	27.4576	27.4362	27.485
28.7104	28.1582	28.6977	28.388	28.4663
28.0497	27.2325	27.779	27.6728	27.7338
27.6766	26.5957	26.9928	27.0973	27.1776
28.5759	28.2978	28.7536	28.6442	28.7058
27.0929	26.2475	26.8216	26.747	26.6425
28.5421	27.7535	27.9563	28.1695	27.993
27.6874	27.1523	27.717	27.7311	27.7567
28.2615	27.8687	28.0892	28.0872	28.1291
27.5282	26.2341	27.2511	27.0231	27.0037
28.7592	28.3322	28.8239	28.6645	28.7201
28.0448	27.0026	27.898	27.747	27.7083
27.5301	27.229	27.5246	27.5505	27.5302
28.8723	28.6513	29.0037	28.8562	28.8987
28.8703	27.9509	28.2819	28.5192	28.4308
28.2578	27.3045	28.0361	27.8951	27.8696
26.5182	26.4384	26.7602	26.7128	26.7245
27.862	27.6946	28.04	27.8657	28.0176
28.1993	27.3662	27.545	27.7553	27.6047
27.6189	26.8727	27.4858	27.2928	27.4456
28.7846	27.8719	28.5052	28.523	28.5498
30.1594	29.6649	30.0677	29.9134	29.8786
28.1178	27.2741	27.876	27.7483	27.8358
28.1086	27.3112	27.4497	27.6184	27.664
27.7394	27.1865	27.6053	27.6883	27.6219
27.3206	26.9802	27.2468	27.2251	27.2784
29.8481	29.1926	29.4211	29.3834	29.3594
28.5428	27.6981	28.4879	28.3246	28.215
28.5212	27.8232	28.6388	28.5917	28.5097
28.029	27.032	27.7141	27.6142	27.6653
28.2835	27.5795	27.829	28.1163	27.9786
28.0229	27.4566	28.1384	28.0474	28.0002
27.5602	26.8571	27.5159	27.4637	27.366
27.4709	27.1323	27.5219	27.3278	27.3919
29.2133	28.4993	28.9586	28.9668	29.0455
27.9936	28.2296	28.1234	28.2012	28.1807
28.2109	27.5978	28.1681	28.0806	28.0186
28.2193	27.7759	28.42	28.2871	28.305
27.8982	26.8788	27.5048	27.0946	27.2938
28.5078	27.44	27.8831	27.8908	27.9915
27.9023	27.1372	27.7621	27.5682	27.492
28.6986	28.2168	28.5407	28.5658	28.5593
28.9881	28.5491	28.749	28.8397	28.8718
27.7794	27.0307	27.4113	27.5506	27.5587
27.6253	27.1104	27.7274	27.6413	27.6593
28.6946	27.7555	28.3929	28.3579	28.3182
28.572	27.6688	28.3665	28.2135	28.1511
28.1979	27.2785	27.636	27.7158	27.8489
28.1455	27.5415	28.2105	27.9994	28.1257
28.2076	27.5331	27.8862	27.9479	27.9148
27.8238	27.9997	28.1029	27.9217	28.0439
28.3883	27.4496	27.9914	27.8346	27.9058
27.6547	27.0731	27.6128	27.5676	27.5564
27.7787	26.8837	27.6247	27.4352	27.4309
28.1247	27.142	27.9118	27.9467	27.8374
28.2366	27.3034	27.9334	27.9924	27.9546
28.0023	27.5264	28.0401	28.1375	28.0764
27.1528	27.2275	27.5533	27.536	27.4393
27.889	26.8229	27.3938	27.5684	27.4533
28.5997	27.6775	28.3003	28.0636	28.1797
29.1378	28.2534	28.8979	28.765	28.769
28.2934	27.7717	28.3682	28.38	28.3983
27.557	27.0621	27.4498	27.5019	27.4665
29.164	28.5785	29.2282	29.1855	29.0433
27.0312	26.601	27.295	27.1929	27.3448
28.1917	27.6195	28.0424	28.1237	27.9812
28.014	27.1058	27.2922	27.5102	27.3049
27.8384	27.5862	28.1101	27.9633	27.9165
28.5318	27.7004	28.1946	28.3891	28.2916
27.6635	27.2278	27.7216	27.372	27.3423
27.4527	27.1449	27.6772	27.46	27.5404
28.2358	27.9221	28.3859	28.5068	28.4939
27.9697	26.8495	27.4244	27.2601	27.3417
28.0578	27.4873	28.0856	27.9589	27.9244
28.6648	27.9246	28.373	28.3303	28.3717
28.8206	28.229	28.6503	28.7307	28.6229
27.7986	26.7727	27.315	27.5451	27.5591
27.5817	26.8254	27.6637	27.5227	27.7293
29.6502	28.9364	29.2581	28.9553	29.0958
27.7538	26.9455	27.6578	27.478	27.5261
28.3175	27.352	27.9244	27.9007	27.8583
27.8475	27.8554	27.78	27.9552	27.9675
27.8478	26.7585	27.6693	27.3018	27.5637
28.1287	27.1773	28.0844	27.9072	27.8214
28.461	28.1884	28.1073	27.9692	28.2942
28.0148	27.0108	27.6509	27.4587	27.5969
27.902	27.5042	27.6199	27.6373	27.6614
28.0322	27.2977	27.8177	27.7182	27.6958
27.6468	26.5432	27.3333	27.1813	27.0542
28.9083	28.3028	28.6826	28.3746	28.4531
27.7132	26.822	27.473	27.4746	27.3332
28.7159	27.7292	28.0696	28.2928	28.2653
27.8808	27.3425	28.2021	27.9449	28.013
27.8768	27.0819	27.7364	27.7387	27.8892
27.9377	26.9346	27.4335	27.5379	27.4594
29.9584	29.3459	29.9269	29.9112	29.818
27.7715	27.1897	27.428	27.4016	27.482
27.5328	27.1383	27.4838	27.4714	27.4403
27.8539	27.2687	27.7164	27.635	27.7626
28.9811	28.6844	29.089	29.074	29.0954
29.1877	28.9519	29.4205	29.1531	29.1086
27.8583	27.2056	27.8696	27.7684	27.6128
28.0089	27.6306	28.2093	28.2361	28.2421
29.6517	29.2093	29.7152	29.6119	29.6017
27.8524	27.3092	27.7316	27.832	27.8822
28.7404	28.0735	28.3983	28.3447	28.3983
27.7204	26.9706	27.7023	27.5618	27.5202
28.0271	27.5711	27.9018	28.0076	27.907
28.5921	28.5418	28.5637	28.5716	28.6667
28.9039	28.0716	28.7777	28.6058	28.5842
27.5619	26.6073	27.1628	27.3143	27.2616
29.1083	28.1531	28.5911	28.5767	28.5875
27.5468	26.7185	27.3056	27.1807	27.0385
27.5663	27.4232	27.506	27.5332	27.6001
29.6732	29.1597	29.4075	29.4668	29.3527
29.7496	29.1034	29.4669	29.5175	29.5649
29.5419	28.7672	29.2246	29.3659	29.2122
27.2353	26.9963	27.5621	27.6479	27.5846
27.035	26.2402	27.0167	27.0698	27.0017
27.899	26.8938	27.678	27.6485	27.6868
27.6828	27.1624	27.8504	27.7762	27.6583
27.9339	27.7004	28.2304	28.1804	28.2451
27.6298	27.5633	27.6945	27.8863	27.494
27.5245	27.1274	27.6365	27.4848	27.5813
28.5476	27.6877	28.4704	28.195	28.2439
27.766	27.2975	27.4651	27.6242	27.5758
27.8793	26.688	27.5878	27.4052	27.5664
27.5912	27.0357	27.3821	27.3408	27.4588
27.9922	26.8478	27.6567	27.4713	27.649
27.6451	26.8558	27.2346	27.0118	26.701
27.6853	27.1375	27.8449	27.6127	27.7357
27.5914	26.5069	27.4814	27.279	27.1915
28.0665	27.2127	27.4546	27.6767	27.5482
27.9394	27.6029	27.6933	27.7702	28.0091
28.3895	27.6828	28.0642	28.0485	28.0856
28.0609	27.0021	27.6343	27.5256	27.578
27.9547	26.5655	27.6951	27.4736	27.4256
28.2985	28.1582	28.1715	28.1801	28.1077
27.9136	27.2003	27.8718	27.5397	27.8898
28.3724	27.8987	28.3834	28.4304	28.3667
28.0513	27.2611	27.8509	27.8415	27.8982
28.4445	28.1453	28.5291	28.4048	28.3305
28.8696	28.7954	28.874	28.9636	28.9517
27.4529	26.0286	27.0973	26.8594	27.0564
27.6555	27.0219	27.6465	27.4277	27.5028
28.1653	27.0639	27.6047	27.5829	27.4484
28.7124	27.9597	28.384	28.2223	28.5286
27.694	26.9333	27.2395	27.5271	27.4065
27.2818	27.2282	27.4698	27.3722	27.4303
27.461	27.2779	27.4952	27.6147	27.6254
28.0066	26.8484	27.4036	27.4513	27.4868
27.615	26.738	27.5375	27.2536	27.4091
27.8102	26.898	27.3986	27.3304	27.3087
28.5516	27.9157	28.2285	28.3459	28.108
28.6578	28.839	28.7007	28.8707	28.6399
28.2144	27.1628	28.018	27.8846	27.8443
28.1656	27.5791	28.1238	28.0777	28.0377
28.8888	28.6099	28.7775	28.979	28.9947
27.9089	27.301	27.6383	27.6235	27.4932
27.5392	27.0131	27.5247	27.4837	27.4032
28.8888	28.1245	28.3007	28.7049	28.6891
27.4462	26.5968	27.2142	27.3212	27.1861
29.2938	28.5661	29.1212	29.0987	28.9799
28.5062	27.6022	27.9253	27.8932	28.0025
27.8865	26.7546	27.398	27.2971	27.2982
28.1676	27.6025	28.127	28.0155	28.1586
27.942	27.362	27.9363	28.0341	27.9226
27.8417	27.5303	27.7762	27.8201	27.8906
29.8858	29.1038	29.4314	29.4274	29.4283
30.1805	29.3604	29.8201	29.7787	29.7713
26.8479	26.9931	27.3293	27.5269	27.4899
28.0507	27.4433	27.8886	27.8031	27.8887
27.717	26.6808	27.2586	27.2781	27.3704
29.0244	27.81	28.6235	28.5192	28.3883
29.0669	28.3749	28.624	28.9305	28.841
28.535	27.8169	28.3641	28.1964	28.1507
29.0325	28.2461	28.5396	28.6263	28.5644
29.0162	29.2356	29.1866	29.0311	29.196
27.3364	27.0402	27.5735	27.5317	27.4861
27.6946	26.9055	27.7236	27.4487	27.5175
27.6868	26.5589	27.2034	27.1339	27.2489
27.8831	27.4162	27.6595	27.7222	27.64
27.4167	26.8184	27.4915	27.2714	27.3323
30.3817	29.847	29.9942	30.0055	30.1257
27.8903	27.2971	27.9664	27.8545	27.7181
28.7026	28.0004	28.4374	28.6265	28.4118
27.6345	26.7903	27.6145	27.6351	27.6575
27.5176	27.0856	27.686	27.6185	27.5619
28.9519	27.8572	28.7143	28.6509	28.5896
29.6286	28.8066	29.4645	29.4023	29.0451
27.7192	26.82	27.2828	27.3147	27.3599
29.0626	28.6304	29.0043	29.0087	29.0398
27.8023	27.1283	27.7331	27.5606	27.5588
29.0088	28.078	28.7201	28.5996	28.5606
28.3457	27.5889	28.0196	28.1445	28.1054
28.7249	27.6634	28.2172	28.1775	28.2012
27.9526	27.7449	27.8891	27.9826	27.9763
28.5876	27.6708	28.4027	28.3941	28.2868
28.204	27.8893	28.3587	27.9976	28.0661
28.5152	27.9154	28.552	28.2453	28.3531
27.8493	27.1547	27.6184	27.3886	27.3374
27.8717	27.1014	27.9086	27.8236	27.8279
27.8888	26.7332	27.3302	27.2182	27.0026
27.6117	26.896	27.1627	27.4281	27.4527
28.4171	28.2308	27.9515	28.2031	28.2095
28.3392	27.6052	28.3328	27.9987	27.9873
28.0412	27.2462	27.6786	27.7905	27.674
27.7192	26.6632	27.2973	26.9577	27.0858
27.0394	26.9988	27.3666	27.4202	27.2602
28.2926	27.5212	28.1589	28.1851	28.082
27.9461	27.1873	27.7534	27.7827	27.6399
28.2798	27.9407	28.2291	28.164	28.2299
27.2419	26.8132	27.5005	27.4248	27.4148
26.6718	26.337	26.9165	26.6986	26.8367
27.6742	26.9956	27.6838	27.5846	27.4648
27.8612	27.2827	27.9402	27.8331	27.811
27.5418	27.1762	27.3046	27.1842	27.348
27.9663	26.6519	27.1823	27.426	27.265
28.1217	27.403	27.9854	28.1245	28.0759
28.7037	27.6627	28.6377	28.4294	28.3454
28.7217	28.366	28.6698	28.6391	28.5136
28.0688	27.2128	27.7843	27.6339	27.6217
28.4717	27.4955	27.9361	27.8408	28.0222
27.104	26.2276	26.9693	26.7659	26.8232
28.9377	28.9421	28.9782	29.2891	29.248
27.9951	26.9509	27.7284	27.7576	27.7251
27.701	26.8998	27.6614	27.5735	27.4368
28.674	28.0612	28.5157	28.5585	28.4105
28.5582	28.0288	28.2245	28.0711	28.2018
28.2205	27.3808	28.0856	27.9526	27.9169
27.5862	27.263	27.1905	27.4367	27.4832
28.711	28.5476	28.8485	28.817	28.8306
28.2029	27.9509	28.3712	28.234	28.2698
28.5191	27.742	28.1336	28.176	28.096
28.1747	27.517	28.1695	28.1062	27.9468
28.4521	27.6634	28.0978	28.2263	28.1914
28.2999	27.1164	27.6029	27.7673	27.838
28.5143	27.8113	28.2962	28.3783	28.2791
28.874	28.8167	29.0964	29.1191	29.0916
27.7652	26.8455	27.4904	27.3525	27.5257
27.8891	27.227	27.457	27.4566	27.536
29.2114	28.421	28.9561	28.9304	28.8324
27.5851	27.0787	27.6487	27.5065	27.4221
28.1716	27.477	27.8943	27.9773	28.0906
28.0369	27.1117	27.7566	27.5856	27.7738
27.8024	27.6356	28.0553	28.1098	27.9714
27.5896	26.7292	27.4715	27.4482	27.4778
27.8624	27.239	27.356	27.6463	27.7128
28.8709	28.6391	29.0544	29.0674	29.0292
27.2371	27.3405	27.6678	27.6073	27.5248
28.2315	27.4277	28.0601	28.0065	27.9655
27.2621	26.976	27.0733	27.1315	27.3308
28.7863	28.1474	28.4969	28.4759	28.3983
27.5426	26.5003	27.0723	27.0557	27.0427
28.388	27.8146	28.3822	28.2951	28.301
27.4721	26.7744	27.3452	27.3491	27.3888
29.3077	28.6148	28.9941	28.9417	28.9886
28.2714	28.116	28.1504	28.2631	28.2711
27.7698	26.9219	27.4328	27.4865	27.4076
27.5681	26.6549	27.2715	27.1026	27.2295
27.8598	26.735	27.7912	27.692	27.5519
28.1584	27.1905	27.7388	27.6975	27.7278
27.8066	27.2167	27.7846	27.8181	27.5702
28.2065	27.7222	27.8388	28.0478	27.8888
28.1195	27.9353	28.3763	28.2091	28.2572
27.8686	26.902	27.7271	27.6596	27.582
28.3003	27.3827	28.1854	28.1782	28.0527
28.0578	28.0308	28.1754	28.3163	28.2688
27.9779	27.2071	27.8237	27.5925	27.5983
27.8024	27.0599	27.5563	27.5443	27.6204
27.5898	27.0905	27.3861	27.4081	27.249
27.9502	26.9172	27.5205	27.606	27.4451
27.9219	27.1443	27.5203	27.6938	27.5943
27.5732	26.734	27.3659	27.1916	27.303
28.6779	27.9309	28.3979	28.3476	28.4471
27.7634	26.69	27.1617	27.1097	27.12
27.7408	26.4539	27.2087	27.1873	27.2051
27.6444	26.8319	27.2172	27.2104	27.1997
27.6983	27.0813	27.3783	27.2578	27.3629
28.388	27.5466	28.0226	28.0769	28.0109
28.1977	27.5864	27.8935	27.8121	27.8495
28.622	28.3439	28.3434	28.5948	28.4161
27.7849	26.6257	27.1003	27.2253	27.1893
27.6431	27.2344	27.6145	27.65	27.6624
27.5858	26.9836	27.4806	27.5198	27.4382
28.2623	27.1455	27.7791	27.6205	27.588
28.1859	27.3453	28.0272	27.9157	27.9747
28.7034	27.6534	28.1626	28.1166	28.1437
28.4998	27.7536	28.2806	28.3696	28.3319
28.6962	28.0255	28.4731	28.4675	28.507
28.4807	27.9859	28.4211	28.1978	28.3076
28.0813	26.909	27.7235	27.4634	27.4767
28.3205	27.6038	28.0993	27.9492	27.8767
27.8285	27.412	27.9155	27.8679	27.9232
27.9658	27.4285	28.0448	28.0551	27.9701
28.84	28.3135	28.8791	28.8556	28.804
27.7571	26.6209	27.5517	27.3754	27.3702
27.0272	26.6661	27.5341	27.3008	27.22
27.595	27.5334	27.8182	27.6591	27.6131
27.7539	26.9265	27.4737	27.3806	27.2862
28.9994	28.4248	28.3254	28.4446	28.4991
27.5305	26.5298	27.2685	27.0724	26.9895
27.5458	27.2988	27.465	27.5715	27.5276
28.7396	27.6772	28.2464	28.0676	28.0389
27.7529	27.6419	28.1819	28.3002	28.2023
27.4939	26.1918	27.1194	26.9737	26.8984
28.4276	27.5629	28.263	28.0915	28.0883
28.0593	27.3691	27.8519	27.8791	27.8314
28.137	27.1704	27.599	27.7172	27.6743
29.0008	28.4019	28.6376	28.8276	28.6862
28.1161	27.6157	28.0621	27.854	27.9404
28.4597	27.8549	28.1971	28.0958	28.1755
29.6964	29.3226	29.7182	29.6214	29.7209
28.0885	27.1662	27.8752	27.8505	27.8083
29.1832	28.5989	29.1723	29.1146	29.1305
28.3533	27.6637	27.973	27.9418	27.99
27.6797	27.3198	27.9278	27.6475	27.7661
28.5756	27.7473	28.5823	28.5564	28.4174
28.7843	27.8678	28.4088	28.1948	28.5276
27.8704	27.0461	27.5636	27.6343	27.4888
27.9434	26.8311	27.2102	27.3185	27.4324
28.2057	27.4951	27.9769	27.7905	27.8441
27.8532	27.6711	27.8202	27.9085	27.8085
27.7691	27.1688	27.5869	27.6515	27.6278
28.0404	27.1707	27.8572	27.8367	27.7791
27.553	26.7874	27.4332	27.3392	27.3046
28.6871	28.0597	28.7205	28.5132	28.7068
29.6033	29.3197	29.1986	29.3591	29.3913
27.4703	26.5839	27.1601	27.1552	27.2125
27.9545	27.2498	27.6463	27.8186	27.7576
27.5133	27.0663	27.726	27.7773	27.6504
28.2568	27.3133	27.7562	27.7994	27.8501
28.1317	28.1494	28.2718	28.367	28.3881
26.9929	26.4755	27.2682	27.2697	27.2134
27.6583	26.8334	27.3122	27.3747	27.3167
28.3615	27.1723	27.9962	27.8589	27.8437
27.9412	26.7164	27.3654	27.4051	27.4363
29.8352	29.3658	29.6531	29.593	29.7168
27.9099	27.092	27.7593	27.8731	27.8041
27.7816	27.8024	27.9368	27.834	27.9691
27.9479	27.2921	27.8492	27.8477	27.7924
27.684	27.2668	27.5824	27.708	27.701
29.3949	28.735	29.09	29.1472	29.0915
27.8023	26.814	27.4594	27.375	27.3272
28.338	27.7812	28.2592	28.0881	28.0263
28.8559	28.4662	28.9042	29.0121	28.9128
27.8107	27.3366	27.7549	27.8345	27.7654
27.9838	27.0952	27.8024	27.6632	27.6872
27.3843	26.6762	27.3928	27.301	27.2123
28.3353	27.8101	28.1345	28.2061	28.2193
27.7898	26.9067	27.4587	27.4372	27.559
29.0661	28.2045	28.6819	28.83	28.8054
28.2497	27.5823	27.8621	28.1407	27.9539
27.84	26.6912	27.4109	27.2215	27.2952
29.15	28.6017	29.1598	29.0427	29.0204
28.1896	27.5152	27.9688	27.8898	27.9777
28.417	27.4188	28.2219	27.8986	27.9283
27.8587	26.8848	27.3876	27.4401	27.3643
28.2912	27.4647	28.1084	28.0994	28.0963
28.9555	28.4224	28.7966	28.8087	28.7325
27.8364	27.3069	27.8973	27.8033	27.6775
27.8171	26.7148	27.2494	27.349	27.2153
28.4667	27.906	28.1644	28.2329	28.2335
27.1706	26.4109	27.101	27.0914	26.8887
27.3219	27.0719	27.5521	27.4974	27.4139
27.4535	26.4834	27.121	27.2071	27.1613
28.0397	27.0309	27.639	27.6586	27.699
28.7035	27.8121	28.3336	28.2227	28.2052
29.2178	28.8547	29.32	29.3179	29.3433
28.6516	27.7494	28.2367	28.1891	28.1575
29.1071	28.6579	28.9987	29.0706	29.0182
29.5243	28.5835	29.299	29.0492	29.0568
28.6267	27.8587	28.2815	28.3296	28.2713
28.7634	27.912	28.6298	28.5802	28.5141
27.8664	27.0635	27.8067	27.6458	27.5988
29.1135	28.2649	28.6466	28.7851	28.6837
28.5042	28.0349	28.2305	28.3051	28.176
29.0263	28.9823	29.0367	29.1912	29.2761
28.0099	27.1326	27.9374	27.6726	27.6146
28.5604	27.8496	28.5579	28.5514	28.3618
27.5829	26.9497	27.4839	27.2982	27.1773
27.0034	26.8261	27.1876	27.1764	27.0052
28.0062	26.8786	27.6648	27.7035	27.4657
27.8445	26.9765	27.3723	27.3687	27.2221
28.0525	26.9992	27.463	27.4219	27.4768
28.3892	27.6156	28.1568	28.3272	28.2356
27.5495	27.1882	27.3669	27.253	27.4933
29.858	29.9316	30.0337	30.0699	30.07
27.7108	26.8866	27.3627	27.3551	27.4292
27.6466	26.8421	27.2281	27.2143	27.2322
27.8853	27.7224	27.7298	27.8345	27.9519
28.118	27.5873	28.0689	28.0387	28.0831
27.9994	27.1208	27.6468	27.6136	27.513
27.7408	26.886	27.4892	27.4745	27.5237
28.6523	27.8157	28.5462	28.2966	28.4038
27.7218	26.8367	27.5952	27.4798	27.4651
27.8178	26.8575	27.4137	27.4646	27.41
28.6672	27.9828	27.9941	28.1389	28.0265
28.5432	27.8395	28.4899	28.4044	28.3737
28.5921	27.8957	28.2128	28.1048	28.2457
27.7258	26.9459	27.7852	27.7062	27.613
27.3457	26.8892	27.3131	27.1571	27.2692
27.8461	27.073	27.6596	27.5768	27.6249
27.7396	27.4867	27.9438	27.9519	27.9658
27.9107	27.1491	27.4952	27.7025	27.6802
29.0932	28.5425	28.8902	28.7893	28.9026
27.4468	26.9644	27.659	27.6722	27.7577
28.0991	27.1802	27.7281	27.8229	27.7227
27.52	26.5465	27.4742	27.3645	27.159
27.434	26.6459	27.4973	27.0786	27.2489
28.8193	28.4402	28.6489	28.6316	28.7177
27.6946	27.5798	27.9166	27.7541	27.8446
27.8908	26.4725	27.2481	27.3872	27.3698
28.5538	27.8062	28.2305	28.1903	28.1739
29.0599	28.6123	28.8815	28.8641	28.83
27.9637	27.6785	28.2036	28.1344	28.1879
26.8998	26.8679	27.4396	27.4349	27.2338
28.0176	27.563	27.9835	27.9439	27.9815
27.4181	26.6438	27.3651	27.1378	27.2799
27.9939	27.4353	27.969	27.8549	27.9927
27.4382	26.4753	27.5128	27.34	27.2798
26.5814	26.4835	27.245	27.0892	26.9798
29.6675	29.1563	29.3394	29.3601	29.4678
27.7972	27.0808	27.3469	27.4005	27.5149
27.7396	26.5819	27.3185	27.1083	27.1813
29.5962	29.0661	29.147	29.376	29.3356
28.9712	27.9255	28.6299	28.4311	28.5306
27.3194	26.7655	27.3238	27.3986	27.4107
28.1986	27.9176	27.8967	28.2281	28.0988
28.0776	27.2483	27.8169	27.5068	27.7436
27.5888	27.1671	27.8447	27.7138	27.7823
28.0534	27.2739	27.5976	27.7901	27.648
27.9053	27.4406	27.6973	27.7236	27.7959
27.4858	26.9529	27.3603	27.2382	27.2994
28.2226	27.5193	27.9704	28.1921	28.1119
27.8106	26.787	27.344	27.331	27.3311
27.7234	26.6701	27.705	27.6096	27.666
27.5278	27.0557	27.1342	27.2488	27.3469
28.1809	26.8687	27.976	27.7655	27.7657
28.8161	28.4284	28.5962	28.6597	28.7171
28.2874	27.6712	28.1309	28.1554	28.0918
27.9604	27.4683	27.9523	27.7187	27.8018
28.761	28.0605	28.6914	28.6503	28.5986
27.2929	26.4831	27.3043	27.2355	27.2788
27.425	26.5463	27.3133	27.238	27.2419
27.5812	27.1248	27.8274	27.8014	27.8258
27.9266	26.8212	27.6537	27.4586	27.4968
28.2664	27.2434	27.9375	27.9028	27.6738
27.9004	27.1578	27.7025	27.6481	27.4731
28.2129	27.3358	27.7632	27.7742	27.7031
28.2697	27.302	27.8017	27.8295	27.8518
28.5213	28.025	28.2765	28.5384	28.4956
26.7547	26.483	27.1894	27.1217	26.9687
29.1802	28.8705	29.3733	29.2274	29.0304
28.5731	27.4934	28.2966	28.2429	28.1951
28.8509	28.2851	28.8213	28.7071	28.671
27.5459	26.4363	27.0512	27.0131	27.0163
27.3165	26.9145	27.4939	27.5813	27.6804
28.7211	27.6154	28.2412	28.2736	28.2459
28.8888	29.0974	29.1959	29.2449	29.3258
28.4311	27.6277	28.0114	28.0281	28.1311
27.7935	26.2544	26.4078	26.8712	26.8139
27.9576	27.2858	27.678	27.6659	27.6891
27.8904	28.2638	28.3622	28.2182	28.3112
27.8151	27.1604	27.7185	27.414	27.5179
27.9752	27.2046	27.8083	27.6662	27.7301
29.3779	28.79	29.1569	29.1538	29.2615
29.235	28.8971	29.3495	29.2471	29.245
28.7636	27.9229	28.183	28.3242	28.2813
28.2505	27.5978	28.1537	28.0045	28.0737
28.1472	27.1454	27.6209	27.6542	27.7175
28.3129	27.5149	28.0497	28.0093	28.0777
28.2595	27.8299	28.2831	28.2496	28.2252
28.3212	27.8468	28.2703	28.3961	28.329
29.5785	29.234	29.5218	29.4928	29.4957
29.243	28.1728	28.8666	28.8522	28.7304
27.7758	27.6532	27.5706	27.8152	27.9521
28.3014	27.2278	28.0468	28.0385	27.8956
28.4186	27.8776	28.306	28.2976	28.1881
28.4507	27.7258	28.1457	27.9622	27.9619
29.2184	28.7751	29.2627	29.1371	29.149
27.779	27.2976	27.666	27.7827	27.7496
28.4438	27.9637	28.2078	28.2251	28.1674
28.0758	27.2785	27.7171	27.9014	27.8071
27.682	26.3498	27.2224	27.1516	27.1658
27.378	27.2942	27.6177	27.3488	27.517
27.8229	27.0635	27.7403	27.5837	27.5318
28.0229	27.4564	28.1351	28.0936	28.0076
27.8207	27.0685	27.8054	27.7196	27.7591
27.8456	26.3371	26.9426	27.3163	27.2967
28.0558	27.7041	28.0463	28.1319	28.1803
27.425	26.6693	27.2	27.2031	27.2259
29.2634	28.9078	29.3852	29.1982	29.33
28.1515	26.9483	27.7218	27.6844	27.7352
28.1601	27.5524	27.9583	28.0246	28.0164
27.845	26.5735	27.3641	27.2323	27.2666
27.4149	27.1417	27.5602	27.5625	27.4554
28.0623	27.2766	27.8797	27.8414	27.8216
28.8293	28.1649	28.4746	28.5601	28.5171
29.0047	29.0651	29.0307	29.0353	29.0899
27.0907	26.5884	27.0742	26.9156	26.8702
27.1804	26.3213	27.169	26.9158	26.9428
29.2111	28.2054	28.6504	28.4609	28.7099
28.732	28.0458	28.4913	28.4945	28.423
27.4575	26.9782	27.5274	27.2635	27.355
27.3419	27.2071	27.4996	27.3976	27.5183
27.5168	27.3322	27.4274	27.5611	27.5459
27.6777	27.0765	27.5949	27.6913	27.5518
28.5207	28.1895	28.2695	28.3405	28.4442
28.5459	28.3893	28.3216	28.5085	28.4397
28.719	28.2722	28.5009	28.3139	28.3945
26.9348	26.2475	26.6596	26.6147	26.1929
27.8815	27.173	27.7698	27.625	27.7195
28.6852	27.9649	28.5591	28.5416	28.5486
27.9996	26.8693	27.5051	27.4616	27.5996
27.6353	26.5208	27.2294	27.3595	27.244
27.7178	26.7312	27.4267	27.3886	27.451
27.8048	27.0003	27.3936	27.5332	27.4275
28.6675	28.0471	28.5502	28.4667	28.4908
28.5141	27.8774	28.4505	28.4549	28.4533
27.7791	27.1345	27.4104	27.3473	27.4497
27.9373	27.17	27.8856	27.6156	27.8004
28.6319	27.9698	28.4868	28.3433	28.308
28.3172	27.276	27.9619	27.823	27.9085
29.8738	29.3398	29.5583	29.7114	29.7627
28.2937	28.1954	28.3814	28.5206	28.4419
28.013	27.8287	28.1704	28.1328	28.1452
28.7111	27.7438	28.1774	28.3174	28.2831
27.7156	26.9764	27.4588	27.4879	27.4713
28.456	27.721	28.2636	28.0198	28.1035
27.8576	26.9575	27.8576	27.8391	27.7897
27.5417	26.7083	27.4187	26.9438	27.1378
28.3053	28.2659	28.2674	28.4329	28.4356
28.4442	28.564	28.4199	28.5835	28.7526
27.4126	27.1727	27.5149	27.5309	27.547
28.4574	27.6352	27.9661	28.1748	28.2272
28.2041	28.073	28.1209	28.2153	28.2724
26.2618	26.3826	26.9873	26.7861	26.8261
28.5693	27.7123	28.1011	28.2691	28.2816
27.6175	27.0885	27.4792	27.4872	27.5294
28.837	28.2839	28.8374	28.5735	28.5337
28.2704	27.2041	27.7102	27.8015	27.5364
28.247	27.4153	28.0657	27.934	27.9437
29.6824	29.8944	29.6433	29.7523	29.7985
27.7582	26.5972	27.2438	27.1428	27.0856
28.9646	28.2639	28.3304	28.4834	28.4968
28.5369	27.969	28.4378	28.3586	28.51
28.5199	27.7395	28.281	28.5236	28.4755
28.0635	27.5603	27.8976	27.9248	27.8707
26.8978	26.8648	27.4244	27.3835	27.2367
27.9258	27.3622	27.9403	27.9626	27.8374
27.4848	26.9465	27.3456	27.5216	27.4856
28.5288	28.501	28.8017	28.7779	28.8265
28.0036	27.1701	27.9057	27.7374	27.7866
27.9252	27.6882	28.5044	28.1838	28.3304
28.6916	27.8536	28.4255	28.3996	28.3297
28.5159	28.3083	28.3946	28.5233	28.5414
28.4532	28.0549	28.1159	28.1326	28.0147
28.1473	27.6063	27.7587	27.9884	27.8287
28.8451	28.3663	28.7977	28.5478	28.7057
28.5422	27.9063	28.6343	28.5369	28.3143
29.0299	28.1672	28.6095	28.5762	28.4604
28.1348	26.9596	27.7397	27.5131	27.4705
28.807	27.7123	28.6226	28.5597	28.5635
27.9838	26.9724	27.5265	27.5754	27.4485
28.4658	27.7102	28.2261	28.155	27.9135
28.7151	28.3796	28.7634	28.6756	28.7196
28.1553	28.0705	28.2548	28.2549	28.4419
27.8787	27.1089	27.6043	27.6078	27.642
27.7049	26.7168	27.2924	27.4671	27.437
29.4573	28.8349	28.8406	29.1117	29.021
27.915	27.2372	27.5654	27.6107	27.7285
27.5585	27.1211	27.4076	27.3455	27.2966
27.0179	26.5583	27.3332	27.0636	27.1495
29.1202	28.267	28.6765	28.7609	28.6497
29.3868	28.7295	29.0329	29.1803	29.2243
28.2831	27.1426	27.8395	27.5382	27.6393
28.6944	27.8423	28.2863	28.3431	28.2864
27.7763	27.1795	27.4299	27.3772	27.399
27.2531	26.8744	27.1652	27.1874	27.2917
28.2221	27.8175	28.2267	28.3848	28.4029
28.5986	27.9612	28.4148	28.3648	28.375
27.6064	27.1676	27.5043	27.5475	27.495
28.3548	28.0521	28.1151	28.1287	28.3039
27.8803	26.6171	27.0524	27.25	27.3522
28.4151	27.8958	28.0409	28.0214	28.0777
28.4261	27.5729	28.1468	28.1086	28.0568
27.7747	27.7219	27.8498	27.7006	27.8261
27.3695	26.7628	27.0269	26.9623	27.1582
29.0312	28.6644	29.1119	29.1273	29.148
27.7946	27.2654	27.7458	27.7167	27.5213
28.182	27.312	27.8673	27.7672	27.7901
28.7223	27.7725	28.4727	28.5239	28.2479
30.0885	29.8811	30.3065	30.1316	30.1755
28.9041	28.8917	28.9956	28.9456	28.9937
28.1451	27.5886	27.9131	28.0172	28.0943
28.1033	27.0982	27.7394	27.5545	27.6787
28.46	27.5461	28.0262	27.9828	27.9669
28.1613	27.2875	27.822	27.6861	27.842
28.2244	27.6444	28.3327	28.347	28.3739
28.806	28.4468	29.198	29.1898	29.046
28.7265	27.8321	28.4897	28.3507	28.3283
28.6323	27.9256	28.374	28.3357	28.3757
27.7361	27.0069	27.434	27.492	27.5347
28.5928	28.2571	28.4918	28.6499	28.5441
28.3785	28.2775	28.4368	28.4492	28.4481
27.6001	26.6932	27.0953	27.1776	27.0465
28.2161	28.1988	28.1329	28.3562	28.2217
27.6901	26.8515	27.303	27.2074	27.3
27.4295	27.4183	27.9426	27.8142	27.7765
27.3317	26.6158	27.038	26.8941	27.036
27.6621	26.9047	27.4612	27.3825	27.3175
28.9899	28.0141	28.569	28.4299	28.4092
28.3766	27.4637	28.1997	28.0881	28.0295
28.3487	27.6314	28.3425	28.1563	28.3291
27.5782	27.1855	27.6961	27.7278	27.7387
28.0482	27.0359	27.4767	27.4058	27.4618
28.3541	27.5852	27.8742	27.9507	27.8002
27.9007	27.2663	27.6848	27.4116	27.4722
27.9669	27.1647	27.44	27.5266	27.4538
27.789	27.3351	27.7398	27.669	27.7796
28.0351	27.2719	27.5893	27.5997	27.6851
27.3128	27.214	27.1433	27.2972	27.2781
27.4828	27.3347	27.802	27.7787	27.6408
28.0823	27.6265	28.1246	27.9469	28.0207
28.5503	28.6436	28.6897	28.5789	28.7978
28.1487	27.7547	27.9934	27.9945	28.1504
28.0068	27.324	27.768	27.7975	27.8286
27.6866	26.971	27.6406	27.3796	27.4246
27.7785	27.2402	27.6106	27.5923	27.3914
29.1084	28.4976	28.8754	28.8548	28.8956
27.8825	27.3511	27.8019	27.7732	27.7437
28.1397	27.4649	27.8035	27.7711	27.7504
28.3011	28.0468	28.1569	28.439	28.3963
28.1108	27.4978	28.0482	27.8727	27.7898
27.5116	26.3971	27.0059	27.0857	27.0085
29.4173	29.1764	29.5131	29.5158	29.5749
27.6127	26.8204	27.4312	27.4822	27.2877
27.5411	26.5286	27.1814	27.114	27.0644
28.2824	27.4078	28.1038	28.0033	27.9376
28.5989	28.2453	28.6829	28.7978	28.6547
28.7284	28.2368	28.8891	28.7817	28.8273
29.1202	28.6613	28.7463	28.9349	28.9907
27.868	27.4286	27.7379	27.6071	27.5503
27.6085	26.7467	27.4362	27.3371	27.2919
28.2556	27.3438	28.0605	28.0374	27.8981
29.5711	28.8878	29.1834	29.4569	29.3934
28.2951	27.2	28.1174	28.0569	27.9659
28.5183	28.0021	28.3225	28.5236	28.4873
27.9557	26.8635	27.3439	27.4982	27.2684
28.7034	27.6952	28.3323	28.2969	28.3354
27.3399	26.8572	27.2856	27.2512	27.2849
28.1148	27.8183	28.2899	28.3587	28.2822
29.3411	28.6201	29.0893	28.933	28.9445
27.603	26.7602	27.341	27.3526	27.3032
29.0946	28.385	28.8475	28.7756	28.6596
28.191	27.6366	28.1076	28.0367	28.1184
28.4997	27.6162	28.0203	28.0637	28.1338
29.5751	29.1788	29.1678	29.5162	29.5395
28.657	27.6562	28.3041	28.1879	28.2739
27.7393	27.1383	27.4618	27.3309	27.3976
28.4212	28.2147	28.676	28.6382	28.5669
27.9489	26.6251	27.3645	27.3275	27.3582
27.9539	26.8726	27.5098	27.4611	27.3595
28.103	27.5511	28.0216	27.944	27.8785
28.9864	28.4463	29.0841	28.9699	28.9523
28.7192	28.1753	28.7655	28.6486	28.7261
28.0921	27.3478	27.8229	27.7697	27.8184
27.526	26.8576	27.4313	27.3994	27.3071
27.6419	27.2923	27.6961	27.638	27.6816
28.7809	28.57	28.9252	29.0063	28.9741
27.6725	26.6933	27.3707	27.3223	27.3381
27.9247	27.1393	27.6083	27.5532	27.5578
27.9761	26.9664	27.3831	27.3194	27.4078
27.8974	26.6568	27.5501	27.5714	27.5214
26.9967	26.5285	27.1273	26.9976	26.9327
27.5484	26.6447	27.2189	27.3767	27.0503
27.4221	26.7998	27.2374	27.4159	27.2451
27.3305	27.0614	27.3256	27.2832	27.3425
29.7901	29.7484	29.8458	29.8256	29.9473
27.681	27.6674	28.1824	27.9961	27.9666
28.1398	27.1027	27.6358	27.643	27.5724
29.6231	28.7645	29.251	29.1648	29.0763
27.4635	26.948	27.2073	27.1438	27.3406
28.1763	27.33	27.7207	27.827	27.8376
28.3513	28.1211	28.301	28.3397	28.3384
27.3364	26.4624	27.2893	27.0953	27.1928
27.9469	27.5917	28.3409	28.0648	28.0642
28.7249	28.2499	28.5724	28.617	28.5847
28.9292	28.5913	29.0106	28.9492	28.8816
28.1034	27.5505	28.1341	27.8927	28.0792
27.702	26.8726	27.6181	27.4938	27.5159
27.641	26.4262	26.9155	27.1216	26.956
28.5825	27.8367	28.3097	28.3644	28.1548
29.9971	29.3467	29.8804	29.7456	29.6604
28.261	27.0539	28.0053	27.7547	27.6711
28.0352	27.2892	27.9035	27.9118	27.7072
27.2295	26.6421	27.365	27.2241	27.1984
27.5947	27.1571	27.7531	27.6984	27.7237
28.2371	27.4713	28.0008	28.1307	28.0525
28.3198	27.4071	27.8774	28.0292	27.9147
27.9207	27.5739	28.0722	27.9638	27.8612
29.2183	27.9705	28.568	28.6202	28.617
27.6478	26.4992	27.3144	27.2942	27.1289
27.6964	26.9119	27.2912	27.3291	27.3786
28.2728	27.2691	27.7748	27.6952	27.6788
28.3593	27.5094	28.2537	28.1834	28.1093
28.5905	27.8936	28.3112	28.228	28.1957
27.9584	27.7948	27.9928	28.0489	28.0544
27.4107	27.191	27.6323	27.5759	27.5639
27.8676	27.2774	27.7788	27.883	27.8798
28.0189	27.1371	27.5981	27.6568	27.6152
28.7943	27.8614	28.5098	28.3805	28.2565
27.9181	27.1956	27.656	27.6716	27.5831
28.2346	27.6208	28.1825	28.1708	28.0179
27.4634	27.2366	27.7529	27.7459	27.7058
28.4528	27.1703	27.9128	27.9629	27.9396
29.4598	29.2738	29.5488	29.5603	29.4997
28.183	27.1438	27.4137	27.6427	27.7068
27.9969	27.235	27.9257	27.7347	27.7601
27.7884	26.8743	27.7965	27.7156	27.6524
28.0541	27.0109	27.5208	27.4832	27.486
28.075	27.0276	27.7482	27.6832	27.7209
29.4098	28.7228	29.027	29.0824	28.9766
27.972	27.2901	27.7684	27.6523	27.7282
28.1259	27.118	27.7589	27.8511	27.7415
29.2438	29.1591	29.3493	29.4144	29.3794
28.5832	27.9489	28.3516	28.3937	28.3235
29.4828	29.4696	29.5566	29.5375	29.5227
27.996	27.1426	27.5397	27.6023	27.481
27.6973	26.557	27.2757	27.2043	27.1501
29.3351	28.5553	29.0831	28.9267	29.0382
27.6796	26.9982	27.7028	27.5269	27.6369
28.6503	28.2285	28.7918	28.6962	28.6919
28.229	27.3977	28.0146	27.9163	27.9384
27.4014	27.0465	27.4476	27.4009	27.3649
28.2597	27.628	28.0423	27.9211	27.8522
27.3138	26.9529	27.4079	27.5116	27.4674
28.1914	27.616	28.0357	28.0859	27.9478
29.3465	28.6069	29.203	29.189	29.0857
28.6906	27.6597	28.0901	27.8318	28.0849
29.8569	29.4375	29.6233	29.8893	29.8156
27.9084	27.5559	27.7722	27.8557	27.9538
27.9371	27.7189	27.9907	28.0545	28.0491
28.022	26.8375	27.6955	27.3859	27.4968
28.0841	26.9174	27.7046	27.6286	27.6103
27.6554	26.8972	27.4229	27.3614	27.3658
28.2094	27.3365	27.6841	27.7792	27.8366
28.1044	27.2642	28.0705	27.8576	27.9178
29.2396	28.368	28.8812	28.6444	28.471
28.5185	27.5135	28.0809	27.9862	28.1552
29.7336	29.8368	29.9137	29.9453	29.9618
27.4458	26.7086	27.3899	27.2841	27.285
29.1301	28.2682	28.8263	28.6787	28.6286
28.5946	28.0483	28.4313	28.3379	28.3379
28.0027	27.165	27.7679	27.7272	27.7692
28.3058	27.5214	27.8429	28.0045	27.9619
28.8306	27.9657	28.8568	28.7306	28.6711
28.5636	28.039	28.4274	28.3984	28.3764
27.729	27.4223	27.8876	27.8801	27.8967
27.665	26.1657	26.886	26.692	26.6844
27.166	26.6295	26.8353	27.0513	26.9925
27.8126	27.0239	27.5417	27.5571	27.6439
27.9766	27.3778	27.8549	27.7752	27.7133
27.6028	26.9595	27.3554	27.081	27.1629
28.6477	27.7767	28.1929	28.1678	28.1189
27.8732	27.2596	27.5156	27.4439	27.4891
28.0255	26.8963	27.5479	27.5202	27.592
28.9682	28.9813	28.8506	28.9214	28.9711
27.7918	27.008	27.3586	27.7128	27.6538
28.3277	27.1722	28.0889	27.9551	27.8579
27.7112	27.0299	27.5219	27.5757	27.4553
28.99	28.4459	28.6985	28.6306	28.8624
28.9204	28.1748	28.7748	28.6703	28.679
28.9885	28.3509	28.6836	28.6903	28.7856
28.0565	27.3559	27.7029	27.6823	27.5901
28.0177	27.1467	27.3321	27.4958	27.5058
28.0116	27.3348	27.3983	27.4953	27.6327
28.097	26.9637	27.4259	27.2476	27.4972
28.0313	27.504	28.1548	28.0301	27.9914
27.5402	27.1046	27.5189	27.7352	27.6676
28.3444	27.1041	27.8863	27.7725	27.6647
27.9277	27.2542	27.9131	27.6614	27.7243
28.2846	27.8503	28.0891	28.2701	28.1027
27.4488	26.9926	27.1804	27.1877	27.1773
30.4017	30.2162	30.3517	30.3416	30.4537
27.6415	26.9738	27.3869	27.402	27.0789
29.6822	29.0105	29.2386	29.3674	29.3556
28.346	27.6996	28.3832	28.2202	28.382
27.4794	26.8506	27.3467	27.4062	27.419
27.7709	27.1362	27.6279	27.5974	27.4443
27.9831	27.5395	28.1593	28.063	28.0383
28.137	27.3335	27.6549	27.7198	27.8388
27.9578	26.7007	27.3245	27.4756	27.3699
27.1753	27.101	27.1506	27.2517	27.3497
27.9284	26.93	27.4267	27.6905	27.6173
29.1783	28.5068	28.6365	28.6325	28.7073
27.7281	26.7991	27.3506	27.1541	27.1938
27.8136	27.1161	27.4447	27.5235	27.6418
29.568	28.9484	29.4441	29.3689	29.3073
28.5676	27.6771	28.1465	28.2626	28.1367
28.7909	28.4279	28.5453	28.3495	28.6514
27.9064	27.145	27.7685	27.605	27.6509
28.5551	27.6036	28.2449	28.1345	28.0969
28.544	27.7124	28.3355	28.1899	28.1217
28.5925	28.1798	28.4863	28.7869	28.7421
27.6095	26.9061	27.4339	27.4053	27.2482
28.5468	27.8024	28.4368	28.3635	28.2269
28.7825	27.8694	28.5335	28.4119	28.4942
27.8205	26.9381	27.1916	27.3503	27.2364
29.2577	28.7099	29.1372	29.1413	29.0179
27.4756	27.0958	27.4531	27.513	27.4175
27.091	26.8596	26.9832	27.0019	27.0229
29.9275	29.35	29.8948	29.8431	29.8229
29.4046	28.7703	29.2086	29.2587	29.2215
28.1356	27.4072	28.1139	28.1576	28.1176
27.8458	27.0349	27.4366	27.5978	27.4389
27.4825	26.6033	27.2995	27.4249	27.4641
28.0495	27.895	28.1278	28.1711	28.0866
28.4622	27.7928	28.2749	28.2382	28.3559
27.6914	26.9684	27.673	27.6895	27.5799
27.8976	27.0079	27.5006	27.1424	27.5446
29.728	28.9084	29.2094	29.3281	29.3053
28.901	28.4535	28.8022	28.8243	28.9206
28.2631	27.3915	28.0183	27.8538	27.8202
28.1245	27.4073	28.0683	28.0137	27.9918
28.2133	27.5406	28.1248	28.1657	28.1392
29.1448	28.5052	29.2844	29.1092	29.0324
28.4906	27.9255	28.1426	28.0836	28.2591
27.7794	26.7896	27.3744	27.4478	27.4106
29.6337	29.2539	29.4623	29.393	29.438
27.6044	27.236	27.5808	27.6011	27.6397
28.1144	27.0125	27.7263	27.8072	27.6922
29.6107	28.9207	29.4704	29.509	29.3668
27.7129	27.217	27.3727	27.6112	27.4935
27.5794	26.4639	27.1059	27.1911	27.1918
27.6779	27.1277	27.6071	27.3009	27.3128
29.2793	28.7761	29.0994	28.9963	29.0188
28.6027	28.192	28.5727	28.4516	28.4026
28.2139	27.499	28.1201	28.1371	28.1707
28.3838	27.3668	27.6016	27.8886	27.7808
28.8636	28.3012	28.8128	28.82	28.7941
29.0286	28.1363	28.2987	28.6926	28.732
28.4596	27.9151	28.5028	28.3795	28.4207
28.4329	27.6234	28.3263	28.31	28.2374
27.6345	27.3414	27.3859	27.6131	27.5327
29.1841	28.3974	28.801	28.7593	28.841
28.5706	27.8105	28.5109	28.3404	28.3387
27.7216	27.4946	28.0723	27.7222	27.902
27.7485	27.0252	27.4886	27.5375	27.4953
27.4323	26.7056	27.1798	27.2767	27.1383
27.92	27.0274	27.6058	27.4582	27.7075
27.8755	27.2012	27.6267	27.6287	27.6399
28.546	27.3724	27.9667	27.9777	28.0372
27.5699	26.6866	27.5381	27.4364	27.6429
28.044	27.3063	28.1088	27.9666	28.0178
27.9825	27.1851	27.6342	27.7709	27.7577
28.9059	28.23	28.8528	28.6077	28.7413
28.0285	27.8834	27.8862	28.1739	28.2545
29.0988	28.7948	28.9779	28.9693	29.1096
27.7742	27.0958	27.9426	27.5525	27.6465
28.2639	27.7576	27.9914	27.9766	28.1161
28.3157	27.6845	28.4734	28.4639	28.2978
28.3353	27.4153	27.9523	27.9696	27.9098
27.4995	26.8487	27.316	27.3195	27.222
27.3577	27.3828	27.1303	27.2756	27.2543
28.2827	28.3265	28.3775	28.2516	28.3224
28.4311	27.754	28.4156	28.2483	28.2215
28.5064	27.6134	28.2272	27.999	28.0737
28.7884	28.4346	28.86	28.8593	28.8244
27.6649	26.8726	27.1688	27.4242	27.3413
28.333	27.7583	28.506	28.1899	28.0884
28.3416	27.9551	28.2632	28.3953	28.227
28.2766	27.144	27.8281	27.5634	27.7381
28.0372	27.109	27.5773	27.6762	27.5093
28.3307	27.7344	28.2089	27.9661	28.0118
28.1538	27.5978	28.0368	27.9843	28.1271
27.7505	27.5431	27.7399	27.9125	27.9557
28.1786	27.579	27.976	28.014	28.0553
28.6049	27.63	28.313	28.2488	28.1495
27.8526	27.6531	27.9694	28.1689	28.0856
28.7918	28.362	28.8595	28.7728	28.7768
27.6163	27.0103	27.5078	27.4468	27.3839
27.3543	26.7842	27.4702	27.4918	27.3093
26.9968	26.8763	27.036	26.9236	27.0909
28.9522	28.1817	28.5411	28.4002	28.399
29.3836	28.8449	29.1718	29.2115	29.0113
29.5145	28.9434	29.0733	29.1252	29.0436
28.4885	28.0163	28.3387	28.4326	28.5253
27.552	26.5201	26.841	27.1531	26.9553
28.2436	28.2472	28.5937	28.5165	28.469
29.0146	28.2442	28.8441	28.6481	28.735
27.3401	27.0135	27.5228	27.4019	27.3921
29.891	29.0665	29.703	29.4943	29.5109
27.9223	27.0603	27.6924	27.539	27.5638
29.5194	28.9291	29.1686	29.304	29.3167
29.1187	29.0648	29.3594	29.3926	29.4052
27.54	26.266	27.0892	27.0051	26.9966
27.5736	26.5704	27.0176	27.2939	27.1665
27.7493	27.1547	27.2629	27.3999	27.1514
28.2795	27.5284	27.9861	27.924	27.9015
27.2597	26.2476	27.2432	26.7898	26.9499
27.3573	27.1372	27.348	27.2724	27.5705
28.4767	27.7632	28.4251	28.1032	28.1728
27.8019	27.3615	27.7123	27.8606	27.9657
27.6293	26.8299	27.5176	27.5323	27.4444
27.6855	27.2092	27.5933	27.6098	27.5182
27.9821	27.2493	27.8985	27.7722	27.9133
28.916	28.3836	28.8401	28.7595	28.8629
28.5912	27.7306	28.4312	28.3045	28.2525
28.6194	27.4496	28.0904	28.2006	28.0128
29.124	28.3253	28.7688	28.8017	28.8224
28.7625	27.9741	28.1345	28.28	28.3412
28.5308	27.6211	28.2299	28.1262	28.0278
29.4014	28.5558	29.2148	29.1014	29.1026
26.8998	26.5557	27.0332	27.1692	27.0808
27.3068	26.4484	27.2146	26.6866	26.921
27.7965	26.8537	27.5873	27.7007	27.4625
29.2508	29.1839	29.2993	29.3335	29.2888
27.3605	26.99	27.063	27.344	27.4838
28.3343	27.618	28.2232	27.983	27.9227
28.2104	27.7598	28.0925	28.009	27.821
28.7823	28.5619	28.3033	28.4859	28.4462
29.0883	28.5456	28.9209	28.9027	28.9823
28.3411	27.673	28.1132	28.0107	28.0651
28.6661	28.1257	28.6985	28.5976	28.56
29.2356	29.0432	29.3644	29.2457	29.2928
28.5642	27.2278	28.1086	27.8264	27.9398
27.9765	27.1148	27.7069	27.7333	27.746
28.0737	27.0082	27.604	27.5998	27.5614
28.0149	27.0336	27.7424	27.622	27.4934
28.3629	27.7465	28.1198	28.2083	28.1998
28.6357	27.4404	28.0013	28.0888	27.9005
27.9253	26.9475	27.3197	27.4529	27.2748
28.7264	28.1253	28.5822	28.4243	28.4192
27.9373	27.2164	27.6338	27.6426	27.6934
28.419	27.5326	28.0455	27.9197	28.0014
27.9468	27.343	27.73	27.6871	27.6773
28.0604	27.4293	28.0083	28.018	28.0314
29.9876	29.8459	29.8936	29.9452	29.9694
29.1105	28.3735	28.8369	28.6287	28.7426
29.0087	28.349	29.0364	28.8091	28.9345
27.7448	27.1988	27.6735	27.6568	27.6778
29.4126	29.0944	29.3303	29.4706	29.3631
28.1879	27.7152	28.2809	28.1923	28.2189
29.8127	29.594	29.7656	29.79	29.7664
27.7959	26.8878	27.5335	27.3664	27.4335
28.3225	28.2843	28.4273	28.311	28.3809
27.9099	27.0913	27.2987	27.6456	27.413
28.1322	27.2551	28.0628	27.9951	27.8513
27.632	27.5863	27.585	27.4507	27.411
27.9372	26.7619	27.3386	27.5168	27.4585
28.2798	27.2605	27.6135	27.6786	27.736
27.6264	26.7217	27.2544	27.4141	27.3034
27.8594	27.7266	27.6868	27.6181	27.7548
28.2767	27.3852	27.9254	28.0875	28.0233
27.6503	27.249	27.5475	27.7654	27.6986
28.4658	27.6004	28.0639	28.08	28.1975
26.6805	27.2858	27.0806	27.2396	27.1322
28.6614	27.7759	28.204	28.2265	28.3103
28.3648	27.381	27.6562	27.8475	27.6387
30.2773	30.2797	30.3547	30.4348	30.4347
28.2275	27.5979	27.9327	27.9454	27.867
27.8363	26.6824	27.6526	27.523	27.3044
27.7609	26.7849	27.3246	27.3237	27.4017
27.7932	26.8226	27.4389	27.3442	27.3455
27.7525	27.3816	28.0005	27.8693	27.8491
27.9108	26.9229	27.373	27.1868	27.2193
27.8118	26.583	27.2919	27.1904	27.1275
28.3486	27.6128	28.1437	28.0768	28.0129
28.1789	27.0582	27.5249	27.596	27.6427
27.8578	26.9695	27.6096	27.6025	27.4069
27.8251	26.4341	27.1819	27.1335	27.0169
28.2493	27.3123	28.0359	28.1596	28.0384
28.0789	27.4119	27.7688	27.9236	27.9795
29.217	28.3183	28.996	28.844	28.8338
27.7432	27.2746	27.7667	27.749	27.7851
28.045	27.2705	27.8841	27.6965	27.8039
27.3638	26.7672	27.6013	27.3581	27.4251
27.787	26.863	27.2749	27.293	27.3089
27.6573	26.8644	27.556	27.4969	27.4114
27.8617	27.6283	28.2681	28.1501	28.1159
28.0342	28.0723	28.2362	28.2207	28.4634
27.5285	27.1695	27.7657	27.7075	27.5959
27.731	27.1675	27.8253	27.8002	27.8796
27.4472	26.9697	27.4696	27.5414	27.6839
27.4119	26.9533	27.3808	27.1963	27.3685
27.742	27.2489	27.5701	27.6048	27.5845
28.3946	27.493	28.1568	27.8096	27.8621
27.6161	27.5597	27.8082	27.9813	27.9395
27.7631	26.735	27.3327	27.4477	27.3588
27.8326	26.6196	27.2447	27.4657	27.4492
27.9718	26.8731	27.3417	27.5014	27.5676
27.4308	26.6068	27.4075	27.216	27.1466
27.4504	26.8854	27.5013	27.3061	27.4039
28.7955	28.1814	28.6654	28.7684	28.7581
29.3711	28.6534	28.9691	29.1768	29.0092
27.8482	27.4331	28.1576	28.0256	28.0382
27.715	26.8244	27.3523	27.0843	27.2329
27.5205	27.0867	27.6017	27.5496	27.439
28.3372	27.7148	28.2583	28.2164	28.0265
27.7061	27.002	27.6779	27.5688	27.5236
27.6844	27.3078	27.8623	27.6952	27.7493
28.2277	27.4914	27.9886	27.9032	27.9912
27.5438	27.1055	27.4463	27.4926	27.6007
28.4353	27.1895	27.9522	27.835	27.7852
27.3173	26.7754	27.2164	27.0476	27.1134
28.9337	28.4135	28.8807	28.8128	28.7311
27.8091	27.2737	27.8191	27.6837	27.6901
28.3354	27.9505	28.567	28.1736	28.3612
28.3625	27.9642	28.4516	28.3818	28.2393
27.935	27.4002	27.9718	27.9795	27.8733
28.5458	27.7838	28.4439	28.1575	28.3205
29.603	29.5128	29.5685	29.555	29.5943
27.5436	26.9811	27.4915	27.5497	27.4791
28.2185	27.3431	27.9871	27.7955	27.8821
27.6996	27.0901	27.5635	27.7153	27.6413
27.461	26.7006	27.2158	27.2306	27.234
28.2505	27.7987	28.1653	28.1203	28.2407
27.4163	26.6496	27.2477	27.0908	27.1511
28.0601	27.1028	27.6808	27.7036	27.6593
28.7874	28.0217	28.4772	28.3398	28.5179
28.0287	27.2603	27.651	27.5721	27.516
28.0859	27.5724	28.0501	28.0499	28.0559
28.6499	27.3089	28.3749	28.3064	28.1452
29.9734	29.9708	30.164	30.1894	30.2301
28.7986	28.095	28.7676	28.6613	28.6288
27.8872	27.0956	27.7345	27.6446	27.6421
27.948	27.1879	27.8634	27.8852	27.6885
27.4124	26.7075	27.3336	27.2662	27.3884
28.5775	27.329	27.9698	27.8418	28.0071
28.2513	28.4919	28.3848	28.5247	28.5413
29.2088	28.5419	29.168	29.1565	29.06
27.1571	26.7091	27.2515	27.3055	27.2508
28.3645	27.8215	28.4683	28.4074	28.3289
27.6422	26.8175	27.663	27.4433	27.4451
27.9237	27.2091	27.6488	27.6946	27.8144
28.4199	27.6497	28.2629	28.0813	28.0861
29.1296	28.447	28.9486	28.9733	28.8873
28.0439	27.5019	27.7456	28.0748	27.9235
28.48	28.1182	28.3147	28.6362	28.5519
29.2341	28.7451	29.0088	29.1268	29.0881
27.2758	27.3227	27.5417	27.5496	27.5732
27.5227	26.4717	27.4028	27.3053	27.1491
27.8423	26.8864	27.3296	27.3818	27.3039
27.4596	26.9228	27.541	27.2718	27.362
27.5002	26.8929	27.5432	27.2399	27.351
27.9818	27.6623	28.173	28.0394	28.2429
30.1311	29.3754	29.8936	29.7418	29.6364
29.0673	28.9449	29.1232	28.9943	29.2523
27.5993	26.8385	27.4455	27.3613	27.3165
28.7185	27.8906	28.7798	28.4991	28.432
28.1715	27.1105	27.4584	27.63	27.5619
27.9714	27.3808	27.8036	27.9859	27.9204
27.4077	26.2998	27.0393	26.9708	26.9036
28.3652	27.7766	28.1069	28.112	28.1885
28.6146	28.1413	28.7475	28.6927	28.6466
28.3107	27.3568	27.8635	28.0245	27.903
28.0396	27.0602	27.6623	27.7318	27.5339
28.4689	27.8903	28.2089	28.1958	28.2078
27.7226	26.7532	27.243	27.2217	27.1468
28.7838	28.0397	28.5708	28.6022	28.6163
27.9518	26.8729	27.5683	27.3987	27.4995
27.6873	27.2239	27.7841	27.5612	27.5849
28.5209	27.7541	28.1949	28.2379	28.3669
27.4434	27.0437	27.5739	27.5845	27.541
28.2417	27.5966	28.2205	28.1571	28.1429
29.7124	28.9697	29.4827	29.4135	29.4091
28.9029	28.81	28.9247	28.9061	29.0416
27.921	26.8102	28.0299	27.5889	27.7879
27.7397	26.7264	27.5488	27.5463	27.4341
28.7689	28.4543	28.7742	28.7554	28.7797
27.4303	27.0653	27.3469	27.4969	27.41
27.4281	27.2867	27.3844	27.4399	27.352
28.3369	27.4118	28.0177	27.8176	27.8737
28.2139	27.5944	28.0994	28.0874	28.1282
28.6691	27.9205	28.4794	28.451	28.2557
29.0171	28.9078	28.7899	29.1387	29.1049
28.3857	27.57	28.449	28.3082	28.0982
28.1898	27.5192	28.1402	28.1688	28.0955
28.7832	28.6332	28.7979	28.9225	28.7745
28.5354	27.3231	28.1144	27.8788	27.8155
27.7352	27.0746	27.5495	27.4072	27.5608
27.6049	27.1033	27.5196	27.496	27.4998
27.6246	27.4176	27.5324	27.564	27.6431
27.6898	26.8008	27.375	26.9332	27.064
28.4574	28.8397	28.7826	28.6845	28.7652
29.0153	28.1445	28.9719	28.7091	28.7913
28.7847	28.2211	28.7383	28.7352	28.7502
27.9676	27.0305	27.5941	27.5738	27.5037
28.9619	27.758	28.4409	28.5156	28.3329
27.7495	26.8707	27.1734	27.2957	27.2207
27.8499	26.3463	27.2604	27.1994	26.8893
27.2727	26.273	27.0566	26.8821	27.1749
28.3023	27.85	28.2248	28.218	28.0928
29.1092	28.4891	28.6154	28.5829	28.7127
27.7389	27.5226	27.8527	27.7772	27.7924
27.4006	27.0028	27.6282	27.5618	27.4933
27.9157	27.1517	27.7915	27.7592	27.8088
28.5135	27.5714	28.2171	28.0978	28.0668
28.4395	27.642	28.0852	28.2678	28.1842
27.222	26.7455	26.9315	27.0977	26.9948
28.7102	28.0584	28.5972	28.5421	28.5846
27.6641	26.745	27.3442	27.4382	27.3373
28.1343	27.574	27.9858	28.0437	28.021
27.5788	26.9646	27.4272	27.6286	27.5693
27.6353	26.9836	27.3572	27.5976	27.5754
28.2649	27.0086	27.8107	27.6248	27.721
27.872	27.2421	27.6394	27.589	27.506
28.4777	27.4731	28.0025	28.0175	27.9448
29.1346	28.6806	29.02	28.9332	29.0183
28.0524	27.3619	27.6194	27.7189	27.808
28.1491	27.5082	27.8841	27.7877	27.7538
29.0234	28.2576	28.9245	28.7466	28.6657
28.9971	28.597	29.116	29.0323	29.0583
27.3731	27.0622	27.6025	27.4254	27.3967
30.2029	30.1066	30.2026	30.2687	30.3494
27.4056	26.7081	27.2958	27.2335	27.2883
27.6486	26.7474	27.5837	27.6333	27.3696
27.7051	27.2222	27.7707	27.6157	27.5519
29.8393	29.3975	29.6338	29.6112	29.5316
28.5633	27.6514	28.1454	27.997	28.0732
27.8298	26.8675	27.3408	27.3393	27.3439
28.0556	27.2703	27.5649	27.6813	27.6252
28.9165	28.2591	28.3789	28.661	28.603
27.3962	26.9214	27.2969	27.3538	27.3733
28.612	27.6457	28.2041	28.2431	28.1956
27.4211	26.7652	27.1569	27.2309	27.2337
28.6735	27.8845	28.4045	28.3559	28.4151
27.3412	26.9333	27.3231	27.2755	27.3274
27.9242	27.1275	27.7692	27.777	27.7044
28.4635	27.389	28.1947	28.1455	28.0332
28.7532	28.2973	28.5229	28.6847	28.5663
28.4796	27.4875	28.1481	28.0216	28.1187
28.1806	27.2502	27.8328	27.5704	27.631
29.1102	28.3647	28.7971	28.8662	28.7556
28.3055	27.5292	28.0962	27.8482	27.9016
28.024	27.7782	28.1591	28.0366	28.2735
27.7699	26.5886	27.1321	27.2143	27.0939
28.9875	28.1466	28.5295	28.7573	28.7395
28.0635	27.3664	27.9325	27.8062	27.8297
28.5183	28.0139	28.2563	28.1787	28.293
28.2641	28.2157	28.6189	28.4645	28.5235
29.5486	29.093	29.3006	29.3416	29.3155
28.728	28.0772	28.3786	28.4019	28.3183
28.3799	27.7683	28.2265	28.4086	28.3571
27.6189	26.9785	27.2474	27.1796	27.2565
28.5409	28.1578	28.4146	28.4785	28.4726
26.9735	26.946	27.4329	27.3491	27.2085
28.7031	27.9428	28.0567	28.1354	28.0504
28.9948	28.0617	28.7614	28.7359	28.744
27.2231	26.5289	27.3778	27.2158	27.2793
27.8111	26.6708	27.6495	27.5379	27.4393
28.2919	27.1132	27.6635	27.5488	27.5542
27.7973	26.9034	27.7279	27.5462	27.5751
27.4666	26.6441	27.4023	27.304	27.3547
27.9543	27.0027	27.68	27.6281	27.5369
29.2263	28.9524	29.2074	29.1693	29.3474
29.5316	29.1219	29.3853	29.3384	29.3381
[truncated: 1,001 more rows]

## Sheet: EDFig7_8-fold_normalized_AICc
6-fold model	7-fold model	8-fold model	9-fold model	10-fold model
29.4692	29.2446	28.7681	29.1332	29.0242
29.2129	28.9585	28.6577	28.8258	28.8884
28.4039	28.1735	27.5651	27.9048	27.8139
28.0969	27.8457	27.5195	27.6933	27.6683
29.2088	28.9367	28.5249	28.7285	28.6551
27.2412	27.2873	26.8899	26.9539	27.1489
27.8975	27.4339	27.2257	27.4713	27.4407
27.5579	27.7091	26.7186	27.2797	27.2008
27.5758	27.7511	27.2963	27.5169	27.413
28.1327	27.6035	27.0481	27.6512	27.571
28.1352	27.9827	27.305	27.6594	27.5835
29.1466	28.7219	28.703	28.8976	28.7904
27.9768	27.4303	27.2314	27.4218	27.4841
27.6177	27.263	26.8366	27.2198	27.2489
28.4944	28.2863	28.1141	28.3324	28.3827
27.7934	27.9165	27.6726	27.7909	27.9077
27.7694	27.6149	27.0513	27.5616	27.5673
27.4518	27.8173	27.1147	27.3784	27.4548
27.4499	27.7154	27.1664	27.596	27.5322
27.4891	27.2556	26.7785	27.0172	26.9329
28.0129	28.0282	27.6057	27.8385	27.8421
28.8216	28.7566	28.3412	28.6342	28.6218
28.8935	28.8309	28.3299	28.6199	28.5388
27.4861	27.4719	27.1394	27.3677	27.3585
27.708	27.4599	27.0134	27.2848	27.2744
28.1604	27.8287	27.3446	27.6468	27.7031
28.2119	28.2285	27.8363	28.1776	28.0944
29.2947	29.0153	28.8695	28.7959	28.8119
27.9802	27.8176	27.5185	27.7717	27.8334
27.5721	27.416	27.011	27.3031	27.2386
29.1341	29.0268	28.6011	28.8801	28.8375
28.5239	27.6881	27.3844	28.031	27.8869
27.4949	27.3713	26.8577	27.1617	26.9742
29.2449	28.9356	29.0313	29.1526	29.1771
27.7523	27.1892	26.772	27.1668	27.1655
28.6082	28.4519	28.1453	28.5099	28.4353
27.9331	27.6153	27.5054	27.6981	27.5266
28.0715	27.9318	27.8471	27.9523	27.8691
27.6134	27.6798	27.4133	27.3676	27.5462
27.5889	27.7644	27.4349	27.7256	27.7079
27.6801	27.3159	26.9544	27.2071	27.0461
27.8589	27.5771	27.3603	27.6777	27.5865
27.5192	27.4222	26.8499	27.2976	27.2403
28.8072	28.814	28.4658	28.7921	28.6777
27.4983	27.4591	27.1235	27.4918	27.3822
28.5351	28.232	27.6662	28.2234	28.2739
28.6779	28.6415	28.2902	28.5458	28.4835
27.6794	27.2208	26.9932	27.2505	27.2092
29.5208	29.4611	29.2613	29.4418	29.5531
28.2263	27.8901	27.3323	27.9309	27.882
27.8382	27.441	27.1181	27.4897	27.4449
28.1386	27.3733	27.2223	27.5502	27.5145
28.0534	27.4236	26.963	27.3501	27.2275
28.0701	27.2597	27.333	27.4843	27.4545
28.8449	28.8417	28.1703	28.4696	28.4781
27.7257	27.7359	27.2705	27.7312	27.6881
29.1058	29.0514	28.7347	29.0475	28.7715
27.3724	27.2867	26.8569	27.3297	27.1617
29.2407	28.8382	28.5104	28.6567	28.7478
27.9656	27.948	27.4962	27.8331	27.7102
28.8268	29.0711	28.4869	28.9033	28.8226
28.4169	28.1395	27.73	27.9818	27.9459
27.7573	27.6259	26.8618	27.3177	27.2473
27.4442	27.6735	27.2422	27.4496	27.4218
27.9151	27.9931	27.724	27.8523	27.9185
27.7618	27.5182	26.9587	27.3154	27.3645
27.5056	27.2313	26.748	27.1977	27.0141
28.8202	28.6268	28.2376	28.5312	28.4309
27.731	27.3727	26.7048	27.2015	27.1716
27.8722	27.9708	27.5379	27.8466	27.8051
28.4762	28.044	27.8226	28.1012	28.1842
28.646	29.0199	28.6553	28.9467	28.9806
27.8488	27.734	27.1884	27.4669	27.3019
28.4484	28.6009	27.8144	28.0691	28.0457
27.7711	27.2883	26.8655	27.2985	27.2204
28.2073	28.1175	27.418	27.8857	27.8495
28.1852	28.1647	27.476	27.8495	27.8467
28.5809	28.3508	28.1954	28.3957	28.4618
28.4921	28.2417	27.2402	27.8823	27.8354
27.8988	28.1072	27.4625	27.6489	27.7688
27.8589	27.8189	27.453	27.6759	27.6391
28.3668	28.2319	27.6883	27.9794	28.1044
28.744	28.9416	28.6533	28.9696	28.8918
28.3089	27.8594	27.6108	27.8378	27.892
28.9674	28.9646	28.6887	28.7857	28.9397
28.4441	28.5132	28.2335	28.5396	28.5462
27.3747	27.1935	26.6005	27.1724	27.1059
27.5063	27.0737	26.7968	27.536	27.3135
28.2499	28.4659	27.9262	28.1415	28.3604
27.7853	27.5528	26.689	27.2938	27.3265
28.3467	28.4307	27.9553	28.2962	28.1972
28.3299	28.1433	27.658	28.0499	28.0439
27.7741	27.8319	27.2783	27.6229	27.6853
27.5275	27.5614	27.0451	27.4526	27.4402
27.7031	27.4608	27.761	27.8412	27.7857
27.8103	28.0597	27.5196	27.8381	27.9709
27.9959	27.8076	27.1938	27.6479	27.6906
28.2581	28.045	27.7931	28.0226	27.9052
27.842	27.0168	27.2095	27.2789	27.5362
27.5508	27.4022	26.6302	27.0769	27.2386
28.4998	28.4529	27.8455	28.3458	28.2888
27.4356	27.569	27.001	27.2182	27.3477
28.1222	27.767	27.5751	27.7323	27.699
27.297	27.3522	27.1005	27.2722	27.3576
28.3042	28.0773	27.4174	27.8125	27.8162
27.958	27.5302	27.5811	27.6909	27.6974
28.3799	27.8776	27.6991	27.9255	27.9263
27.7111	27.3227	27.085	27.4881	27.4447
28.2409	27.6968	27.6712	27.9493	27.8618
28.2946	28.2119	27.8527	28.182	28.0503
28.6646	28.4252	28.1326	28.282	28.3395
27.6798	27.2088	27.0291	27.1377	27.0878
27.858	27.4115	26.8387	27.2305	27.3572
29.7219	29.5593	29.2966	29.5793	29.6011
28.5782	28.4248	28.0264	28.1766	28.3319
27.5271	27.1719	26.7217	26.9841	26.9855
28.2914	28.3717	27.7754	28.0231	27.9778
29.4189	29.2107	28.8721	28.9686	28.8879
28.0049	27.937	27.6082	27.88	27.9153
27.8294	28.1047	27.5679	27.8304	27.7897
27.9958	27.5897	27.2215	27.7507	27.4349
28.1089	28.1538	27.4553	27.8025	27.7832
29.4408	29.371	28.7476	29.1036	29.1584
27.4227	27.1171	26.6362	26.8543	26.9355
28.4484	28.3356	27.8721	28.2694	28.2333
27.2668	27.1983	26.5062	26.8624	26.9434
27.9444	27.834	27.6406	27.9831	27.9032
27.6283	27.9735	27.3003	27.8027	27.6385
28.5983	28.355	28.5619	28.6199	28.6218
28.9714	28.7769	28.4509	28.3966	28.5549
27.4717	27.4431	26.7603	27.3647	27.0716
27.7952	27.4891	26.9753	27.3436	27.342
28.0049	27.9542	27.7158	27.8339	27.8675
28.0602	28.0431	27.4509	27.8033	27.6456
28.5385	28.2825	27.8401	28.1292	28.0718
28.3581	28.421	27.9596	28.0745	28.1947
28.2206	28.4357	27.8017	27.9196	28.1182
28.3878	28.0586	27.689	27.9472	27.9511
27.9736	28.1895	28.1578	28.1681	28.197
29.4893	29.491	29.2513	29.4399	29.4009
27.8317	27.6431	26.9997	27.2916	27.3852
27.5333	27.6157	26.9308	27.3294	27.2525
27.6495	27.4723	27.2446	27.2752	27.3941
28.3199	28.0024	27.9033	27.9458	28.0796
28.0083	27.4528	27.0754	27.4815	27.4371
28.0224	27.4729	27.0533	27.5094	27.5434
27.6636	27.1908	26.7525	27.0239	27.0749
27.7403	27.6149	27.3885	27.5676	27.5878
28.3413	28.5972	27.7957	28.3082	28.3308
29.1721	29.2353	28.8347	29.0341	29.0215
27.5978	27.9484	27.1548	27.5899	27.5878
28.9594	28.8964	28.2414	28.6159	28.6339
28.1683	27.4837	26.836	27.4647	27.3945
27.7603	27.6355	26.9118	27.4691	27.3296
28.3157	28.3261	28.1609	28.4259	28.2984
28.8812	28.8594	28.4222	28.6528	28.5904
27.2722	27.2617	27.0773	27.3854	27.2124
28.5012	27.924	27.5323	27.9599	27.9494
29.3888	29.1834	28.9118	29.0107	29.009
28.6731	28.5747	28.292	28.4721	28.465
29.0928	28.9723	28.5463	28.5297	28.54
28.7469	28.5283	28.0273	28.2665	28.265
27.8184	27.5859	27.4	27.9107	27.7287
27.9861	27.9123	27.1793	27.6833	27.6256
27.8634	27.5402	26.9441	27.3376	27.1672
28.7894	28.7136	28.2816	28.4795	28.5836
27.8838	27.2756	26.9794	27.3714	27.2688
27.503	27.4865	26.8975	27.2405	27.3885
27.9766	27.8346	27.1903	27.6572	27.6149
28.7712	28.5712	28.1305	28.3705	28.6056
28.0543	27.8566	27.4464	27.7529	27.6991
27.6171	27.5295	26.8991	27.456	27.3917
27.8618	27.8015	27.3951	27.5072	27.4855
28.6969	28.3771	27.7771	28.242	28.1073
27.9249	27.2676	27.0236	27.3591	27.21
29.1316	28.8098	28.2866	28.6033	28.5502
28.3661	28.3191	27.8824	27.9703	28.0862
28.3815	28.1232	28.0285	28.262	28.2448
29.6112	29.382	28.8501	29.1285	29.1743
28.2746	27.9584	27.5997	27.8806	27.8949
28.2402	28.2847	27.9658	28.1047	28.1243
27.7732	27.6656	27.5781	27.606	27.6202
28.3005	28.4287	28.1261	28.3321	28.416
28.0466	28.0033	27.5714	27.8105	27.9245
29.5442	29.2181	29.061	29.3008	29.3336
28.254	27.7948	27.5632	27.5013	27.6606
28.0057	28.1155	27.6499	27.902	27.9192
27.941	27.5535	27.2985	27.5528	27.5126
27.3064	27.18	26.8696	27.0946	27.1456
28.1524	27.9544	27.5414	27.9853	27.8656
28.0626	27.7071	27.3496	27.7616	27.7677
28.0835	28.2114	27.4352	27.7854	27.8274
28.5799	28.2823	27.8087	28.0634	28.1655
27.8889	27.6265	27.2117	27.6435	27.5097
27.9024	27.6161	27.1125	27.4993	27.3865
29.4315	29.3535	28.8768	29.1785	29.1954
27.7776	27.6372	27.0821	27.2348	27.3119
28.1208	27.9193	27.4835	27.7693	27.7318
27.9045	27.8816	27.2942	27.6867	27.6292
28.0714	27.594	27.3135	27.3245	27.3798
28.1792	28.3115	27.6929	27.9066	27.9467
27.5999	27.4296	26.4014	26.9869	26.9556
28.8828	28.7791	28.477	28.5624	28.6879
28.1299	28.1605	27.6636	28.0452	28.0438
28.8134	28.6255	28.1468	28.592	28.4901
28.3925	28.1206	27.7533	27.9529	27.9046
29.0756	28.844	28.6526	28.7238	28.7447
27.4567	27.3786	26.8876	27.1818	27.3009
28.1111	28.2297	27.8491	27.9394	27.9687
27.9348	27.4981	27.1522	27.4028	27.3651
27.5661	27.4322	26.9706	27.3443	27.2487
27.9455	27.8834	27.1711	27.4756	27.4628
27.7443	27.9671	27.5212	27.9689	27.9333
28.9352	28.5713	28.4776	28.4872	28.4964
28.4095	28.227	27.6221	28.0888	28.0458
28.6676	28.8147	28.2424	28.6997	28.6494
28.3322	28.1662	27.9362	27.9313	28.0263
27.9769	27.7116	27.2567	27.6263	27.5332
27.9373	28.5751	28.2817	28.1918	28.3223
27.8054	27.6218	27.0138	27.3281	27.3863
27.9563	27.5593	26.9984	27.4186	27.3621
28.4249	28.3314	28.0212	28.2714	28.1148
27.91	28.0251	27.4873	27.6645	27.6073
28.3905	28.4645	27.926	28.3445	28.3382
28.0254	27.4661	27.2382	27.5246	27.5582
28.2635	27.9133	27.6327	27.9134	27.8506
28.3727	28.0631	27.6416	27.9091	27.7721
28.0618	28.0048	27.5725	27.8015	27.845
29.0056	28.9134	28.3838	28.7463	28.7524
27.887	27.911	27.5769	27.7319	27.7116
29.4859	29.6909	29.22	29.3818	29.4846
27.1518	27.2297	27.0019	26.9164	27.0862
28.2387	27.951	27.8259	27.9356	27.9639
28.2382	27.9933	27.5275	27.7578	27.8076
29.0006	28.8919	28.4708	28.7437	28.6511
27.9247	28.0327	27.4263	27.789	27.7968
27.9108	27.7646	27.6518	27.8236	27.8744
28.9452	28.7804	28.9996	29.0587	28.9914
27.783	27.9021	27.5157	27.8252	27.745
27.5539	27.2745	27.0062	27.0987	27.1048
28.6898	28.9128	28.597	28.8353	28.7221
28.3408	27.9023	27.6202	28.0128	28.0644
27.6581	27.5592	27.026	27.3415	27.3694
28.7025	28.6043	28.2924	28.6087	28.5395
28.4666	28.5246	27.827	28.2904	28.1427
27.5216	27.1776	26.8301	27.1156	27.055
27.9295	27.5394	27.2145	27.6411	27.5112
28.1408	28.0396	27.9923	28.1003	28.1081
28.7812	28.4801	28.7748	28.7611	28.8804
27.6426	27.5476	27.1533	27.3124	27.3466
28.0097	27.5396	27.3109	27.4167	27.5544
28.3429	28.2969	27.708	27.9562	28.0194
28.4513	28.4145	27.9221	28.3404	28.3437
28.1328	27.8551	27.1191	27.5186	27.2569
27.8149	27.3238	27.3207	27.4662	27.4236
29.1995	28.8099	27.9636	28.3782	28.5319
29.1512	28.9364	28.5841	28.7881	28.7375
28.4793	28.2177	27.3862	27.9644	27.8885
27.4181	27.6941	27.1395	27.6052	27.5763
28.4446	28.301	27.8773	28.2296	28.1701
27.4389	27.5077	27.1971	27.3669	27.3393
28.4397	28.4163	27.9979	28.1084	28.1805
28.2177	28.2515	27.3903	27.9166	28.0279
27.904	27.6171	27.091	27.5749	27.3963
29.9036	29.335	29.4877	29.4361	29.4638
27.5982	27.3568	27.0862	27.3764	27.3655
28.2345	27.8009	27.6899	27.9284	27.9013
27.6185	27.4252	26.9421	27.2832	27.1258
27.8521	27.6195	27.276	27.5983	27.5327
28.0498	27.5329	27.1731	27.5633	27.5026
27.8311	27.6153	27.2806	27.5998	27.5744
27.5735	27.6335	27.1397	27.3882	27.2541
29.2372	29.3725	29.3084	29.283	29.4218
28.5278	28.2824	27.902	28.1931	28.2062
28.3803	28.3525	28.355	28.2807	28.3621
27.5452	27.5038	27.2801	27.5446	27.5782
27.8678	28.0852	27.5969	28.1156	27.9297
27.6182	27.2331	27.1913	27.4559	27.398
28.4894	28.1654	27.5824	27.8878	27.9054
27.5699	27.7495	27.0076	27.4869	27.4093
27.8671	27.567	27.214	27.5518	27.3972
27.6235	27.263	26.817	26.9938	26.8313
27.6143	27.9642	27.1867	27.6906	27.5194
27.4762	27.623	27.1682	27.4881	27.6127
29.3967	29.0445	28.8327	28.9843	28.8531
27.7369	27.9163	27.6855	27.6987	27.8427
29.3856	29.2705	28.6625	28.9206	28.9805
27.9606	27.9271	27.0553	27.6063	27.5701
29.323	29.0437	28.4045	28.8921	28.7489
29.0554	28.7457	28.7743	28.7464	28.8122
28.6531	28.288	27.7563	28.1891	28.1711
27.9689	27.7327	27.0582	27.266	27.383
29.3233	28.9682	28.728	28.8704	28.7954
27.5324	27.8077	27.3298	27.5382	27.5247
28.3739	28.009	28.0084	28.181	28.0801
29.9584	29.927	29.5786	29.6444	29.7122
28.1885	27.9189	27.65	27.936	27.9633
27.2472	27.1911	26.8514	27.3507	27.2656
27.9783	28.0089	28.1204	28.0641	28.0162
28.6928	28.6298	28.3478	28.4488	28.5872
27.9517	28.3141	28.0347	28.3243	28.3589
28.2158	27.8087	27.3366	27.6444	27.6048
28.6731	28.6405	28.1883	28.5554	28.5242
27.6263	27.5387	27.0648	27.4714	27.4694
28.1024	28.0064	27.8471	27.9219	28.0246
27.8603	27.625	27.1657	27.6058	27.59
28.3884	28.284	27.7916	28.1292	28.0561
28.3721	27.9974	27.7736	28.0752	28.035
28.2507	28.0669	27.6809	27.9759	27.8965
29.5503	29.4368	29.181	29.2613	29.3288
27.81	27.6343	27.0645	27.2961	27.4426
28.7158	28.6863	28.4589	28.6038	28.6084
28.7889	28.9473	28.6222	28.3825	28.7131
27.9186	28.023	27.6017	27.9689	27.8759
27.7147	27.4374	27.2649	27.5063	27.4391
28.2055	28.0251	27.5713	27.8039	27.9189
27.8807	27.5162	27.3705	27.5226	27.4307
27.8359	27.2068	26.7753	27.2363	27.1282
28.0449	27.6062	27.2852	27.5778	27.6049
27.5908	27.5537	26.8153	26.9948	27.2125
28.1882	27.7933	27.2761	27.705	27.6838
28.6387	28.4504	28.2023	28.4882	28.2854
27.7461	27.6203	26.7864	27.3179	27.1552
28.1325	28.0569	27.8894	28.0364	28.0056
28.5895	28.3105	27.9518	28.1086	28.2531
28.4555	27.7525	27.6996	28.096	28.011
28.022	27.7065	27.5165	27.6089	27.6607
27.5954	27.6222	27.134	27.4317	27.4675
28.2717	28.0045	27.4764	27.8223	27.6665
29.3882	29.2066	28.6816	29.0811	28.9831
28.8214	28.6742	28.5814	28.667	28.7011
28.5044	27.9452	27.5594	28.091	27.91
27.6584	27.5742	27.0789	27.228	27.2047
28.739	28.6401	28.2016	28.1837	28.3106
28.1175	28.0764	27.7213	28.1544	28.0676
29.4753	29.1112	29.1508	29.2763	29.1873
28.717	28.4875	28.2783	28.4342	28.4812
28.3281	28.2159	27.6207	27.9781	28.0187
27.1479	27.3102	26.8124	27.0974	27.0124
28.0567	27.665	27.086	27.5457	27.4829
28.2387	28.0757	27.6711	27.9429	28.0137
28.2222	28.1533	27.6983	28.0805	27.9929
28.1528	28.0485	27.506	28.0387	28.0743
28.4847	28.2269	28.0225	28.2503	28.1237
28.2406	27.8191	27.7866	27.9468	27.999
28.3755	28.1601	27.7162	28.0253	27.9489
27.5213	27.6746	27.2392	27.5809	27.6386
30.3042	30.1812	29.8447	30.0193	30.1552
28.2224	27.7901	27.6472	27.8539	27.8861
27.8486	27.6023	27.7298	27.8967	27.902
27.938	27.6908	27.257	27.703	27.6253
28.3403	28.1152	27.5074	27.7774	27.8327
27.6657	27.5316	27.0493	27.5691	27.3445
28.5053	28.5548	28.0083	28.2839	28.3943
29.3683	29.3525	28.9494	29.2012	29.2146
27.7376	27.9595	27.4334	27.6939	27.7027
28.2997	27.969	27.6258	28.0045	27.9779
28.4245	27.7448	27.5324	28.0216	27.9372
27.5031	28.0203	27.2264	27.608	27.561
28.0578	27.5457	27.3129	27.4202	27.4632
27.2171	27.2768	26.9561	27.1192	27.243
28.0712	28.1478	27.5984	27.8646	27.8615
28.662	28.9057	28.3785	28.6939	28.7738
28.162	27.9859	27.7871	28.0935	27.933
27.739	27.5591	27.1836	27.3859	27.4596
28.1023	27.768	26.9952	27.5724	27.5174
29.7771	29.5881	29.8141	29.8221	29.8654
28.0872	27.9889	27.5467	27.7645	27.7632
27.8996	27.9794	27.4132	27.8144	27.625
27.6663	27.3992	26.8318	27.2038	27.1834
27.658	27.2821	26.9662	27.2681	27.1504
28.7267	28.5142	28.258	28.4597	28.4519
28.8422	28.6915	28.2059	28.4828	28.3259
28.6126	28.8439	28.5446	28.5601	28.6372
29.0453	29.0617	28.6	28.9455	28.8046
28.6995	28.6353	28.5134	28.5932	28.631
27.994	27.5412	27.163	27.3874	27.3858
29.8119	29.173	29.2721	29.1929	29.2633
28.6415	28.3388	27.8679	28.453	28.3867
28.4143	28.647	28.1655	28.5724	28.5199
28.7367	28.2179	28.141	28.5089	28.5538
28.401	28.439	28.0492	28.2909	28.3301
28.1973	28.209	27.5283	27.8001	27.8006
27.7325	27.4007	27.0114	27.3756	27.168
28.6014	28.2673	27.7818	28.1379	28.112
27.8709	27.7596	27.3437	27.7061	27.8313
28.9739	28.4879	28.055	28.577	28.4478
28.7641	28.8086	28.4529	28.7354	28.7733
27.7554	27.7536	27.3198	27.484	27.4189
28.1679	27.5323	27.2557	27.5585	27.5553
27.8067	27.8715	27.4885	27.7327	27.7051
27.7447	27.6205	27.3324	27.7144	27.6164
28.1819	27.9135	27.4271	27.7887	27.7611
27.2858	26.7987	26.2918	26.6483	26.781
28.888	28.6215	27.9508	28.5397	28.512
27.4051	27.1325	27.1717	27.3584	27.4384
28.6659	28.3025	27.9168	28.2877	28.3102
27.6592	27.5466	27.3914	27.5662	27.5456
27.4947	27.3463	26.9822	27.2063	27.3055
28.212	28.0506	27.6255	27.784	27.9051
27.593	27.4252	27.5563	27.6474	27.5595
28.7486	28.4871	28.3032	28.4359	28.4498
27.5455	27.6178	26.8539	27.207	27.1283
27.6889	27.8	27.3563	27.6214	27.6779
29.1264	29.0245	28.8447	28.8453	28.8156
28.381	28.4696	27.808	28.2773	28.1838
29.4956	29.4248	29.0147	29.2339	29.1302
27.992	28.3921	27.6495	28.1035	27.9694
27.7957	27.5847	27.1308	27.309	27.3529
27.3769	27.1569	26.7906	27.1255	27.2797
29.0472	28.989	28.6118	28.8695	28.862
30.2165	30.4444	30.4227	30.5017	30.5045
28.5438	28.5516	28.0382	28.2529	28.1737
28.5633	28.155	27.8939	28.3407	28.2484
28.1084	27.7047	27.1758	27.7192	27.7283
27.6112	27.7645	27.5342	27.8154	27.7974
28.4115	28.1125	27.7039	27.99	28.0254
28.8012	28.5969	28.5181	28.5487	28.6344
27.954	27.5099	27.1032	27.3938	27.4025
28.6424	28.6047	28.2829	28.4983	28.523
27.8334	27.3319	27.486	27.3589	27.4499
28.3741	27.9614	27.4571	27.7292	27.8896
27.8138	27.8381	27.1961	27.7848	27.6784
27.7542	27.0851	26.5013	26.9178	26.9423
27.9498	28.0896	27.5551	27.8716	27.8085
27.8162	27.8628	27.3676	27.6339	27.5738
28.8644	28.7894	28.8316	28.7103	28.8112
27.8509	27.3808	26.9145	27.3499	27.1473
28.1174	27.7659	27.3963	27.6186	27.627
27.9321	27.8711	27.6378	27.7187	27.7241
28.2053	28.2297	27.6562	28.0855	28.1039
27.2329	27.2727	26.9944	27.2695	27.262
28.3821	28.3333	28.2132	28.3383	28.3201
28.8059	28.9296	28.5565	28.953	28.9068
28.6609	28.6804	28.2699	28.4754	28.4989
27.9279	27.7056	27.3655	27.6042	27.6253
28.2894	27.7874	27.3404	27.5466	27.5882
27.7727	27.9275	27.3995	27.5328	27.6739
27.1734	27.3629	26.5435	26.9597	27.0666
28.4141	28.1082	28.0477	28.1387	28.1923
28.7723	28.6214	28.1828	28.3849	28.4785
27.1798	27.3888	26.7827	27.3131	27.2742
27.4001	27.1654	26.9635	27.3758	27.2673
27.9211	27.8289	27.454	27.8141	27.8032
27.647	27.7666	27.2764	27.3066	27.4992
28.8308	28.2766	28.3221	28.5801	28.5658
28.2454	28.0567	27.7879	27.9639	28.1027
28.1391	28.1341	27.665	27.8987	27.944
28.5508	28.4575	28.0705	28.4441	28.3581
27.7366	27.6322	27.3059	27.4252	27.544
28.4716	28.3236	27.8736	28.1274	28.1209
29.4252	29.1736	28.9036	28.7745	28.9023
27.8793	27.6598	27.5121	27.6432	27.6841
27.7812	27.634	26.9676	27.4616	27.4886
28.3294	27.8363	27.4853	27.893	27.9381
27.0949	27.3067	26.5804	27.1086	27.0719
27.9135	27.6116	27.5806	27.8386	27.7183
27.8247	27.9188	27.144	27.5867	27.4741
28.0461	28.0495	27.377	27.7796	27.666
27.8231	27.6236	27.3515	27.4658	27.4612
28.0833	27.8289	27.6493	27.7796	27.7316
28.4322	28.4516	28.438	28.482	28.5213
27.4745	27.4458	27.267	27.3354	27.3929
27.492	27.4647	26.7289	27.2348	27.1922
27.8904	27.3233	27.0007	27.4122	27.3573
28.2615	28.1235	27.4693	27.9795	27.8693
29.1533	29.3564	28.8767	29.2046	29.1349
28.0128	27.7154	27.2436	27.4789	27.491
28.1755	28.0668	27.588	27.9705	27.8825
27.9468	27.4024	27.1646	27.4798	27.5367
27.9671	27.8271	27.3799	27.6736	27.6605
28.3917	28.0901	27.718	27.9886	28.0357
27.9072	27.4803	26.7777	27.3009	27.3185
27.712	27.6368	27.0491	27.4084	27.4366
27.9105	27.6864	26.6335	27.2658	27.1164
27.4165	27.8941	27.0779	27.5926	27.5173
27.9356	28.5291	28.0675	28.1765	28.1996
28.0754	27.8673	27.4372	27.6803	27.7061
27.2924	27.4126	27.5314	27.2521	27.3706
28.1027	27.2226	27.0058	27.3278	27.3116
28.0925	27.474	27.1503	27.4711	27.5184
28.0324	27.4975	26.8466	27.3673	27.3037
27.98	27.6071	27.1673	27.5583	27.6221
28.1864	28.4291	28.4254	28.2784	28.3806
27.7879	27.5099	27.0779	27.2828	27.2565
29.2543	29.1836	28.6424	28.8315	28.7831
27.3602	27.4882	27.1335	27.4	27.2991
27.6189	27.8082	26.9639	27.3576	27.4627
28.0241	28.5619	27.9199	28.2012	28.2221
29.7475	29.7544	29.2793	29.6052	29.5104
27.8042	27.8622	27.2745	27.4841	27.5653
28.792	28.6292	28.0782	28.4158	28.221
29.0937	29.0026	28.4163	28.7272	28.8861
29.2776	29.0768	28.7523	28.9386	28.9687
27.8777	27.6101	27.063	27.5045	27.4641
29.1343	29.1025	28.5616	28.9021	28.9684
27.3536	27.4676	26.9162	27.2085	27.2283
28.0752	27.7596	27.3387	27.8347	27.6703
29.0347	29.1534	28.5758	28.8396	28.7911
28.1137	27.924	27.3772	27.6257	27.6818
29.7977	29.8408	29.602	29.7147	29.7782
29.7384	29.8222	29.6604	29.8564	29.9036
28.6461	28.7973	28.2803	28.8049	28.6462
27.7626	27.5083	26.9785	27.3674	27.4166
28.0435	27.7452	27.3769	27.3117	27.592
27.622	27.4736	27.1776	27.2624	27.228
27.8128	27.9654	27.3554	27.6458	27.7444
28.5161	28.3737	27.8512	28.0894	28.1145
28.6183	28.928	28.7329	28.5962	28.7597
28.3475	28.5851	28.506	28.6175	28.7617
28.3145	28.6193	28.0702	28.3627	28.3468
28.5948	28.4533	28.156	28.2858	28.331
27.9794	27.5006	27.5335	27.8949	27.9308
28.169	27.9875	28.0338	27.8891	28.1277
28.4718	28.1385	28.1516	28.3179	28.3453
28.1949	28.0714	27.3776	27.9747	27.8354
28.8808	28.504	27.8827	28.3053	28.3464
29.2631	29.3578	28.6862	29.2234	29.1748
28.7407	28.3767	27.7571	28.1963	28.1552
27.9445	27.1672	27.0616	27.4208	27.371
27.8799	27.5503	27.3503	27.6853	27.5075
27.1848	26.9473	26.4549	26.8018	26.8453
27.9171	27.9906	27.5706	27.8574	27.8473
28.6145	28.5499	28.3559	28.5797	28.4982
28.0135	27.7843	27.2546	27.5722	27.4391
27.5252	27.6771	26.9223	27.4359	27.4213
29.0293	28.9948	28.4984	28.5825	28.7207
29.0488	28.83	28.6269	28.7615	28.8588
28.7907	28.4596	27.8972	28.2449	28.3239
27.7761	27.5541	26.9067	26.987	27.0206
29.2958	29.3751	29.4527	29.3707	29.4508
28.3667	28.1463	27.425	27.8056	27.5946
27.5037	27.2626	26.7455	27.1168	27.1761
28.3561	28.1205	27.4244	27.8719	27.8415
27.6977	27.5599	27.191	27.6087	27.5038
28.218	27.9812	27.5696	27.647	27.7739
28.0953	27.6288	26.9996	27.484	27.4051
27.661	27.8139	26.9948	27.5208	27.2185
28.3996	28.3955	28.2568	28.4878	28.4596
27.571	27.3425	26.756	27.104	27.1278
28.0448	27.9853	27.5167	27.9584	28.0025
27.4687	27.6526	27.3669	27.6578	27.5735
27.5411	27.7634	27.2584	27.5669	27.7136
28.3241	28.1451	27.7108	28.0657	27.9415
28.1106	28.0676	27.4223	27.7509	27.6999
28.1924	28.0435	27.2551	27.8362	27.6651
27.5669	27.5227	27.0741	27.402	27.3625
28.1542	28.0157	27.3839	27.8804	27.5638
28.6157	28.489	28.2508	28.5305	28.4959
28.2631	27.9726	27.4754	27.8614	27.7935
27.8314	27.8293	27.2952	27.8171	27.6694
29.1675	28.4579	28.2304	28.4672	28.6749
27.9568	27.9973	27.5217	27.8979	27.8618
27.7531	27.4931	27.3133	27.6458	27.6976
28.4998	28.4124	28.0914	28.3703	28.2284
28.5127	28.5377	28.1641	28.318	28.203
28.6541	28.3236	27.8662	28.2547	28.2702
27.5299	27.5292	27.6355	27.8177	27.8111
27.6845	27.5462	27.2369	27.2968	27.2148
28.1751	28.0741	27.6329	27.8051	27.8306
28.4386	28.4442	27.9329	28.0615	28.1294
29.1284	28.9334	28.8167	28.8629	28.8911
28.8007	28.3801	28.0717	28.4972	28.3389
29.0062	28.5225	28.0511	28.5789	28.5268
28.8021	28.245	28.2546	28.2891	28.3419
27.716	27.3439	26.9813	27.277	27.2826
27.5519	27.6121	27.0127	27.3626	27.2177
28.1805	28.0367	27.626	27.9583	27.7959
29.3151	29.0905	28.7812	29.1005	29.1597
27.9065	27.2997	26.9449	27.1613	27.2678
27.4195	27.6215	26.9852	27.4721	27.19
28.23	27.9299	27.6893	28.0107	27.9285
27.8217	27.5318	26.6652	27.0912	27.1583
28.4972	28.256	27.9678	28.3069	28.2202
28.723	28.7393	28.4463	28.6051	28.6393
27.9914	27.7672	27.3837	27.5274	27.6397
27.9477	27.9588	27.6667	27.8219	27.627
27.6735	27.3992	27.1326	27.41	27.3502
28.0601	27.6818	27.3248	27.4488	27.4695
28.5574	28.4809	28.0021	28.2413	28.1862
29.2843	29.3433	29.3493	29.3921	29.4633
28.2973	28.1554	27.5306	27.9196	27.8606
28.3866	28.0904	27.4692	27.9609	27.7856
27.6891	27.3274	27.07	27.2862	27.3833
27.8807	27.5988	27.2184	27.5267	27.5584
27.5423	27.4684	27.1083	27.3776	27.3666
27.2764	27.6738	26.8717	27.2642	27.2767
27.8754	28.0349	27.4812	27.7805	27.8403
28.4042	28.3459	27.8062	28.2583	28.1643
27.8268	27.1777	26.8112	27.0596	26.984
27.9931	28.4407	27.9952	28.244	28.1684
28.4872	28.3138	28.1008	28.2409	28.3338
28.0593	28.0156	27.5824	27.8202	27.8116
27.6137	27.7714	27.28	27.5379	27.6164
28.6478	28.3559	27.9989	28.3239	28.2816
27.5592	27.3662	26.8442	27.1811	27.1744
28.325	27.6782	27.5292	27.9067	27.7446
28.344	27.8936	27.7963	27.88	27.9081
30.0307	30.2241	30.3228	30.3608	30.4473
27.986	27.722	27.3247	27.6758	27.6803
28.357	28.2376	27.6343	28.0263	27.8798
28.3912	27.9351	27.763	27.9776	27.7464
28.2651	28.5402	28.1277	28.3422	28.3761
27.6809	27.5462	27.0178	27.2245	27.1936
28.9078	28.5446	28.42	28.7422	28.6993
30.5467	30.5309	30.0203	30.2794	30.1738
28.3172	28.0701	27.8641	28.0556	27.9802
27.6583	27.2772	27.24	27.1955	27.4576
28.0006	28.3159	27.9328	28.0026	28.1805
27.6363	27.2723	27.08	27.3389	27.2852
27.6467	27.4352	27.0048	27.2937	27.3053
27.5216	26.6859	26.4599	26.8349	26.7978
28.262	28.3556	27.6266	28.1218	28.1012
28.5539	28.8081	28.1555	28.5848	28.508
28.9915	28.6244	28.4519	28.847	28.7468
29.6016	29.1492	28.5534	28.9253	28.9901
27.7104	27.6889	26.9858	27.3319	27.2082
28.5463	28.5322	27.9656	28.2403	28.2257
29.0777	28.5725	28.3132	28.4995	28.5377
27.5695	27.5859	26.7816	26.9318	27.0136
29.3113	28.9517	29.0808	29.1416	29.1276
27.6075	27.6456	27.0791	27.3916	27.4533
27.8855	27.7259	27.2763	27.5114	27.5357
28.6653	28.1471	28.1164	28.2007	28.2153
27.7967	27.8274	27.0522	27.6505	27.5002
28.955	28.6416	28.2136	28.5862	28.4714
28.4416	28.3194	28.1035	28.3224	28.3553
27.7422	27.3013	26.7767	27.2403	27.1519
28.6587	28.4609	27.6607	28.2337	28.1362
27.7501	27.5041	27.148	27.4985	27.4952
27.8025	27.36	27.2298	27.2346	27.3114
28.0252	28.0534	27.45	28.0273	27.9746
29.0632	28.4973	28.2853	28.6081	28.669
27.5391	27.5266	26.832	27.373	27.2677
28.6626	28.7468	28.2019	28.6583	28.3967
28.5015	28.1518	27.6452	27.8963	27.9021
27.4475	27.5177	27.0308	27.3703	27.3462
27.9993	27.9287	27.5434	27.712	27.7074
28.7398	28.7875	27.9933	28.2215	28.3349
28.4719	28.5085	28.2237	28.4637	28.5642
27.9578	28.1377	28.0029	28.0405	28.1679
28.1363	28.2049	27.5184	27.8399	27.9868
27.5004	27.4207	27.115	27.3003	27.4121
27.8017	27.5502	27.2788	27.5924	27.5392
28.8311	29.0153	28.7712	29.0414	29.0407
28.5089	28.5092	28.1725	28.4505	28.4291
28.1458	27.7569	27.4133	27.7006	27.7206
28.002	28.0437	27.9377	28.1371	28.1746
28.1485	27.8996	27.3436	27.7272	27.6905
27.9346	27.9896	27.6312	27.9005	27.8235
28.6244	28.0839	27.7857	28.1199	28.1312
28.3302	28.2863	27.9986	28.2026	28.3364
28.5801	28.3294	28.2012	28.3259	28.463
27.3229	27.2993	26.8954	27.1553	27.1585
28.115	27.8741	27.5929	28.0178	27.9935
27.7706	27.4375	27.1988	27.6132	27.4952
27.5326	27.916	27.4373	27.7227	27.8342
28.0599	27.8544	27.3319	27.8534	27.6756
28.9971	28.8768	28.3929	28.5852	28.6793
29.1974	28.921	28.6767	28.7035	28.8129
27.9335	28.1801	27.5587	27.789	27.8029
29.0798	29.0108	28.4417	28.8859	28.8477
27.5825	27.5618	26.9409	27.2371	27.3517
27.9242	27.6948	27.1957	27.6841	27.5128
28.2783	27.8612	27.4275	27.9141	27.8096
27.9091	27.9695	27.2466	27.7263	27.6388
27.7176	27.1175	26.9724	27.146	27.126
28.0185	27.4827	27.2005	27.215	27.3038
28.5324	28.3226	28.1937	28.2357	28.3416
28.9091	28.4868	28.1382	28.407	28.3408
27.8857	27.6158	27.3953	27.2965	27.48
29.2989	28.843	28.5907	28.8875	28.8326
27.8313	27.6329	27.338	27.6288	27.6341
27.5053	27.3107	26.9773	27.3222	27.2334
28.7404	28.5688	28.207	28.4563	28.452
27.4774	27.2646	26.3485	27.1287	26.8227
27.348	27.5517	27.3005	27.5112	27.413
27.7628	26.9089	26.7474	27.0407	27.002
27.5851	27.4836	26.9438	27.3725	27.5356
28.1028	27.8435	27.5569	27.6014	27.5862
28.2152	27.9635	27.4253	27.743	27.7866
29.2407	29.4192	28.8921	29.2794	29.2172
27.8436	27.7978	27.2924	27.4344	27.5627
28.9104	28.5989	27.9928	28.3108	28.3558
27.6322	27.811	27.1396	27.699	27.6057
28.0538	27.5765	27.6579	27.9201	27.8563
28.6781	28.482	27.9252	28.1915	28.2348
28.3812	28.0156	27.7789	27.8953	27.7745
27.7533	27.7512	27.2508	27.5545	27.5659
28.0059	27.694	27.2976	27.4441	27.4258
26.9694	27.1732	26.4514	26.8732	26.9154
29.1341	28.8696	29.2881	29.2451	29.2011
28.2006	27.948	27.8607	28.0153	27.8096
28.0642	28.0422	27.2333	27.854	27.6888
27.6292	27.1865	27.2046	27.4061	27.3505
28.7966	28.7701	28.2634	28.5169	28.4832
28.2667	27.7938	27.5842	27.8997	27.7602
27.9414	27.7665	27.4941	27.8012	27.9204
28.2159	28.2799	28.0919	28.1	28.0481
28.5161	28.3248	28.1328	28.3665	28.3401
28.7026	28.5366	27.8453	28.2089	28.2232
27.6484	27.6533	26.9515	27.3879	27.383
27.953	27.7011	27.2008	27.5115	27.4497
28.3909	28.31	27.5807	28.1067	27.9407
28.0185	27.4781	26.9999	27.3102	27.32
27.4319	27.7199	27.2419	27.3345	27.5755
27.6043	27.3374	26.832	27.2271	27.1995
28.078	27.7425	27.549	27.8821	27.7372
28.1655	28.1615	27.6223	27.8572	27.8366
27.6659	27.8244	27.483	27.5164	27.4988
28.191	27.7624	27.0737	27.5469	27.6156
27.6274	27.3869	26.9156	27.2154	27.2359
29.2379	28.6765	28.4839	28.7653	28.7995
29.6043	29.4561	29.4302	29.6208	29.6372
28.3828	28.6619	28.1217	28.4961	28.6181
28.069	28.1689	27.8635	27.9282	28.076
28.227	27.85	27.5476	27.7698	27.6618
28.2047	27.8071	27.3845	27.6952	27.6895
29.4839	29.3556	28.8524	29.3382	29.187
28.1187	28.1202	27.5303	27.6339	27.7593
27.8554	27.6839	27.1695	27.4612	27.451
28.0783	28.0474	27.8312	27.8724	28.0192
28.0775	27.8037	27.6389	27.845	27.7782
28.8018	28.7336	28.6515	28.7787	28.8285
29.0302	28.7811	28.3214	28.6338	28.6282
28.2314	28.2487	27.5847	28.0925	27.9729
29.1335	29.3561	28.8392	29.2805	29.1449
27.5908	27.6818	27.2192	27.5455	27.5349
27.8402	27.6028	27.1475	27.3765	27.4792
28.5362	28.382	27.9188	27.9221	27.9831
28.6509	29.1041	28.8856	29.096	29.1392
28.4882	28.1401	27.9998	28.23	28.2663
28.4283	28.0862	27.4293	27.7591	27.7772
28.0737	27.515	27.2541	27.5435	27.499
27.6721	27.2566	26.6976	27.1151	26.9188
28.5255	28.2317	27.9786	28.3468	28.3255
27.3978	28.0065	27.3548	27.6284	27.6478
29.2007	29.3924	28.9064	29.1605	29.1673
29.0854	28.7469	28.6442	28.5816	28.6755
28.3274	28.1915	27.7755	28.1195	28.1917
27.8583	27.5291	26.9319	27.2645	27.2512
28.5543	28.3385	27.9405	28.3004	28.3276
27.8018	27.4469	26.9296	27.2863	27.2938
27.7895	27.5651	27.303	27.4343	27.5667
28.8026	28.6064	28.3252	28.4674	28.4876
28.584	28.832	28.1093	28.5501	28.4684
28.8859	28.9137	28.7038	28.7514	28.7735
27.7758	27.5425	26.8877	27.3822	27.2826
27.2234	27.1414	26.798	27.0589	27.0421
27.918	27.8963	27.1132	27.4969	27.586
28.5216	28.4644	28.0198	28.3252	28.3454
28.1844	27.9091	27.4403	27.7496	27.651
28.2184	27.9553	27.1993	27.7828	27.6282
28.3782	28.17	27.6157	27.9535	27.9058
27.8493	28.0498	27.481	27.6841	27.7477
28.0308	28.2938	27.7419	27.9245	27.9108
28.167	28.0978	27.6761	28.0504	27.9378
27.6529	27.4677	27.1099	27.5395	27.5548
27.9718	27.4738	27.0834	27.4999	27.4706
29.1895	28.872	28.4937	28.747	28.7192
28.3482	28.3443	27.6053	27.9848	27.9792
27.5392	27.5706	27.1888	27.192	27.3848
27.9913	27.9398	27.1897	27.604	27.5123
28.398	28.1937	27.7442	28.0316	28.064
27.7804	27.7229	26.8727	27.4101	27.3542
29.4878	29.7233	29.3366	29.4731	29.5727
28.3199	27.7966	27.7426	27.9224	28.0183
27.3819	27.5121	26.7737	27.5049	27.4714
27.8241	27.5801	27.1929	27.5468	27.5331
28.1618	27.9552	27.7918	28.0886	27.9933
27.7727	28.0044	27.4223	27.7542	27.7343
27.7785	27.4728	27.3059	27.6784	27.6508
27.606	27.9727	27.1842	27.5822	27.5268
27.6763	27.9678	27.2093	27.6404	27.5963
28.1401	27.9933	27.5137	27.8183	27.7514
28.1481	28.052	27.7164	27.9904	27.92
28.7319	28.7376	27.8844	28.2442	28.24
27.6981	27.6985	26.9807	27.257	27.2599
27.9001	28.0427	27.592	28.0125	27.9126
27.7398	27.4384	26.7791	27.3217	27.3143
27.488	27.168	26.8366	26.9641	26.9916
28.1606	27.9279	27.6937	28.0818	28.0055
28.1266	27.8772	27.448	27.755	27.7294
27.5835	27.6984	27.1477	27.6163	27.4774
28.822	28.5547	28.3069	28.6709	28.6559
27.9582	28.1475	27.5568	27.8799	27.8657
29.2647	29.3889	28.9015	29.2451	29.2093
27.5009	27.7302	27.3524	27.3553	27.3964
28.2902	27.944	27.5356	28.0103	27.999
27.6193	27.9237	27.0486	27.4818	27.5665
27.3413	27.2125	26.788	26.8882	26.9299
27.6416	27.7432	27.3522	27.5875	27.5969
28.8119	28.6604	28.4042	28.6004	28.5361
27.9808	27.7719	27.0738	27.6758	27.5248
27.514	27.3028	27.2532	27.3707	27.3423
27.4918	27.1779	27.0744	26.9617	27.0681
28.2919	28.4696	28.2278	28.2833	28.3178
27.7422	27.6283	27.3706	27.7132	27.8084
27.9803	27.621	27.2434	27.5889	27.6094
27.7602	27.8316	27.1859	27.4781	27.4521
28.5628	28.2574	27.8832	28.2628	28.2375
29.0299	28.972	28.9189	29.0286	29.0287
28.8163	28.4763	28.4133	28.7012	28.7076
27.6322	27.7845	27.214	27.6611	27.6619
29.1244	29.04	28.6082	28.7637	28.7348
27.3834	27.2861	27.1608	27.3724	27.2956
28.0434	27.6947	27.2661	27.6651	27.5119
29.1607	28.8014	28.398	28.8293	28.7844
28.0207	27.5404	27.0739	27.3889	27.4089
28.083	28.0026	27.4099	27.6542	27.7349
28.6926	28.1669	27.8154	28.014	28.1103
28.2432	28.0109	27.5657	28.039	27.9076
28.2144	28.1508	27.6339	27.9437	28.0371
29.1664	29.3645	28.9981	29.224	29.1942
27.9329	27.6275	27.0619	27.3199	27.361
27.9617	28.1864	27.7101	27.9357	28.0001
27.8506	27.9559	27.5174	27.9242	27.7756
28.2106	27.8677	27.451	27.8435	27.7686
28.5394	28.3085	28.1313	28.3865	28.3479
27.6476	27.474	26.9046	27.1486	27.085
28.5498	28.1449	27.9979	28.2151	28.15
28.6606	28.4154	27.4759	27.8188	27.8824
27.4833	27.4902	26.9484	27.6103	27.5129
27.7052	27.7076	27.3004	27.4891	27.481
27.4157	27.1933	26.6113	27.179	27.1543
28.005	27.5991	27.4724	27.7221	27.6613
28.8437	28.6798	28.3285	28.5266	28.4807
28.4907	28.1715	27.5581	28.0013	28.1863
28.3031	28.4057	27.824	28.1979	28.1812
27.5687	27.1177	26.6189	27.0071	27.0355
28.3522	27.4055	27.3143	27.6305	27.6187
27.7212	27.5826	27.1824	27.3573	27.2496
27.6046	27.5682	27.4956	27.9097	27.8508
27.1556	27.3255	26.9987	27.2986	27.2888
28.5928	28.4279	27.6168	28.14	28.1139
28.751	28.5627	27.825	28.2604	28.2333
28.37	27.8674	27.2265	27.84	27.766
27.621	27.1511	27.0436	27.4383	27.4005
30.4447	30.1027	29.8865	30.051	29.987
28.2411	27.8402	27.5263	27.8514	27.6079
30.2825	30.0925	29.8254	29.8242	29.9442
27.8734	27.7027	27.0035	27.3701	27.4587
29.9441	29.6686	29.2689	29.3577	29.5175
28.7053	28.4522	27.8979	28.1869	28.1479
28.0214	27.9971	27.4478	27.8588	27.7974
28.2447	28.1916	27.4612	28.1338	27.8347
29.8036	29.6935	29.2577	29.6573	29.5312
28.4561	28.2539	27.9103	28.1255	28.1721
28.1211	27.8994	27.5517	27.7217	27.7241
28.1815	27.8831	27.7768	27.8707	27.8688
28.0102	27.725	27.5261	27.6636	27.7366
28.2766	27.9529	27.5255	27.7961	27.8737
27.6084	27.3153	27.063	27.1292	27.3049
27.9417	27.3994	27.0941	27.59	27.404
27.858	27.6577	27.318	27.5083	27.3968
28.034	27.5692	27.5975	27.6062	27.762
29.0043	28.4991	28.4325	28.6062	28.6984
29.0324	28.9459	28.5808	28.7809	28.7677
29.3361	29.0987	28.567	28.6592	28.8337
28.0354	28.1157	27.7	27.6175	27.8575
27.6736	27.6465	27.35	27.5718	27.5204
28.2661	28.4462	28.0728	28.2523	28.2464
28.5905	28.5399	28.0193	28.2993	28.4127
27.4286	27.5805	27.1408	27.5523	27.5401
27.7732	27.3315	26.865	27.2415	27.2466
27.4713	27.6834	27.062	27.3846	27.3399
29.0844	28.5183	28.1304	28.6331	28.5954
27.866	27.3275	26.9866	27.3633	27.2167
27.7371	27.1387	27.1305	27.2028	27.3128
28.7411	28.5813	28.3028	28.5495	28.4642
29.2819	29.1658	28.8131	28.9785	28.9936
27.8874	27.8513	27.6651	27.8294	27.8652
27.9187	27.7248	27.2977	27.5875	27.6551
27.6942	27.8254	27.4689	27.9184	27.8583
28.1502	28.392	27.9733	28.2702	28.3081
27.5991	27.653	27.3933	27.5771	27.5524
27.5978	27.2536	27.0957	27.3035	27.4017
29.2015	28.9697	28.5229	28.8151	28.8223
27.3153	27.3801	26.4331	27.1418	26.9908
27.8876	27.5702	27.4268	27.6427	27.4907
27.2944	27.3077	26.6968	27.0876	26.9708
28.6804	28.2073	27.4929	28.1271	28.062
28.9032	28.3841	27.6763	28.3891	28.2073
28.2381	27.8079	27.2481	27.8104	27.781
27.8965	27.4123	26.8922	27.4416	27.4715
27.8187	27.7666	27.2948	27.5246	27.4921
28.3758	28.4115	27.8546	28.1997	28.2038
28.3885	27.9761	27.6196	27.9096	27.8314
27.9153	28.0469	27.6074	27.9965	27.9987
27.9797	27.6483	27.5849	27.8125	27.8143
27.4622	27.4643	27.1578	27.3297	27.3171
27.5672	27.5889	27.3242	27.7298	27.6571
28.3275	28.1591	28.0483	28.2234	28.3368
28.9302	29.0082	28.3927	28.8337	28.8334
28.7437	28.507	28.3222	28.6307	28.5817
28.863	28.6854	28.5319	28.6098	28.609
27.7116	27.823	27.2672	27.5562	27.4115
28.7701	29.0182	28.3544	28.5642	28.7154
28.9519	28.6563	28.3884	28.4914	28.6186
27.6824	27.7487	27.0999	27.3779	27.4191
28.3762	27.9661	27.5647	27.9627	27.6938
28.0142	27.911	27.7242	27.773	27.9095
28.317	28.1912	28.3571	28.2539	28.4113
28.1016	28.008	27.3841	27.8271	27.7464
28.1772	28.3692	27.7995	28.2638	28.183
29.2524	29.1066	29.0705	29.0985	29.1724
27.327	27.463	27.0542	27.2186	27.3726
28.5987	28.2589	27.8643	28.1911	28.099
28.0854	27.9723	27.4923	27.7014	27.8384
27.5704	27.2675	27.0434	27.3148	27.3161
28.4872	28.4673	27.9763	28.3769	28.3115
28.3786	28.003	27.6129	27.8483	27.9416
28.0389	27.6212	27.2561	27.6123	27.592
27.6963	27.576	27.112	27.5465	27.5047
28.1398	28.0954	27.8695	28.0231	27.9035
27.8157	27.4929	27.1178	27.4595	27.3895
29.0109	28.6442	28.2606	28.529	28.5169
28.6728	28.6695	28.3174	28.7244	28.7089
27.8785	27.5071	27.2322	27.4003	27.4688
27.9514	28.4089	27.6734	28.32	28.0673
28.5163	28.3963	27.8569	28.2234	28.3245
28.3127	27.9695	27.4203	27.6931	27.7657
29.3506	29.1787	28.7542	29.1599	29.1522
27.6087	27.4653	26.9733	27.4544	27.2742
28.1027	27.9131	27.3156	27.6205	27.6241
28.0048	27.8698	27.3032	27.7514	27.7179
27.9811	27.8871	27.3507	27.7936	27.7053
28.4532	28.0308	27.7487	27.914	27.9694
28.4661	28.4953	27.8767	28.3164	28.3151
27.4861	27.8288	27.1099	27.4635	27.5761
27.6349	27.072	26.6929	27.1531	27.1517
28.6243	28.2879	27.9968	28.213	28.0947
27.8929	27.8395	27.191	27.5596	27.5568
28.4788	28.5156	27.8672	28.1849	28.1085
28.2096	27.9998	27.6986	27.8298	27.8025
27.9387	28.1337	27.463	27.6998	27.7211
28.0533	27.8385	27.2548	27.6314	27.6445
28.4745	28.1903	27.8494	28.1224	28.2349
28.5118	28.3537	27.8767	28.1401	28.141
27.4848	27.6828	26.8922	27.3226	27.4315
27.7688	27.6737	27.5136	27.7301	27.6825
28.6752	28.842	28.1736	28.5808	28.4965
28.7689	28.6141	28.145	28.6075	28.57
28.3267	28.1546	27.8561	28.0984	28.1361
28.25	28.176	27.7819	28.0057	28.1275
28.2346	28.4939	28.2164	28.3372	28.2645
28.3388	28.0724	27.5604	27.9022	27.8798
27.713	27.4519	27.274	27.6221	27.5885
28.1321	28.2239	27.6705	27.9441	28.0704
29.691	29.8051	29.4457	29.5366	29.8297
28.8974	28.9921	28.6326	28.7244	28.6748
28.5473	28.1849	27.9605	28.3153	28.3071
28.1149	27.6254	27.6045	27.826	27.7605
30.3383	29.7836	30.0281	30.1864	30.06
28.0781	27.8728	27.6424	27.8824	27.8513
29.0199	29.0007	28.4204	28.8324	28.8617
29.0809	28.7956	28.4267	28.7039	28.6159
27.6601	27.7095	26.9606	27.2996	27.3901
28.3618	28.1289	27.7793	27.9978	28.0244
28.8383	28.6467	28.164	28.549	28.6202
27.8571	27.3511	27.0953	27.2501	27.4506
27.8139	27.8078	27.3678	27.7801	27.6143
28.3035	28.2025	27.8136	28.016	27.9844
28.2426	28.0628	28.1261	28.2291	28.3026
28.3936	28.197	28.0026	28.1906	28.1782
28.3129	28.0058	27.6303	27.9154	27.8553
28.2975	28.1604	27.6918	27.7663	27.7502
28.4899	28.5843	28.6633	28.7065	28.8984
28.3233	27.618	27.4534	27.9978	27.8576
27.7635	27.4257	27.0708	27.2918	27.3764
28.3943	28.5843	28.1101	28.3553	28.3865
27.7153	28.0172	27.2914	27.4253	27.6768
27.5059	27.5472	27.1328	27.3963	27.2638
28.3269	28.0571	27.5333	27.8097	27.9051
27.6052	27.3859	26.8925	27.389	27.2678
27.7383	27.224	26.8376	27.2826	27.2489
28.0465	27.7894	27.6369	27.7857	27.7844
28.7982	28.4593	28.3344	28.5004	28.5042
28.1785	27.7428	27.5518	27.7102	27.7442
29.2193	28.9064	28.2772	28.812	28.7305
27.2206	26.9124	26.5745	26.8703	27.0205
29.2098	28.9669	28.589	28.9008	28.7246
27.9583	27.8612	27.2502	27.6243	27.5861
27.7051	28.0815	27.4826	27.8592	27.8829
27.9351	27.9655	27.8357	27.8172	27.7539
27.5552	27.3271	26.954	27.2277	27.3161
29.2902	28.4304	28.4751	28.6355	28.7309
28.5734	28.3814	28.1119	28.2947	28.2969
29.1175	28.8531	28.5177	28.7776	28.8835
27.9957	28.1305	27.6624	27.9772	27.9618
27.8406	27.7244	27.6252	27.5987	27.5374
28.3027	28.1347	27.8866	28.2287	28.214
29.5103	29.2259	28.7671	29.0446	28.9699
29.7525	29.8394	29.5258	29.7323	29.7187
27.5621	27.6647	27.2848	27.8054	27.6935
27.9052	27.7061	27.3578	27.7618	27.8143
28.1828	27.7863	27.2295	27.4841	27.6199
27.5571	27.2409	26.7792	27.3573	27.3287
27.5447	27.2129	26.6473	26.96	26.996
27.7586	27.4821	27.2806	27.5626	27.5711
28.1257	27.8638	27.6736	27.7897	27.8845
28.3469	28.4077	28.1931	28.2941	28.1564
27.5336	27.3702	26.6398	27.2216	26.9797
29.2635	29.0221	28.5898	28.8424	28.7636
28.2723	28.1688	27.4986	27.976	27.8211
28.0551	28.0397	27.4922	27.746	27.6854
28.716	28.3375	28.1567	28.2805	28.4103
28.7717	28.4974	28.1348	28.4856	28.442
27.9242	27.7534	27.3575	27.6442	27.5754
27.4245	27.4316	26.8636	27.2558	27.1648
27.5167	27.8363	27.0585	27.5416	27.422
27.9899	27.753	27.4011	27.672	27.5618
27.4303	27.4418	26.8382	27.2082	27.0008
28.225	27.8637	27.3742	27.7833	27.7872
27.1733	27.3755	26.876	27.2724	27.1565
27.9684	27.8082	27.1953	27.4893	27.6318
28.5	28.3956	28.1624	28.3534	28.2972
27.782	27.157	27.095	27.2247	27.1308
28.4298	28.2347	27.8618	28.2098	28.1233
27.6625	27.2337	27.0582	27.3679	27.3725
27.9185	27.7028	27.3654	27.419	27.5801
28.2106	28.1178	27.725	27.9624	27.9614
28.2465	27.9502	27.8608	28.0869	28.1492
28.3204	28.3376	27.8376	28.0056	28.1055
28.206	28.2823	28.0115	28.0524	28.1115
28.2496	27.9744	27.6858	27.8714	27.7728
28.0511	27.477	27.4015	27.6412	27.6796
27.8046	27.377	27.0958	27.5481	27.3776
27.9552	28.27	27.7245	28.0254	28.0426
28.0467	28.0667	27.349	27.774	27.7492
27.0022	27.2598	26.714	27.1549	27.1543
29.0483	28.6202	28.1865	28.4535	28.5763
28.1109	27.8166	27.2854	27.7217	27.6029
28.0895	27.6306	26.9265	27.4256	27.2671
27.4385	27.4205	26.8959	27.2974	27.2946
28.0737	28.1939	27.5073	27.9682	27.8115
28.7363	28.2651	28.0872	28.4375	28.4081
27.8634	27.62	27.2689	27.5803	27.468
27.5507	27.269	26.9267	27.2892	27.1945
28.0203	27.7469	27.1384	27.7613	27.7548
28.739	28.7339	28.2125	28.4291	28.5834
28.7961	28.7437	28.678	28.7773	28.7404
27.469	26.9914	26.7668	27.168	27.0361
27.9029	27.9796	27.4779	27.763	27.6701
29.5451	29.4088	28.9296	29.215	29.1579
27.9788	27.7128	27.1657	27.5459	27.5399
28.403	28.1994	27.8257	28.0044	28.1239
28.0228	27.8211	27.4438	27.6571	27.6588
28.8461	28.6954	28.2887	28.5357	28.5192
28.6585	28.65	28.1414	28.3035	28.4555
27.8035	27.8143	27.2292	27.5292	27.4499
27.976	27.882	27.5501	27.6942	27.7446
29.0592	28.9816	28.7779	28.7682	28.8794
27.9714	27.9368	27.657	27.9377	27.7881
28.562	28.2008	27.8937	27.9121	28.0316
28.4256	28.3167	27.8612	28.1296	28.1565
27.4061	27.5699	26.9269	27.3101	26.9892
28.7916	28.8296	28.859	28.8868	28.8589
27.9942	28.0676	27.5535	27.7483	27.8221
28.4721	28.4948	28.0829	28.405	28.2582
27.4517	27.401	27.2254	27.1727	27.2247
28.2589	28.2615	27.7965	27.9579	28.1715
28.6871	28.1422	27.8834	28.1646	28.1583
28.7467	28.8752	28.4384	28.5894	28.6494
27.8903	27.3483	27.0007	27.34	27.4168
29.2278	28.7944	28.5409	28.8766	28.944
27.7177	27.8404	27.2976	27.4139	27.5173
29.2119	29.0023	28.5335	28.8535	28.7679
28.2593	28.3523	28.1309	28.2965	28.339
28.0447	27.9883	27.797	28.1082	28.0418
27.8058	27.5235	27.2674	27.5334	27.5133
29.3847	29.1378	29.1483	29.2079	29.2314
28.2572	28.1803	27.5012	27.9318	27.8283
29.1601	29.0969	28.3945	28.7185	28.861
27.82	27.2902	27.0494	27.3032	27.3651
28.5095	28.388	27.9083	28.0995	28.1853
27.2891	27.5731	27.0212	27.3442	27.2064
28.2785	28.4769	28.1538	28.2806	28.2736
28.4567	28.3771	27.9597	28.0223	28.107
29.0503	28.6954	28.1507	28.3476	28.4197
29.2281	29.0955	28.5729	28.922	28.9433
28.7072	28.3645	28.0513	28.1464	28.1688
28.7304	28.5422	28.2572	28.6106	28.5059
27.5745	27.2325	26.809	27.3262	27.3386
27.5952	27.4623	26.9814	27.4613	27.3707
29.0439	28.748	28.2858	28.4833	28.5045
28.5044	28.3764	27.8126	28.1195	27.9225
28.4421	28.1345	27.6991	28.0304	27.9601
29.034	28.8773	28.4699	28.6812	28.8088
28.1158	28.0507	27.7621	28.0121	27.9435
27.8211	27.6837	27.039	27.4986	27.476
27.6304	27.4136	27.0931	27.4605	27.3386
29.5256	29.184	28.9395	28.9133	29.0513
27.5756	27.1477	27.3143	27.1266	27.1717
28.8812	28.582	28.1623	28.3386	28.457
28.4938	28.6985	28.3804	28.5964	28.5063
28.5987	28.5229	28.1016	28.4824	28.466
28.3071	27.6594	27.6194	27.7538	27.6776
27.4388	27.2527	27.1817	27.4155	27.354
28.1528	28.0497	27.4987	27.9728	28.0096
28.0297	28.1978	27.7325	28.1252	28.0883
28.5067	28	27.8703	28.2103	28.1263
28.5216	27.8186	28.0024	28.1181	28.0005
28.5412	28.2314	27.7917	27.993	28.0777
27.7424	27.7254	27.5207	27.756	27.6995
27.6928	27.518	27.0151	27.1744	27.2976
27.2999	27.4992	26.7865	27.3384	27.3895
28.3015	28.2312	27.5864	27.9935	27.779
27.8566	27.6141	27.1129	27.6842	27.6551
29.9387	29.787	29.7025	29.8175	29.8636
27.4368	27.6605	26.908	27.3336	27.1778
28.0448	27.6642	27.4292	27.6039	27.6359
28.3783	28.2049	27.6354	28.0723	28.0095
27.2952	27.4621	27.0523	27.3041	27.2967
28.3595	28.5151	28.0627	28.5083	28.4518
27.862	27.801	27.5393	27.7798	27.7312
28.1769	28.0182	27.7569	27.8804	27.9818
27.5866	27.6017	27.2036	27.5792	27.6736
28.5751	28.2672	28.0414	28.4672	28.3552
27.5903	27.8424	27.1637	27.404	27.3162
29.1676	29.1269	28.6221	28.6984	28.7812
29.9326	29.7243	29.5489	29.8335	29.6835
27.8548	27.6058	27.536	27.6835	27.6146
28.212	28.2429	27.9798	27.9516	28.1111
28.0624	28.2467	27.7795	27.9348	27.9347
28.0134	28.1773	27.9789	27.9704	28.1769
28.2908	28.4193	27.7822	28.119	28.1622
27.3351	27.058	26.5584	27.1156	27.0858
28.0825	27.9516	27.5118	27.8858	27.8886
27.8386	27.5615	26.7502	27.2057	26.9872
27.9483	27.7587	27.3655	27.9498	27.7221
27.5948	27.2637	26.8712	27.1403	27.3395
27.6901	27.1969	27.1924	27.4374	27.4635
26.9962	27.0876	26.9823	27.19	27.0742
27.8542	27.5975	27.632	27.7311	27.8001
29.0573	28.9596	28.7924	28.8628	28.8972
27.7984	27.7291	26.8732	27.5012	27.4019
27.9696	27.8607	27.6012	27.7793	27.8042
29.1904	29.02	28.9506	28.8698	28.8635
28.8445	28.5894	28.1105	28.5501	28.5574
29.0275	28.6497	28.3732	28.5445	28.6552
27.531	27.1995	26.971	27.0917	27.2095
28.1501	28.1608	27.5666	28.011	27.8954
27.5569	27.4369	27.0401	27.3629	27.3557
27.3333	27.3735	26.8212	27.249	27.0772
28.3445	28.1489	27.51	28.0375	28.0122
28.4237	28.3868	27.9393	28.4268	28.3731
29.243	29.1724	28.8997	29.2385	29.098
29.1245	28.5744	28.2725	28.7206	28.6708
28.2318	28.0062	27.7091	27.8338	27.9956
27.4832	27.4019	27.0828	27.507	27.4469
28.4624	28.0558	28.3425	28.2801	28.3282
27.7583	27.4775	26.889	27.3103	27.0897
27.6781	27.4374	27.2322	27.3606	27.4246
27.766	27.5374	27.0809	27.4838	27.4767
27.4787	27.8466	27.6556	27.8076	27.8838
27.8563	27.4704	27.168	27.5075	27.5479
27.4842	27.3951	27.0575	27.2345	27.1599
29.1566	29.047	28.6511	28.9464	28.9502
28.2506	27.9712	27.8041	27.8859	27.8309
27.9134	27.4258	26.9775	27.3844	27.3979
27.798	27.9706	27.5188	27.8463	27.8109
27.7387	27.6059	26.9748	27.3916	27.2469
29	29.1893	28.7349	28.9851	29.0172
27.7539	27.2713	27.2882	27.6001	27.551
27.6731	27.2662	26.8682	27.0769	27.1036
28.2114	27.94	27.6064	27.8131	27.8497
28.0368	27.9698	27.5085	27.626	27.8797
27.4376	27.425	26.9411	27.3402	27.2982
27.5758	27.1678	26.9319	27.1905	27.0743
27.6202	27.5185	27.0945	27.4174	27.3423
28.7841	28.4339	28.1258	28.462	28.5365
27.8777	27.5033	27.2513	27.5289	27.4618
28.4015	28.0992	28.1401	28.1781	28.2242
29.4472	29.0459	29.3015	29.1496	29.2208
28.77	28.6402	28.534	28.6639	28.6446
28.0135	28.0084	27.5687	27.8218	27.8882
28.852	28.6838	28.4779	28.6622	28.6656
27.3255	27.1631	27.1913	27.0811	27.2998
27.4739	27.3693	26.8803	27.236	27.3599
28.4013	28.2374	28.1808	28.2843	28.2987
28.584	28.2886	28.0823	28.1646	28.3227
28.4193	28.3663	28.0035	28.1551	28.2149
29.3197	29.4493	28.8191	29.2436	29.2325
27.7084	27.5615	27.0611	27.1884	27.3515
28.1555	28.061	27.5117	27.9261	27.9929
27.921	27.9112	27.2841	27.7273	27.7022
27.9706	27.5051	27.5684	27.5449	27.7581
27.4464	27.6184	27.3081	27.4889	27.5093
29.2071	28.9625	28.5842	29.0395	28.9777
27.5374	27.5612	27.0719	27.4038	27.397
28.1267	27.8677	27.2212	27.6989	27.5759
27.9352	27.7451	27.4819	27.7843	27.799
27.8977	27.5035	27.1629	27.5194	27.436
27.8319	27.2903	26.7209	27.2356	27.0233
28.1296	27.6656	27.612	27.8609	27.8244
29.0613	29.3504	28.8053	29.1291	28.9845
27.9957	27.9028	27.3986	27.644	27.5216
28.5528	28.6791	28.4093	28.765	28.6877
28.6721	28.6804	28.3284	28.6192	28.5061
28.3285	28.2159	27.6864	28.0065	28.0969
28.5903	28.526	28.0899	28.217	28.2386
27.8516	27.9128	27.2753	27.7388	27.6606
27.5736	27.5148	26.9285	27.3437	27.2815
27.9125	28.0846	27.4956	27.6309	27.6836
27.1709	27.5964	26.8466	27.4498	27.2482
29.0739	28.7563	28.2347	28.4797	28.6227
28.5123	27.8281	27.777	28.0082	28.0251
28.3918	28.5695	28.0103	28.319	28.2891
29.3312	28.7832	28.9405	28.9736	29.0037
29.9773	30.0701	29.9095	29.9841	30.1
27.8654	27.5471	26.9728	27.4333	27.4354
28.1535	28.2048	27.5068	27.9413	27.8997
27.7172	27.4605	27.1952	27.6247	27.5983
28.345	27.9162	27.3498	27.9186	27.8883
29.17	29.1842	29.1878	29.2024	29.2428
27.5977	27.7311	27.2245	27.6508	27.5552
27.7616	27.3031	26.7278	27.0236	27.0507
28.7323	28.4338	27.7705	28.2637	28.1781
27.9536	28.2348	27.8078	28.1077	28.1134
28.5247	28.4121	27.8793	28.2285	28.1798
27.6537	27.8785	27.4839	27.7545	27.7317
28.4433	28.0525	27.6373	27.9752	27.9479
27.8692	27.3889	26.8274	27.2235	27.2
28.2533	28.1949	27.7583	27.8813	27.9864
29.1727	29.1235	29.2629	29.1388	29.2207
28.6708	28.5905	28.207	28.3639	28.4082
28.0362	27.7955	27.4063	27.7761	27.6663
28.1406	27.9209	27.6418	27.731	27.6829
27.8165	27.6288	26.9849	27.4296	27.4241
27.7559	27.4497	27.1412	27.4271	27.3136
28.0321	27.7232	27.35	27.595	27.653
28.3666	27.8994	27.644	28.0056	28.0255
29.3889	29.2945	28.8997	29.274	29.1587
28.5363	28.5344	28.0851	28.3359	28.3992
28.027	27.6143	27.3421	27.5627	27.6658
27.8679	27.4499	27.6116	27.5375	27.5307
27.7225	27.6298	27.4085	27.3207	27.435
29.0867	28.8998	28.3568	28.8318	28.6955
28.6717	28.4722	28.1287	28.2978	28.3279
28.0485	27.5981	27.6317	27.7938	27.7896
28.1182	27.862	27.459	27.6168	27.6434
28.7906	28.4779	28.1132	28.2309	28.3277
28.9333	28.6672	28.4426	28.6899	28.6707
27.8364	27.3285	26.8638	27.2719	27.0358
28.1083	27.7929	27.567	27.757	27.8063
29.8513	29.8951	29.4905	29.6473	29.4792
29.2289	29.1134	28.9067	29.1274	29.1003
27.492	27.7355	27.1154	27.2779	27.2852
27.4172	27.1026	27.0249	27.1481	27.2216
28.469	28.4131	28.1557	28.2913	28.1511
28.3538	28.2251	27.9507	28.0268	28.0325
27.5932	27.6326	27.0573	27.4135	27.4141
28.5925	28.2785	27.9571	28.2468	28.237
28.405	28.4424	28.1979	28.2259	28.3504
28.4995	28.1284	27.9283	28.1893	28.0979
27.6377	28.0322	27.8002	27.8935	28.0566
27.7088	27.5071	27.2954	27.5667	27.5287
28.6918	28.6695	28.2501	28.6795	28.688
28.2519	27.9406	27.5152	27.9178	27.9173
28.4499	28.4666	27.8643	28.2687	27.9701
28.8099	28.4717	28.1167	28.4251	28.452
27.5972	27.0301	26.9955	27.0322	27.0658
28.9775	28.868	28.4292	28.7108	28.7481
28.3736	28.3166	27.9698	28.3418	28.2895
29.0715	28.8044	28.3792	28.4567	28.5798
28.1069	27.7551	27.6048	27.8392	27.769
27.9358	27.5602	27.2644	27.3577	27.4977
29.1242	29.1172	29.0603	29.1752	29.1597
28.6866	28.4368	28.1298	28.3917	28.4975
28.2297	27.8717	27.542	28.057	28.0563
27.9792	27.8924	27.0119	27.5217	27.585
28.2657	27.9079	27.5567	27.7345	27.9333
29.6451	29.5469	29.1716	29.5027	29.4567
27.7923	27.9792	27.4125	27.6084	27.6414
28.2688	28.0444	27.6425	27.7979	27.6667
27.6223	27.2231	27.1562	27.3812	27.2789
28.1862	27.3927	27.281	27.6493	27.569
29.6485	29.0662	28.902	29.1275	29.1826
28.4414	27.8994	27.6459	27.8575	27.7868
28.6097	28.4055	28.2299	28.4318	28.5029
29.5791	29.1795	28.9384	29.2657	29.2363
29.0486	28.7454	28.4783	28.6877	28.6841
28.4389	28.1938	27.6358	27.9505	27.9697
28.2011	27.9751	27.5011	27.8102	27.8253
28.877	28.7703	28.1864	28.4185	28.4535
27.8834	27.5039	27.5465	27.5887	27.5649
29.8816	29.5314	29.3347	29.584	29.5951
27.3746	27.4183	27.1737	27.3998	27.3913
28.8852	28.7356	28.4002	28.8384	28.7322
28.9973	28.7212	28.2027	28.2131	28.4025
28.5822	28.129	28.3554	28.3489	28.3837
28.3866	28.2767	27.5979	27.9472	28.02
28.3124	28.0298	27.7145	27.828	27.8773
28.2833	28.0276	27.5783	27.9835	27.8648
27.6499	27.336	26.8636	27.0437	27.1484
28.1082	28.2564	27.8362	28.1899	28.1348
27.9905	27.7391	27.4812	27.6544	27.6391
28.1348	27.9952	27.8669	28.0513	27.912
27.8384	27.8179	27.3894	27.7247	27.7548
27.828	27.8108	27.3574	27.6305	27.6218
27.2616	27.4298	27.2874	27.1725	27.3307
28.4867	28.2961	27.7756	28.0682	28.0264
27.5548	27.4098	26.8275	27.18	27.1131
28.2414	28.3017	27.7474	28.0564	28.14
28.504	28.2442	27.7633	28.0764	27.9759
28.1839	28.123	27.5543	27.8843	27.8997
28.8698	28.8697	28.3185	28.7046	28.6203
28.5761	28.3086	27.624	27.9521	27.9694
29.4183	29.4009	28.995	29.1282	29.0956
27.9479	27.4199	27.4318	27.7255	27.5381
28.6782	28.4687	28.0204	28.328	28.2757
27.7634	27.4913	27.2286	27.609	27.6537
28.0972	27.5833	27.3478	27.6989	27.6525
28.2716	28.0984	27.5847	27.89	27.935
27.6741	27.6739	26.9121	27.2258	27.2424
28.4784	28.1919	27.7809	28.0353	28.0734
27.7007	27.4776	26.8488	26.7559	26.8977
28.0635	27.7565	27.3414	27.7579	27.5436
27.7778	27.1526	27.0302	27.1993	27.3099
27.392	26.849	27.2283	26.9982	27.1465
28.3152	28.1045	27.799	28.1173	27.9986
28.6068	28.6891	28.123	28.5412	28.4711
27.9337	27.7452	27.3359	27.8043	27.6651
28.5023	28.4125	27.6908	28.0732	28.032
29.174	28.7302	27.9955	28.745	28.6267
28.17	27.5995	26.8683	27.5157	27.5502
27.9697	27.1881	27.1007	27.5711	27.5338
29.3238	29.1762	28.823	28.8744	28.8379
28.7755	28.5613	28.5865	28.5464	28.5904
27.5451	27.6029	27.2357	27.4926	27.4617
27.8663	27.6609	27.2419	27.4408	27.452
27.5508	27.379	26.877	27.161	27.1403
29.8222	29.6545	29.5461	29.5851	29.559
28.0459	27.6885	27.3707	27.5709	27.595
28.8881	28.5882	28.39	28.5975	28.7266
29.048	29.3074	29.4135	29.359	29.4066
27.6854	27.6018	26.9726	27.3901	27.3836
28.2855	27.8056	27.6394	27.7736	27.9128
28.1892	27.5831	27.4933	27.7554	27.7693
28.7838	28.8033	28.104	28.432	28.5453
29.6236	29.6321	29.745	29.708	29.7533
29.0494	28.9377	28.4483	28.8316	28.7806
28.5583	28.1684	27.9441	28.1652	28.1325
27.9729	27.719	27.181	27.3279	27.4934
28.2594	28.4408	28.0202	28.223	28.102
29.4446	29.4879	29.3303	29.3914	29.4504
29.5642	29.4393	28.969	29.1907	29.0776
27.9852	27.5836	27.299	27.402	27.4913
28.5885	28.174	27.7058	28.0906	28.0627
27.515	27.2041	27.1414	27.491	27.3385
28.6105	28.1271	27.9284	28.2469	28.1221
28.1088	27.7337	27.0723	27.5995	27.5093
27.6304	27.2894	26.9372	27.1837	27.0849
28.214	27.9968	27.5394	27.8627	27.8116
28.5574	28.2315	27.9415	28.1645	28.1663
28.9236	28.5953	27.9204	28.4426	28.3228
28.5909	28.3813	27.7592	27.9974	28.2376
28.1789	28.2738	27.7652	28.0323	28.0254
28.9069	28.7548	28.3166	28.528	28.4928
28.7654	28.8535	28.3994	28.6607	28.584
28.1352	27.9602	27.353	27.5585	27.6305
27.5959	27.9142	27.4469	27.7805	27.6981
28.0089	28.0944	27.6195	27.9457	27.8458
29.2838	28.9007	28.6152	28.8697	28.7788
26.9616	26.9706	26.4923	26.9126	26.8826
28.2558	27.898	27.5441	27.6711	27.7596
28.1605	28.07	27.5949	27.9819	27.8422
28.5687	28.4151	27.5956	28.051	28.0965
27.9165	27.6107	27.0643	27.3445	27.2495
27.6097	27.5622	26.9934	27.2865	27.4311
28.4476	28.0516	27.607	27.8157	27.9436
27.9447	27.8834	27.3327	27.6819	27.5687
28.8388	28.4406	28.8566	28.6157	28.835
28.1248	28.0638	27.6887	27.9663	27.9695
29.0691	28.9284	28.2682	28.6997	28.5997
27.8653	27.7379	27.0074	27.3588	27.3809
28.7671	28.3253	27.9265	28.2281	28.3059
28.1701	27.471	27.1379	27.5788	27.4931
28.6874	28.693	28.4669	28.6433	28.5515
29.0393	28.8041	28.6578	28.8342	28.8249
28.1192	28.3369	27.5645	28.0114	27.9562
29.2599	29.0185	28.934	29.0915	29.0606
28.3349	28.217	27.6976	28.0848	28.1049
29.2175	29.0875	28.6019	29.0173	29.0398
27.6737	27.8633	27.7631	27.6508	27.7923
28.3116	27.7936	27.514	27.8528	27.8822
28.9506	28.8693	28.496	28.8098	28.682
28.0781	28.0514	27.3632	27.779	27.6512
28.8156	28.6802	28.0558	28.5491	28.3469
29.412	28.7812	28.6879	28.7911	28.8616
28.6628	28.5598	28.1396	28.5216	28.3731
27.4433	27.4547	26.785	27.3203	27.2666
28.6839	28.6759	28.2868	28.4971	28.5127
27.5771	27.5059	26.8772	27.2192	27.3088
28.3755	28.2229	27.7873	28.0924	28.1188
27.7657	27.7438	27.3426	27.6275	27.5993
28.2649	28.2512	28.2187	28.3103	28.326
27.6667	27.5392	27.334	27.4035	27.4801
28.3082	28.0018	27.8772	27.9965	28.1093
28.8108	28.6977	28.3815	28.6725	28.5463
28.5472	28.0798	27.6997	28.0639	28.1093
27.4502	27.0466	26.9852	27.2097	27.2375
28.8418	28.6153	28.1537	28.585	28.4502
28.1058	27.9094	27.8405	27.7203	27.8815
27.5369	27.7232	26.9943	27.3521	27.503
27.8413	27.4844	27.3303	27.5316	27.6164
28.5095	28.085	28.1554	28.2988	28.2671
28.2725	28.1374	27.4379	27.6051	27.5926
29.6876	29.6676	29.108	29.3771	29.411
28.2924	27.9534	27.4529	27.7785	27.6973
27.5961	27.7455	27.0373	27.6032	27.5108
28.5665	28.6466	28.3189	28.4406	28.6411
28.3983	28.4897	27.8713	28.2876	28.3568
27.6546	27.8889	27.5496	27.8086	27.7505
30.1172	29.9557	29.608	29.7832	29.85
28.7674	28.7569	28.3172	28.6364	28.686
28.9795	28.5566	28.2216	28.5915	28.5827
28.7303	28.2915	28.2097	28.1642	28.3215
28.277	28.2709	28.0479	28.2048	28.2696
29.0632	28.786	28.2601	28.5698	28.4477
27.6813	27.63	27.1009	27.5379	27.5412
28.4435	28.2251	27.839	28.1917	28.2301
28.8652	28.7328	28.1585	28.6091	28.5542
28.4941	28.3105	28.3358	28.3629	28.4034
28.0014	27.8443	27.383	27.5801	27.6887
27.7392	27.2392	26.9821	27.3647	27.2817
28.3478	28.2857	27.6957	28.0733	27.9337
28.7387	28.9846	28.2921	28.8185	28.7886
28.3251	27.9894	27.8667	27.8358	28.0273
27.7519	28.1537	27.6826	27.9914	27.8819
29.5157	29.6033	29.4716	29.6107	29.6388
27.8921	27.874	27.3637	27.8087	27.6719
28.7505	28.4767	28.2606	28.4964	28.5378
27.5566	27.5532	27.4288	27.3512	27.6163
28.6212	28.4548	28.5743	28.5504	28.6216
27.5481	27.3129	27.2353	27.3042	27.1631
29.2338	28.9842	28.376	28.8779	28.8737
29.4905	28.9874	28.8635	28.9271	29.1938
28.2851	28.9234	28.1897	28.6877	28.6323
29.4805	29.3511	29.0953	29.1426	29.2615
27.9971	27.6611	27.3328	27.5731	27.5221
28.9067	28.7398	29.0117	28.8928	28.9372
28.2729	27.7596	27.4573	27.6583	27.6237
27.5989	27.1356	26.6286	26.9907	27.094
28.0584	27.6612	27.298	27.6999	27.6792
28.7776	28.5271	28.6698	28.6382	28.6181
27.6494	27.2455	26.8394	27.3364	27.3881
28.5129	28.3372	27.762	28.2383	28.2065
27.662	27.8131	27.2618	27.5997	27.5293
28.4341	28.6036	28.3958	28.4222	28.5309
28.2561	28.3047	27.7024	28.0342	27.9866
28.7217	28.7502	28.4201	28.7118	28.6176
27.6311	27.6193	26.9495	26.7694	27.1004
28.0763	27.9735	27.5288	27.8346	27.8804
27.721	27.629	27.3962	27.7337	27.6415
28.3235	28.111	27.818	27.9942	27.9561
28.2735	28.0598	27.9632	28.012	27.9804
28.276	28.1929	27.7997	28.0497	28.0976
28.0095	27.8023	27.5435	27.8905	27.7323
28.6862	28.0548	28.1895	28.1639	28.2144
27.6113	27.2668	26.9609	27.2176	27.214
28.0051	27.7837	27.4853	27.5981	27.7369
28.3015	28.4766	28.0861	28.241	28.3759
27.9486	27.4427	26.995	27.2511	27.2855
27.7565	27.7252	27.4729	27.6297	27.416
28.1089	28.0049	27.3951	27.6786	27.7017
28.0569	28.0444	27.6453	27.9439	27.9992
28.1453	28.282	27.7423	28.0178	27.9602
27.7574	27.6729	27.2263	27.6077	27.527
28.1285	27.9568	27.8061	27.9609	28.0078
27.6273	27.6213	27.3164	27.4564	27.3417
28.235	28.085	27.6991	28.0682	28.117
27.1179	27.0152	27.0251	27.2624	27.2746
27.6289	27.2951	27.0177	27.3488	27.3098
28.5869	28.289	28.0597	28.2548	28.2673
27.5975	27.5308	27.1847	27.5985	27.6478
28.9159	28.8667	28.8674	28.7986	28.8081
27.9083	27.0053	27.0848	27.4338	27.4007
28.6681	28.6592	27.9363	28.4102	28.333
28.2978	28.3562	27.5452	28.0479	27.8321
27.2577	26.9288	26.2521	26.9729	26.9509
28.1913	28.1308	27.6404	27.9542	27.7807
28.0138	27.9376	27.5613	27.6697	27.786
29.4008	29.1349	28.7143	29.0421	28.922
30.0393	29.9321	29.9393	29.9275	29.9781
28.0224	27.9085	27.6155	27.8163	27.7844
28.3159	28.2922	27.5807	28.127	27.8118
27.7535	27.8121	27.5832	27.7604	27.7397
27.8545	27.5402	27.1236	27.4129	27.4161
28.4174	28.2173	27.9977	28.1154	28.0775
27.9749	27.9021	27.3139	27.6537	27.5837
28.2879	28.2382	27.6768	28.0043	28.1102
27.655	27.3376	26.7451	27.1683	27.2467
27.8459	27.7978	27.3223	27.5972	27.6252
28.153	28.0616	27.6566	27.9584	27.863
27.773	27.6525	27.4373	27.8203	27.7093
28.0047	27.4541	27.0034	27.465	27.5022
27.8785	27.6361	27.0069	27.6206	27.4161
28.4365	28.3232	27.9681	28.2894	28.2037
28.3827	27.9901	27.9118	28.1751	27.9937
27.7682	27.464	27.1806	27.4986	27.3628
28.864	28.7835	28.364	28.7412	28.6887
28.9082	28.795	28.6712	28.771	28.8505
28.1854	28.0581	27.5923	27.9014	27.8222
28.3331	27.9905	27.3629	27.8415	27.6202
27.4565	27.2912	26.7956	27.0735	27.0825
28.7036	28.3229	28.0162	28.2845	28.1676
28.4596	28.2179	27.5418	27.87	27.7067
28.1332	28.0084	27.455	27.674	27.7485
28.2794	27.9946	27.5189	27.7486	27.7021
27.9192	27.6538	27.1672	27.3799	27.4241
27.9778	27.4127	27.0385	27.4315	27.3808
27.7679	27.6103	27.4763	27.6376	27.6927
28.7229	28.7447	28.0861	28.3374	28.3088
28.646	28.5003	28.1855	28.341	28.2991
28.733	28.8162	28.3236	28.5529	28.4941
29.0095	28.8798	28.5962	28.749	28.7683
28.5595	28.7205	28.2123	28.6984	28.6113
27.038	27.3875	27.1001	27.1216	27.224
27.6179	27.3696	26.7776	27.2036	27.0832
27.9623	27.3689	27.3032	27.7204	27.6708
28.334	27.9642	27.6334	27.8698	27.8921
27.5598	27.3294	27.09	27.2926	27.0545
27.6041	27.5287	27.0207	27.1477	27.2772
28.2102	27.7367	27.572	27.7009	27.8561
27.7977	27.8375	27.3965	27.8003	27.6116
28.4484	28.1743	27.8509	28.1314	28.0924
27.3943	27.2974	26.8736	27.182	27.1795
27.8406	27.49	26.9946	27.2777	27.2042
28.4573	28.4405	27.9614	28.1955	28.1995
29.0921	28.8241	28.5497	28.7227	28.771
29.6425	29.3184	29.1188	29.3019	29.1399
28.9958	28.8991	28.2063	28.5688	28.5825
27.5263	27.7983	27.3162	27.6896	27.6097
29.0616	29.146	28.3937	28.7454	28.69
28.3492	28.5904	28.2829	28.5012	28.5444
27.7539	27.4351	26.7133	27.1758	27.0674
28.1482	28.0903	27.4467	27.9612	27.8862
27.6005	27.3228	26.8121	27.0939	27.1593
28.3048	28.366	27.9348	28.2862	28.1585
28.5303	28.0507	27.6357	27.9654	28.1362
28.2438	28.2906	27.4604	27.8859	27.827
26.9957	27.2724	26.603	26.9853	27.0101
28.0136	27.7801	27.9964	27.9218	28.0365
28.1698	27.3247	27.357	27.6081	27.7562
27.8249	27.5033	27.2251	27.4202	27.4603
28.4125	28.4986	27.829	28.26	28.2033
29.9319	29.7525	29.3805	29.74	29.8225
29.2059	29.3596	29.294	28.9019	29.2036
27.6873	27.6029	27.1339	27.594	27.4855
27.4654	27.4564	27.1357	27.3911	27.4683
29.1091	28.6953	28.3023	28.5438	28.3913
28.185	28.0348	27.4027	27.7088	27.6824
28.2822	28.1973	27.6973	27.9891	27.7108
28.8655	28.526	28.1367	28.5044	28.4671
27.703	27.3452	27.4591	27.5989	27.7215
28.299	27.9136	27.6492	27.9734	27.9399
28.7577	28.2767	28.2615	28.5054	28.4608
27.8968	27.6272	27.0148	27.0959	27.2319
28.274	28.2369	27.7327	28.0046	28.0491
27.9581	27.7875	27.4107	27.7635	27.7212
29.0971	28.6403	28.6307	28.7285	28.7994
28.4597	28.0229	27.4573	27.9929	27.8911
27.7686	27.8203	27.3831	27.4681	27.5281
27.662	27.5931	27.1463	27.3455	27.3489
29.6689	29.706	29.3007	29.504	29.5561
29.6457	29.5507	29.0535	29.2291	29.2957
28.1989	27.671	27.6225	27.6596	27.7122
27.6665	27.3972	27.0886	27.1991	27.2945
29.641	29.5209	29.2688	29.5015	29.4724
29.2332	28.8454	29.0527	29.2809	29.1581
28.6633	28.474	27.8728	28.1989	28.3174
28.2247	28.2694	27.886	28.2401	28.2642
28.3697	28.512	27.994	28.3226	28.2656
28.5317	27.8755	27.6624	28.0934	27.9048
28.0057	28.068	27.5101	27.6677	27.7582
28.3206	28.2511	27.8233	28.0917	27.9008
27.8268	27.858	27.4642	27.5489	27.5696
29.1522	29.1069	28.7526	28.9747	28.87
28.3522	27.9824	27.6463	28.0099	27.9425
28.1094	27.8902	27.31	27.799	27.7908
27.5783	27.5718	26.908	27.2256	27.2842
27.7163	27.4101	27.0935	27.2055	27.3028
27.863	27.6677	27.0492	27.5939	27.5072
27.9313	27.7021	27.4238	27.8157	27.745
29.3249	29.4922	29.2007	29.3595	29.2348
28.1201	27.4783	27.4121	27.4585	27.5284
28.1829	27.7584	27.4131	27.5256	27.6531
29.152	29.0266	28.9532	29.059	29.0308
27.4078	27.1296	27.0103	27.1365	27.2011
27.5856	27.549	27.4167	27.6323	27.5172
27.9144	27.6872	27.426	27.712	27.7229
28.428	28.4747	27.7586	28.3332	28.2304
28.3668	27.7809	27.5662	27.9059	27.861
27.7086	27.2787	26.7967	27.0557	27.021
27.3863	26.9719	26.5538	26.9686	26.7698
29.0319	29.1647	28.6874	29.052	28.8163
28.0727	27.5422	27.2657	27.6052	27.4134
27.9169	27.8043	27.3053	27.7964	27.6679
28.5302	28.4881	28.1228	28.5086	28.4114
27.7125	27.4268	27.1552	27.3962	27.4533
28.2468	27.8343	28.2135	27.8964	28.1132
28.5358	28.4297	28.0545	28.3561	28.4025
27.0985	27.0573	26.766	27.1172	27.1293
28.7712	28.4823	28.1645	28.5711	28.5756
28.4936	28.1843	28.0189	28.0882	28.1496
29.4423	29.5356	29.002	29.3958	29.3678
29.155	29.2522	28.996	29.1926	29.2332
29.489	29.082	28.9406	29.1649	29.1241
28.6188	28.2774	27.8397	28.1865	28.1322
28.6881	28.6105	28.2028	28.4446	28.4005
27.8518	27.8892	27.5762	28.0267	27.9733
28.2557	28.421	27.9149	28.2041	28.1529
29.0381	29.0308	28.4645	28.9456	28.8395
28.6142	28.7173	27.944	28.1402	28.2557
27.8912	27.5168	27.0547	27.3997	27.3808
28.0647	28.0806	27.5689	27.8824	27.7732
28.8324	28.5289	28.127	28.4366	28.4368
27.1117	27.1802	26.8551	27.1013	27.2087
28.4857	28.4279	28.2032	28.4033	28.3436
28.682	28.6804	28.3074	28.4125	28.5043
28.2742	28.4532	28.2134	28.3934	28.4466
28.0959	27.5598	27.1441	27.5489	27.5315
29.3963	29.1088	28.8608	29.138	29.0185
29.0047	29.3665	28.8285	29.3049	29.1943
28.8352	28.5135	28.1277	28.2911	28.3598
28.7599	28.7464	28.3848	28.4725	28.5831
26.1462	26.395	26.2279	26.3274	26.3529
27.7345	27.6737	27.2891	27.5471	27.4428
28.9832	28.4794	28.1967	28.566	28.4564
28.2449	28.4095	28.0344	28.1919	28.1918
28.2186	27.8659	27.4309	27.894	27.7587
27.5744	27.7561	27.0562	27.4129	27.3191
27.7161	27.5788	27.1427	27.4629	27.4026
27.8641	27.6697	27.1286	27.5567	27.5964
27.7162	27.7662	27.0819	27.491	27.5154
29.2526	29.0395	28.693	28.946	29.064
27.8802	27.4196	27.256	27.6341	27.5552
28.4275	28.265	27.8923	28.1851	28.041
28.5893	28.4226	28.1874	28.4115	28.4133
28.072	28.0509	27.6239	27.8328	27.9175
29.7807	29.4781	29.0329	29.1237	29.0076
28.836	28.6484	28.3869	28.5969	28.5342
28.6312	28.4191	28.2104	28.5279	28.4922
28.4978	28.7554	28.395	28.6422	28.5995
28.9148	28.7638	28.6397	28.9909	28.9746
27.8892	27.6699	27.255	27.4566	27.5601
27.9304	27.4613	27.1226	27.4628	27.5292
28.6151	28.2109	28.2856	28.2548	28.4855
28.3931	28.069	27.7801	28.0971	28.0837
27.9663	27.6127	26.7275	27.2593	27.2701
28.0042	27.5358	27.591	27.681	27.6615
28.8705	28.5105	28.5862	28.6757	28.6886
28.1066	27.745	27.4943	27.7209	27.7921
27.9052	28.2897	27.7052	27.8916	27.9981
28.7051	28.6569	28.1806	28.6895	28.5851
29.0651	29.1236	28.7753	29.0018	29.0742
28.5763	28.5286	28.4282	28.4672	28.5542
27.9258	27.5916	27.0308	27.6061	27.5446
27.4518	27.51	27.1024	27.3698	27.416
27.5701	27.7222	27.1738	27.6004	27.588
27.5984	28.0121	27.4053	27.5927	27.794
29.0479	28.869	28.3158	28.7481	28.7003
29.2321	29.1769	28.83	29.0962	29.0269
27.5767	27.0562	26.7924	26.6723	26.8856
28.3576	27.9548	27.8242	28.0209	27.8848
27.631	27.2825	27.491	27.4803	27.7716
27.5551	27.3624	26.6409	27.1444	27.1119
27.7961	27.5765	27.5817	27.8132	27.7767
29.0827	28.9431	28.9423	29.0857	29.0649
28.8553	28.4388	28.2652	28.5236	28.4965
27.943	27.5861	27.1082	27.4485	27.4388
27.9609	27.5226	27.0975	27.3395	27.2947
27.7329	27.5594	27.0913	27.4556	27.4114
27.8973	27.6025	27.7077	27.7157	27.7059
28.1171	27.4314	27.3599	27.6299	27.6724
28.3889	28.4227	27.9209	28.2882	28.1628
27.7893	27.2594	27.1795	27.5228	27.4161
27.9041	27.7533	27.0342	27.4341	27.4498
28.0209	27.6659	27.7256	27.6429	27.6673
28.7089	28.8444	28.0328	28.5425	28.4218
28.113	27.8247	27.218	27.5485	27.5004
27.0234	27.4062	27.1695	27.3575	27.4405
27.8699	27.7817	27.3126	27.3267	27.3545
28.1941	27.8268	27.2764	27.7042	27.6378
27.629	27.586	26.9676	27.5438	27.4761
28.4571	28.2513	27.6787	28.1659	28.0957
28.6842	28.5729	28.0042	28.4772	28.264
28.3008	28.3086	27.9324	28.1729	28.1071
27.7745	27.9612	27.3823	27.7742	27.7572
28.271	28.0435	27.7466	28.0049	27.9749
28.1285	28.1605	27.6386	27.9766	27.9628
27.8789	27.5418	27.2481	27.4063	27.4676
27.9357	27.6184	27.2836	27.4524	27.4164
28.0327	27.9189	27.5538	27.6726	27.7603
28.6984	28.2953	28.1509	28.3338	28.4581
28.1407	27.7925	27.3958	27.822	27.7404
28.0874	27.8224	27.2261	27.5505	27.6654
28.7345	28.5393	28.2932	28.5813	28.5331
27.671	27.4748	27.2016	27.3725	27.6231
27.5775	27.8868	27.5514	27.7776	27.6818
28.3702	28.1825	27.8793	27.9777	28.0623
26.9591	27.5958	26.8694	27.2244	27.1683
28.0047	27.679	27.2065	27.4253	27.4692
27.8475	27.0924	26.8486	27.181	27.2517
28.134	28.3215	27.8088	28.087	28.0226
27.8719	27.5414	27.0765	27.3116	27.3114
28.4768	27.988	27.725	28.0021	28.0013
27.5095	27.1839	27.4201	27.447	27.5011
28.46	28.0832	27.5939	27.8254	27.8761
28.6173	28.7584	28.1074	28.4898	28.3545
29.0939	28.7377	28.9848	28.8481	28.9425
27.7625	27.5601	27.0638	27.5131	27.4006
28.3001	28.4724	27.9659	28.2972	28.118
27.3446	27.738	27.6149	27.6336	27.6715
27.6795	27.7293	27.0584	27.3905	27.4855
28.1137	28.1343	27.6098	27.8147	28.101
28.1662	27.8436	27.4082	27.6069	27.7364
28.8048	28.1916	28.026	28.3226	28.2034
27.7174	27.7979	26.9383	27.5001	27.3763
27.8937	27.5763	27.3972	27.5535	27.5251
28.0799	28.0072	27.3359	27.6979	27.6923
28.4005	27.8989	27.5127	27.729	27.7323
28.3646	28.2453	27.9166	28.3219	28.2904
28.1945	28.2371	27.3913	27.818	27.8436
27.8346	27.7875	27.0291	27.5341	27.5036
27.9425	27.6078	27.3111	27.6264	27.4845
27.8801	27.9057	27.3461	27.7542	27.8521
27.8577	27.5516	27.1657	27.5406	27.4859
27.7967	27.7629	27.6063	27.5329	27.5889
28.3898	28.1234	27.5328	27.9483	27.8905
28.584	28.2884	27.99	28.207	28.1919
27.9893	27.6783	27.0922	27.506	27.4622
29.4158	29.555	29.2044	29.4284	29.3641
27.3063	27.2027	26.545	27.0174	27.1051
27.2049	26.8504	26.8968	26.9481	27.293
27.7021	27.5856	27.4268	27.5674	27.6234
28.0646	27.9061	27.4171	27.6099	27.614
27.6193	27.8116	27.3612	27.5328	27.4664
28.5889	28.4188	27.8971	28.2693	28.3104
29.0645	28.8761	28.4419	28.8599	28.8892
28.7385	28.5575	28.5728	28.717	28.7126
27.9752	27.656	27.3752	27.8122	27.9274
28.3016	27.9751	27.4715	27.8093	27.8936
27.9889	27.7571	27.5674	27.7203	27.6585
28.2473	28.0161	27.4407	27.9985	27.8244
28.8882	28.6938	28.3058	28.5618	28.527
27.9824	27.5491	27.0837	27.5741	27.5485
28.0198	28.0518	27.255	27.701	27.6287
27.6327	27.8274	27.692	27.738	27.7266
27.7151	27.378	26.8637	27.3917	27.2138
28.2662	27.9554	27.5812	27.7711	27.832
28.5089	28.2049	28.3466	28.3192	28.3478
27.8354	27.6797	27.2758	27.4713	27.5477
27.9957	28.0047	27.5813	27.8506	27.8416
27.9936	28.0355	27.2149	27.5248	27.6092
27.5704	27.5099	27.4173	27.8544	27.6767
29.1755	29.2554	28.9578	29.1431	29.1222
28.5158	28.2997	27.8551	28.3063	28.3067
27.82	27.7807	27.61	27.8721	27.8367
28.6337	28.2615	28.1107	28.0433	28.2533
27.8452	27.7037	27.0985	27.4763	27.3753
28.1105	27.9974	27.4958	27.8557	27.9889
28.3255	28.131	27.8674	28.0295	27.9766
29.2106	28.9199	28.8787	28.724	28.7873
28.2853	27.6488	27.6323	27.795	27.762
29.4136	29.528	28.6104	29.1145	29.1348
27.64	27.1141	26.3936	26.8131	26.8577
28.7211	28.6975	28.429	28.6063	28.6139
28.4379	28.0224	27.7658	28.1146	28.0933
27.6137	27.7386	27.2926	27.5852	27.6313
28.0974	27.5991	27.5811	27.9283	27.6681
27.5681	27.5605	27.2005	27.2479	27.3509
28.1528	28.2073	27.823	28.1291	28.0693
27.8831	27.723	27.3261	27.6732	27.6278
27.901	27.7364	27.091	27.5046	27.4798
29.4095	29.2158	28.7745	29.1317	29.0884
27.9762	27.8501	27.6444	27.9974	27.7657
27.8648	27.8322	27.2949	27.6474	27.6793
28.4479	28.1548	27.7706	27.9784	27.9619
27.7481	27.5583	27.1653	27.2546	27.3705
28.3267	27.7593	27.6327	27.874	27.8154
28.7756	28.4424	27.7795	28.1909	28.304
27.9343	27.9595	27.4611	27.7983	27.725
28.1121	28.0418	27.6442	28.1105	27.9544
28.7431	28.4295	28.2414	28.4811	28.3753
27.5569	27.4981	27.1372	27.4947	27.3196
28.0775	27.7477	27.2295	27.4216	27.4754
28.6397	28.3977	28.2192	28.4506	28.4457
27.8229	27.5276	27.6968	27.7576	27.63
29.1079	28.976	28.3278	28.6387	28.7392
27.4464	27.5737	26.6985	27.2203	27.3438
27.6904	27.6471	27.3607	27.4197	27.4495
28.0023	27.9121	27.9251	28.2094	28.1428
28.1711	28.2128	27.7914	28.0765	28.1522
27.9646	27.8384	27.3923	27.4996	27.5037
27.9954	27.7115	27.4568	27.6706	27.5909
28.9989	28.6473	28.5681	28.3772	28.5491
27.4893	27.4384	27.1151	27.283	27.4421
28.0444	27.9612	27.3609	27.8255	27.7229
28.9502	28.5028	28.2762	28.4928	28.5328
28.2307	27.8486	27.5809	27.7871	27.8478
27.6021	27.6596	27.1907	27.5084	27.2193
27.9992	27.6503	27.6358	27.6486	27.7929
27.3428	27.1972	26.9361	26.726	27.0482
27.5087	27.6846	27.1945	27.6355	27.5347
28.4465	28.4535	28.0976	28.3075	28.3064
28.027	27.6414	27.1608	27.4217	27.5129
28.188	27.9579	27.4464	27.724	27.7008
28.0979	27.8656	27.7336	27.8806	27.8585
27.6204	27.3744	27.1122	27.1611	27.3446
28.5569	28.2597	28.0054	28.1423	28.076
27.7508	27.6148	27.0996	27.3324	27.2038
28.6812	28.3173	27.9678	28.1993	28.1769
28.5454	28.2991	27.9031	28.2044	28.2162
27.3937	27.815	27.4147	27.7244	27.7074
28.8361	28.4208	27.9296	28.2566	28.3618
28.0658	27.7173	27.5124	27.6546	27.6806
28.6508	27.9776	27.7455	27.9604	28.016
28.8636	28.5841	28.1707	28.552	28.4737
28.0002	27.7939	27.5289	27.8294	27.7693
28.9372	28.6534	28.6133	28.7314	28.7459
27.9105	27.8465	27.3427	27.5043	27.5494
28.8991	29.0195	28.53	28.9089	28.8064
27.6382	27.4039	26.9543	27.3449	27.2372
28.1476	28.5282	28.1132	28.2484	28.2561
28.2991	27.9806	27.8383	28.0679	28.1815
27.9803	27.884	27.5405	27.8191	27.757
27.8607	27.4268	27.3355	27.5253	27.3736
27.8903	27.8672	27.3247	27.5546	27.6231
28.0866	27.9535	27.6596	27.8236	27.9366
29.0888	29.3605	28.9941	29.2729	29.2791
28.0432	27.5372	27.5224	27.6303	27.7448
27.9959	27.9802	27.6685	27.6986	27.876
28.0468	27.7812	27.3653	27.619	27.642
27.8451	27.7535	27.0733	27.6976	27.6105
28.5828	28.4457	28.0799	28.4302	28.3211
29.9205	29.6913	29.415	29.656	29.5633
27.4943	27.6245	26.6803	27.2358	27.3182
27.6896	27.1618	26.987	27.293	27.2436
27.5846	27.1332	26.6894	27.0373	26.8838
28.4234	28.1756	27.9108	28.0885	28.0734
28.8889	28.7595	28.2575	28.5873	28.5774
27.5694	27.3747	27.0639	27.2405	27.321
27.7197	27.396	27.2342	27.3679	27.397
27.8616	27.5312	27.1837	27.5906	27.4724
27.7489	27.7059	27.4631	27.803	27.7828
28.6642	28.6395	28.3033	28.6674	28.4121
28.0052	27.7977	27.5595	27.7998	27.8133
28.1601	28.3044	27.7545	28.2301	28.2185
27.8981	27.5049	27.263	27.5327	27.3447
28.6669	28.361	27.8911	28.2201	28.1526
28.1689	28.1102	27.5186	27.979	27.893
28.0486	27.7508	27.2488	27.6689	27.4865
27.9543	27.6204	27.2489	27.7135	27.5146
27.5581	27.3518	27.3311	27.4664	27.5261
28.0473	27.8542	27.1101	27.6255	27.513
28.0832	28.093	27.4798	27.861	27.9231
28.2756	28.1237	27.4219	27.7892	27.8379
27.4192	27.8273	26.8127	27.3576	27.3606
28.253	28.2191	27.9305	27.9739	28.1514
27.7404	27.7436	27.173	27.402	27.3671
28.5275	28.211	27.5415	28.0316	27.8807
28.7443	28.5251	28.393	28.5989	28.6416
29.6848	29.5074	28.8574	29.1006	29.0697
27.8175	27.2969	27.2098	27.5277	27.5345
28.4245	28.2236	28.2886	28.1903	28.3144
28.4501	28.6804	28.607	28.6352	28.6705
28.763	28.148	28.05	28.2183	28.1861
27.7645	27.2714	26.8982	27.2323	27.2472
27.7346	27.3832	26.9059	27.3431	27.2917
27.6224	27.4606	27.0039	27.5438	27.4308
28.1602	28.2063	27.7892	28.0124	28.0364
28.2403	28.1712	27.3588	27.7775	27.8202
27.8599	27.9912	27.0906	27.4197	27.5484
28.4588	28.4349	28.0227	28.2771	28.27
28.0036	27.9381	27.0512	27.5419	27.4625
28.5294	28.1443	27.7594	28.0486	27.9452
27.4142	27.3045	26.8573	27.2261	27.3099
28.7699	28.3705	27.8473	28.3304	28.3135
27.7893	28.2531	27.7646	27.9071	28.0363
28.4781	28.592	28.2141	28.6036	28.3521
29.0359	28.8861	28.2934	28.7127	28.5979
27.9496	27.8293	27.4636	27.6094	27.6777
29.3056	29.1579	28.7195	29.0575	29.0438
28.6936	28.4496	28.2763	28.6329	28.4617
28.5363	28.7239	27.8633	28.0669	28.2206
27.5861	27.58	27.1969	27.3845	27.3408
28.9149	28.6693	28.303	28.4108	28.5003
27.1831	27.4229	26.5367	27.0414	27.1198
28.4077	28.0083	27.6437	27.923	27.9219
27.8757	27.5874	27.243	27.4414	27.5411
27.6353	27.3655	26.9285	27.4042	27.2235
27.9606	27.5735	27.1937	27.6057	27.528
27.8503	27.9665	27.405	27.8937	27.7937
28.5321	28.1917	27.6957	28.2787	28.2425
29.0339	29.0386	29.0302	29.152	29.1623
27.7028	27.7912	27.5727	27.4607	27.725
28.4865	28.2895	28.2088	28.4274	28.4215
28.5737	28.1427	27.9961	28.111	28.0585
27.7191	27.2844	26.7638	27.3163	27.2456
27.8911	27.5071	27.2372	27.5442	27.5442
28.1048	27.7638	27.4324	27.7315	27.6982
29.0779	28.84	28.3677	28.5754	28.6123
27.8159	27.6952	26.9706	27.3311	27.3857
27.2348	26.9041	26.3777	27.1375	26.912
27.9309	27.6555	27.087	27.5476	27.5342
27.5175	27.4316	27.0741	27.4011	27.2242
28.8275	28.7984	28.3992	28.5897	28.6237
28.0569	27.78	27.4358	27.6152	27.8272
27.648	27.6246	26.9838	27.2015	27.1476
28.4627	28.3194	28.0055	28.2769	28.3827
27.5429	27.262	27.0509	27.3689	27.3596
28.287	28.1713	27.3056	27.6955	27.8543
28.9097	28.747	28.0108	28.461	28.4598
27.6957	27.7333	27.1786	27.4372	27.3828
28.5953	28.4695	28.2268	28.3903	28.4402
28.028	27.5825	27.4971	27.5416	27.5956
29.9246	29.6578	29.3723	29.5712	29.598
27.9116	27.6998	27.3827	27.5965	27.674
28.1653	28.0901	27.573	28.0205	27.864
27.6592	27.4375	26.9684	27.4204	27.2021
27.8428	28.1481	27.7097	27.9552	27.9337
28.1902	27.6155	27.4456	27.7505	27.7475
28.526	28.3116	27.6352	28.0509	28.1322
28.6679	28.2084	27.723	28.2662	28.2221
29.3592	29.2719	28.9144	29.1433	29.1151
27.6319	27.6535	27.1771	27.4286	27.466
28.1548	27.7289	27.4437	27.5992	27.634
28.2167	27.5928	27.3793	27.7829	27.6887
28.0095	28.0565	27.7338	27.8346	27.9012
27.9685	27.9658	27.6037	27.6488	27.7415
27.7309	27.5217	27.1505	27.5857	27.4448
28.1712	27.9429	27.405	27.8156	27.7909
28.3657	27.9561	27.7688	28.048	27.9643
28.702	28.0654	28.0127	28.3174	28.2756
29.3214	29.1141	28.4659	28.9092	28.8916
28.9304	28.7876	28.3749	28.715	28.6015
28.0006	27.7233	26.8169	27.4337	27.3905
28.1288	28.1216	27.8072	27.9616	27.9636
27.9726	27.7259	27.1386	27.5055	27.4516
26.9643	27.5162	26.6184	27.3132	27.1044
27.7167	27.7071	27.2549	27.6133	27.5296
27.8236	27.3279	27.1568	27.5797	27.5297
26.9706	27.3716	27.0546	27.2549	27.2509
27.5658	27.5335	27.1158	27.5331	27.4102
28.4199	28.0336	27.8629	27.9905	27.9391
28.3167	28.5241	27.9127	28.2347	28.1939
28.3118	28.3062	27.8193	28.0674	28.0525
28.0759	27.9596	27.4752	27.9269	27.7502
27.7348	27.4166	26.8808	27.3362	27.3646
27.401	27.3509	27.0655	27.3963	27.272
28.6151	28.5279	28.381	28.3497	28.4902
28.0503	27.5896	27.2261	27.8227	27.6257
29.5657	29.2811	29.0142	29.2816	29.0536
27.9085	27.7958	27.3571	27.7149	27.6502
27.6443	27.5867	27.0428	27.3612	27.317
27.6157	27.2367	26.8905	27.366	27.2324
27.8783	27.705	27.0632	27.5899	27.5162
28.781	28.8954	28.1857	28.6077	28.6624
27.3083	26.9705	26.4856	27.0164	26.8257
28.2486	27.938	27.5743	27.7678	27.6542
28.277	27.9038	27.8252	27.9421	28.0003
28.7074	28.7121	28.0527	28.5587	28.351
27.8184	27.7801	27.4298	27.6006	27.5662
28.6143	28.1349	27.9519	28.2591	28.28
28.0238	28.1032	27.787	27.9617	28.0156
28.5446	27.9488	27.7027	27.8898	27.8298
27.6812	27.5997	27.5079	27.8035	27.8666
28.3782	28.328	27.69	28.0316	28.0715
28.3155	28.0321	27.6215	27.8462	27.8285
28.6093	28.2956	27.6691	28.1506	27.9757
27.9345	27.951	27.5097	27.71	27.6192
27.794	28.0556	27.4706	27.8925	27.7244
28.4155	27.9825	27.9821	28.0795	28.0952
28.3152	27.9575	27.7808	28.1258	28.1313
27.5742	27.1415	26.5985	27.1076	27.1362
28.0565	28.1048	27.6054	27.914	27.9671
29.6382	29.7392	29.6188	29.8427	29.7683
27.9348	28.0748	27.6632	27.559	27.6108
27.8103	27.4722	27.1228	27.4268	27.396
27.8057	27.6037	26.9488	27.3631	27.2537
27.7594	28.0626	27.763	27.8661	27.9172
28.5754	28.6675	28.2044	28.6271	28.3981
28.8906	28.7495	28.2899	28.5491	28.5139
27.6709	27.5659	27.2979	27.7224	27.7228
28.0148	27.2127	26.9198	27.2929	27.2838
28.4225	28.3937	28.3082	28.3869	28.319
28.1718	28.0324	27.3742	27.7431	27.7791
28.4617	27.9759	27.7267	27.8861	28.0663
29.5017	29.3929	28.902	28.9909	29.1384
28.3423	28.4346	28.2467	28.1531	28.1067
28.2962	28.2773	27.6159	28.0626	27.7255
27.6218	27.4858	26.8414	27.3187	27.318
27.4473	27.5505	27.1415	27.4838	27.4637
27.3335	27.1748	26.6239	27.1331	27.0917
28.0032	27.461	26.9642	27.4588	27.4116
28.9729	28.4167	28.1295	28.2358	28.2491
[truncated: 1,001 more rows]

## Sheet: EDFig7_9-fold_normalized_AICc
6-fold model	7-fold model	8-fold model	9-fold model	10-fold model
27.869	27.7472	27.7593	27.3282	27.5652
27.602	27.7127	27.5019	27.285	27.4811
28.0627	27.7128	27.7942	27.4583	27.7227
29.7063	29.5518	29.339	29.2974	29.2424
28.4022	28.5254	28.5049	27.9864	28.1887
27.7012	27.605	27.5756	27.3783	27.5413
28.147	27.9248	27.9725	27.6979	27.7857
28.846	28.3948	28.4504	28.3061	28.4409
27.5257	27.8356	27.6503	27.4739	27.5681
28.8167	28.6635	28.7832	28.2604	28.5317
28.1314	27.9963	27.7482	27.4456	27.6899
28.0306	27.9418	28.0216	27.7961	27.9006
28.0103	28.2232	28.2212	27.8075	27.9668
28.2588	28.2379	27.9842	27.8518	28.0341
29.3159	29.2362	29.0532	29.001	29.088
28.7958	28.5067	28.438	28.2312	28.335
28.0895	27.7608	28.0044	27.8134	27.9542
28.8434	28.7261	28.6511	28.4533	28.6151
28.9292	28.9058	28.6773	28.5638	28.716
29.015	28.5055	28.5793	28.4818	28.6662
27.9635	27.7302	27.5566	27.5173	27.5994
27.9166	27.8476	27.495	27.3633	27.5209
29.1571	29.2869	29.2724	29.3159	29.2859
27.7423	27.6775	27.8167	27.5013	27.5653
28.3186	28.0806	27.8844	27.7601	27.9514
28.1138	27.8655	27.7886	27.4472	27.6647
27.9183	27.4683	27.6404	27.4304	27.5351
28.3122	28.4436	28.3463	28.0885	28.1604
27.8084	27.5335	27.5134	27.067	27.2615
28.2028	27.9888	27.9108	27.8242	27.9003
27.9608	27.6436	27.473	27.3082	27.4364
28.0967	27.92	27.6128	27.5702	27.5795
28.0627	27.8114	27.5731	27.6539	27.85
27.7723	27.5992	27.2599	27.1247	27.3269
28.0381	27.6045	27.621	27.3595	27.5867
28.3556	27.8775	28.0664	27.6879	27.7515
27.5541	27.5182	27.546	27.0367	27.35
27.9507	27.6058	27.5823	27.4441	27.5238
27.7581	27.5653	27.4949	27.0645	27.3299
28.0984	27.9755	27.9017	27.7589	28.0291
27.6977	27.596	27.4292	27.2937	27.5108
28.0395	27.393	27.492	27.3394	27.5203
27.9362	27.693	27.6297	27.261	27.4485
27.1912	27.3216	27.306	26.904	27.0589
27.9015	27.9188	27.7158	27.5245	27.6261
29.085	29.0924	28.9936	28.8329	28.9019
27.8912	28.1035	27.8718	27.6331	27.9231
28.1763	28.0711	27.9383	27.8981	28.0432
27.9275	27.7062	27.5501	27.4536	27.4728
29.0427	28.7841	28.6456	28.6684	28.6967
28.0404	27.9739	28.0841	28.1179	28.1997
27.8275	27.3797	27.2259	27.055	27.3507
27.7097	27.393	27.4392	27.3177	27.4187
27.2034	27.5297	27.1533	27.3924	27.4435
28.6345	28.5187	28.2993	28.1366	28.2133
28.2603	28.358	28.3459	28.1626	28.1811
27.3926	27.3867	27.4339	26.8995	27.1156
28.7403	28.3216	28.5181	28.2147	28.3829
27.7523	27.5198	27.3969	27.1699	27.2975
28.66	28.6701	28.3548	28.3005	28.3796
28.6145	28.6844	28.7022	28.7331	28.7727
27.865	27.9152	27.7455	27.7957	27.8243
27.8511	27.7661	27.751	27.701	27.7749
27.7879	28.0118	27.7865	27.7175	27.7953
29.1657	29.0935	28.9901	28.6738	28.7904
27.9175	28.0251	27.654	27.5919	27.7728
28.9973	28.9448	28.8772	28.6984	28.885
28.2783	28.1201	27.9755	27.7316	27.7247
29.7855	29.4411	29.28	29.2122	29.2409
27.6681	27.6946	27.6221	27.3462	27.4091
28.8142	28.5	28.7717	28.6447	28.6007
27.752	27.4275	27.4302	26.9947	27.2469
27.7393	27.7831	27.7228	27.4517	27.6133
27.8413	27.8434	27.6894	27.2561	27.5421
28.7485	29.2967	28.6315	28.759	28.823
27.6149	27.5942	27.4693	27.1999	27.3155
27.8992	27.9201	27.6318	27.6305	27.6723
29.5788	29.4567	29.5279	29.2861	29.2531
27.7898	27.8046	27.3543	27.2142	27.3623
27.6197	27.5533	27.1801	27.1549	27.0955
28.5564	28.5722	28.2874	28.3276	28.4451
29.2115	29.0486	28.9407	28.5506	28.7432
28.1651	27.7911	27.3834	27.3465	27.5426
27.9482	27.9891	27.9669	27.7634	27.8722
28.2058	27.9584	27.8453	27.6091	27.785
27.7993	27.8463	27.5319	27.4427	27.6667
27.9581	27.9303	27.7304	27.3893	27.5791
28.0105	28.2788	28.374	28.3271	28.4483
27.9099	27.5216	27.4666	27.3852	27.363
27.6795	27.647	27.632	27.4991	27.6489
28.4078	28.3746	28.3	27.9804	28.2962
27.9556	28.0279	27.9443	27.6653	27.9243
28.5159	28.2982	28.2562	28.1853	28.3782
28.6503	28.5139	28.5904	28.4354	28.5001
28.1293	28.058	27.6	27.6078	27.7983
28.2276	28.0363	27.8287	27.82	27.8929
28.1388	27.9027	27.764	27.5257	27.6954
28.0765	27.738	27.664	27.4547	27.468
28.6682	28.143	28.1944	27.7383	28.0472
28.8401	28.627	28.3393	28.4352	28.4305
28.5262	28.5894	28.3282	28.2774	28.3887
28.7249	28.6845	28.6432	28.6067	28.6682
28.2376	28.5238	28.2	28.0614	28.2053
28.6788	28.7054	28.5763	28.4669	28.5304
28.2103	28.2027	28.0991	27.8029	27.9741
28.7397	28.4212	28.4668	28.2731	28.4419
27.971	27.3327	27.6236	27.1982	27.3229
27.978	27.6384	27.8367	27.396	27.5914
28.1558	27.9607	27.8317	27.5606	27.7466
27.8958	27.8622	27.619	27.4123	27.6571
27.3443	27.3123	27.2722	27.1972	27.2206
28.3553	28.3862	28.2695	27.9528	28.215
28.3431	27.9603	27.7519	27.6906	28.0017
28.1342	27.7555	27.8753	27.5216	27.8248
27.7561	27.2462	27.2148	26.9154	27.23
27.7306	27.6136	27.2859	27.2666	27.2537
27.6529	27.7275	27.8413	27.587	27.7442
28.6659	28.4512	28.4363	27.9399	28.0805
28.2137	27.9802	28.0474	27.9036	27.8635
27.6154	27.3791	27.4316	27.3129	27.4134
27.636	27.778	27.5377	27.2878	27.4851
27.8331	27.5062	27.2519	27.3445	27.1992
27.7897	27.7446	27.3947	27.213	27.3309
27.689	27.5099	27.3751	27.1612	27.4756
27.7283	27.5507	27.4522	27.1663	27.2548
28.7355	28.7022	28.3838	28.1286	28.3642
27.509	27.5613	27.2436	27.2721	27.3497
29.4796	29.4047	29.2824	29.2107	29.1817
27.9986	28.2164	27.9581	28.0023	28.0641
28.073	27.9736	27.9674	27.8136	27.8824
28.3399	28.3196	28.1534	28.1553	28.2414
27.626	27.8108	27.7167	27.4495	27.7159
28.2577	27.9499	27.8929	27.6641	27.9194
28.2784	28.0833	27.9567	27.5682	27.8143
27.8954	27.6164	27.6743	27.7367	27.7123
27.7448	27.4221	27.3861	27.3851	27.4164
28.1864	27.8767	27.7115	27.6205	27.7466
28.0901	28.2107	28.1106	27.7637	27.9727
27.4214	27.8784	27.6402	27.4558	27.5668
27.9073	27.4636	27.4586	27.2562	27.4599
29.004	28.7958	28.7555	28.6058	28.7469
28.3886	28.4856	28.2239	28.1838	28.1793
28.6219	28.3685	28.3914	28.2851	28.4884
27.9324	27.572	27.4761	26.9962	27.3739
27.8107	27.7958	27.4906	27.366	27.501
27.7965	27.3673	27.4139	27.1152	27.377
27.9208	27.9962	27.8384	27.4948	27.7135
27.9833	27.4523	27.6386	27.2788	27.5385
28.8898	28.6894	28.652	28.7744	28.804
28.0293	27.7015	27.5077	27.4607	27.5383
29.1722	29.5451	29.3107	28.9457	29.2183
28.2075	28.2363	28.0649	27.9078	27.9761
28.8359	28.7606	28.3438	28.3781	28.4888
28.3565	28.2295	27.8474	27.9385	28.0217
28.9635	28.5886	28.3838	28.1397	28.3739
28.7537	28.7296	28.7393	28.6335	28.8053
29.4335	29.6371	29.435	29.2338	29.2585
28.1133	28.0464	27.8219	27.6225	27.7359
27.4795	27.2079	27.1832	27.0125	26.984
28.1873	28.0293	27.908	27.6717	27.8445
29.2871	29.2163	28.8945	28.8334	28.9754
28.817	28.5768	28.7524	28.5445	28.5227
28.0925	28.0413	28.0984	27.8322	28.0812
28.371	27.8541	28.0195	27.8875	28.0033
28.1585	28.3314	28.3167	28.3816	28.3714
27.8448	27.802	27.7811	27.4671	27.6217
27.9664	27.7622	27.7447	27.3702	27.6276
28.2028	27.9976	28.0719	27.6637	27.9363
27.8981	27.8415	27.8345	27.4172	27.5891
28.0327	27.7359	27.632	27.085	27.2941
27.919	27.8361	27.5881	27.1426	27.3129
29.1678	28.9761	28.7573	28.6909	28.7424
27.9219	27.6947	27.4836	27.1764	27.4064
27.9411	27.6101	27.6176	27.476	27.5611
28.3789	28.1622	28.0442	27.9162	27.9615
28.1831	27.8646	27.7962	27.6056	27.6923
28.0412	27.8812	27.7133	27.6037	27.6841
28.2696	27.9188	27.7334	27.4391	27.6291
28.0781	28.2187	28.0077	27.862	27.8945
28.0391	28.1411	27.8745	27.5504	27.9012
28.248	28.4221	28.3387	28.1717	28.3479
28.6604	28.3141	28.049	28.1693	28.2505
28.1333	27.6509	27.591	27.3781	27.5804
27.4962	27.2633	27.3121	26.9047	27.1696
27.8017	27.3633	27.5475	27.1623	27.3586
28.4786	28.2702	28.1496	27.9425	28.1014
29.453	29.7404	29.5951	29.5145	29.6599
28.2861	28.3272	27.9981	27.6862	27.9896
28.3355	28.3594	27.8714	28.0122	28.1571
28.0596	28.0685	27.9993	27.6719	27.7676
27.63	27.7847	27.7204	27.5605	27.4881
28.3937	28.3513	28.2668	28.2644	28.2954
27.4008	27.1027	27.3528	27.1173	27.288
27.7947	27.4281	27.4036	27.2674	27.446
29.1037	29.0214	28.7456	28.3529	28.8144
27.9933	27.6253	27.6277	27.3518	27.5436
28.165	27.7456	27.9426	27.5864	27.7739
27.5587	27.6616	27.4489	27.1395	27.3703
28.117	28.0749	27.5433	27.259	27.4946
28.3012	28.4214	28.2768	28.2674	28.4565
27.8659	27.6792	27.5109	27.3052	27.3473
28.6084	28.5024	28.5967	28.2935	28.561
28.5101	28.3111	28.1196	28.0668	28.137
28.9236	28.8453	28.7012	28.4174	28.6592
28.154	27.9951	28.1523	28.1259	28.176
27.7024	27.6213	27.531	27.185	27.3099
28.0676	27.8373	27.5931	27.5021	27.5732
28.37	27.8782	27.9098	27.9074	28.0291
27.441	27.362	27.3617	27.0666	27.2426
27.8913	27.6749	27.2657	27.1753	27.4348
28.0499	28.3627	28.2694	28.0842	28.1836
29.2694	29.1622	29.1055	28.9797	28.9063
28.4708	28.2049	28.2981	28.1664	28.2355
27.8784	27.6365	27.5963	27.3261	27.565
27.9794	28.0329	27.861	27.8382	27.8283
29.3822	29.1765	29.4962	29.21	29.2938
28.5525	28.5383	28.4052	28.2409	28.3828
27.4529	27.2905	27.5187	27.2552	27.2672
27.3266	27.1068	27.2682	27.0393	27.2172
28.8253	28.8748	28.5946	28.4226	28.5769
28.1811	27.677	28.0151	27.6688	27.936
28.1734	28.1064	27.7151	27.7282	27.8345
28.3022	28.3151	28.148	27.9117	27.9114
28.6579	28.3028	28.4236	28.3129	28.4052
28.04	27.986	28.1081	27.8924	27.9263
27.6289	27.5214	27.6639	27.4305	27.5199
27.9774	27.8835	27.8061	27.5729	27.7205
27.4524	27.8152	27.4209	27.335	27.52
29.0532	28.8738	28.682	28.5366	28.5542
27.8617	27.8285	27.6759	27.4204	27.5391
28.0111	27.653	27.581	27.4075	27.5569
27.9905	27.5102	27.5525	27.2116	27.4516
27.9216	28.4702	28.2144	27.9059	28.1609
27.7068	27.5066	27.4182	27.2285	27.4006
29.317	28.9585	28.9145	28.7303	28.9178
28.1732	28.0949	28.2348	27.8929	28.0572
28.9955	28.9906	29.038	29.1337	29.1246
28.4445	28.407	28.0872	28.0825	28.218
27.3842	27.2932	27.5508	27.2482	27.472
28.1876	27.6094	27.8233	27.7287	27.7089
27.016	27.093	27.0746	26.9853	27.0889
28.2699	28.2642	28.1717	28.0488	28.0659
27.9161	27.718	27.5284	27.3238	27.5314
27.7581	27.4124	27.2703	26.9985	27.0842
28.1354	27.9555	27.7552	27.5149	27.69
28.1507	27.8844	27.901	27.6957	27.876
28.521	28.3444	28.3079	28.1847	28.2646
27.3923	27.0184	27.2317	26.8396	26.9791
28.3326	28.0628	27.8169	27.9169	27.9865
27.6552	27.7248	27.3983	27.1486	27.3594
27.7051	27.4298	27.3791	26.9377	27.4454
28.9667	28.8537	28.5803	28.4986	28.5976
28.2564	28.1191	28.2788	27.8416	28.0117
29.4156	29.174	29.0303	28.8393	29.1195
28.3074	27.9211	27.7632	27.6192	27.6939
27.9184	27.725	27.7185	27.6425	27.7178
28.2598	27.7762	27.9648	27.695	27.8379
27.7651	27.2784	27.1202	27.3159	27.3656
26.8373	27.0631	26.7594	26.5636	26.3204
27.7702	27.9825	27.7623	27.8407	27.728
28.0556	27.6978	27.6153	27.3583	27.4776
28.0392	27.6297	27.7045	27.4267	27.6911
27.6361	27.878	27.6547	27.4508	27.7884
27.9393	27.3197	27.3194	27.1205	27.305
27.9703	27.6054	27.6517	27.4583	27.5988
28.4682	28.3319	28.2274	27.9285	28.1634
28.3312	28.1814	27.7777	27.7068	27.7708
26.9067	27.0323	26.8563	26.5681	26.6554
27.6476	27.7524	27.3129	27.2514	27.4128
28.2527	28.0792	28.0407	27.8454	27.9244
28.1929	28.1006	27.6947	27.7169	27.9149
28.252	28.1768	27.9351	27.8439	28.0681
29.2426	28.9634	28.927	28.7656	28.8327
27.859	27.6511	27.3767	27.1744	27.2624
27.4624	27.1086	27.0142	27.1328	27.1773
28.0261	27.9193	27.8879	27.6727	27.808
27.97	27.5702	27.5929	27.2308	27.3975
29.0649	29.1636	29.2083	29.2147	29.2261
27.9629	27.9182	27.7454	27.5024	27.6889
28.6914	28.5168	28.2691	27.9556	28.2311
27.5494	27.0742	27.1892	26.9743	27.2124
27.6184	27.4536	27.2201	26.84	26.9707
28.0146	28.0212	27.6925	27.5115	27.8753
28.4167	28.1457	28.1354	27.6851	27.9486
27.8715	27.7386	27.7293	27.4511	27.5281
28.7238	28.4122	28.671	28.5331	28.5503
28.0684	27.7348	27.6863	27.5246	27.7487
27.7118	27.1537	27.3899	26.877	27.1732
28.249	27.8939	28.0151	27.7382	27.8112
27.6135	27.6449	27.3393	27.1254	27.2169
28.0137	27.9238	27.6445	27.4312	27.621
29.0764	28.726	28.5967	28.2839	28.5744
27.8238	27.6459	27.4431	27.2893	27.4233
28.2303	28.2005	27.9638	27.9365	27.9869
28.1703	28.2415	28.1667	27.9196	27.9606
27.6158	27.0652	27.2238	27.1317	27.3548
28.9655	28.411	28.4092	28.3955	28.5337
27.75	27.4992	27.2451	27.1304	27.3357
28.092	27.4934	27.7967	27.4775	27.688
27.7011	28.1197	27.9412	27.4448	27.6487
27.2289	27.2547	27.164	27.1541	27.2685
28.2527	27.8727	27.7888	27.7948	27.8528
29.9115	29.8356	29.6917	29.6259	29.67
27.2124	27.3701	26.847	26.7366	26.9884
28.1923	28.251	28.1795	28.0316	28.0572
28.0686	28.0827	27.8506	27.4943	27.742
27.5911	27.5274	27.4829	27.2992	27.3973
27.6141	27.289	27.2916	26.8107	26.9748
27.4309	27.4465	27.5365	27.1944	27.4299
28.8552	28.918	28.962	28.9136	28.9494
28.2114	28.1686	28.2291	27.8707	28.1301
28.9295	28.9526	28.8642	28.6652	28.8545
28.0793	27.7938	27.6076	27.6479	27.4195
28.5705	28.1872	28.1086	28.0629	28.2056
27.682	27.5673	27.6883	27.2791	27.5111
27.9332	27.8931	27.7721	27.5637	27.805
27.9483	27.9759	28.048	27.8863	27.9025
28.5198	28.5928	28.3275	28.0295	28.2738
28.1617	27.8059	27.9315	27.5858	27.8239
28.7911	28.1318	28.1809	27.7673	28.0912
27.7673	27.2984	27.4947	27.2437	27.4844
28.3201	28.0823	28.1129	27.7899	28.0071
28.9205	28.9469	28.8878	28.4452	28.697
29.7461	29.5213	29.5169	29.3631	29.4262
28.2409	28.1296	27.8853	27.839	27.9598
27.789	27.6023	27.4403	27.3537	27.5103
27.5837	27.838	27.4855	27.4606	27.5165
27.656	27.3058	27.3945	27.3597	27.4705
28.5616	28.2499	28.2652	28.2552	28.293
28.3652	27.9112	27.8065	27.7156	27.7905
27.5461	27.8081	27.7584	27.6731	27.8426
28.4907	28.1216	28.0293	27.8477	27.9847
28.2034	28.2892	28.1023	27.8739	28.0539
27.6208	27.3571	27.3708	27.0739	27.2584
27.7791	27.2753	27.4225	27.2887	27.533
27.9079	27.707	27.4916	27.5892	27.6955
27.5295	27.5905	27.6511	27.4444	27.531
28.2626	27.9644	28.106	27.6377	27.8793
28.0124	28.0517	27.8924	27.8993	27.9354
28.0713	27.912	27.656	27.6057	27.6624
28.8205	29.0721	28.9718	28.588	28.693
28.3833	28.1366	27.8454	27.6735	27.8378
27.6782	27.4222	27.4946	27.1694	27.4999
28.025	28.551	28.3325	28.0329	28.2909
28.2965	27.9169	28.0272	27.7116	27.8064
27.7297	27.8914	27.8064	27.6573	27.7237
27.6187	27.8159	27.723	27.4344	27.6135
27.6446	27.4471	27.2803	27.1937	27.4429
27.8149	27.6087	27.7014	27.4182	27.4413
28.0731	27.9543	27.7047	27.4801	27.676
28.5595	28.2222	28.4473	28.0728	28.2325
27.7019	27.5949	27.7335	27.2872	27.4465
28.2959	28.1059	27.9772	27.7765	27.8243
28.5597	28.2497	28.324	28.2749	28.2659
27.6305	27.6697	27.3971	27.2836	27.3348
28.1316	28.1703	27.6685	27.6978	27.87
27.5065	27.7185	27.2895	27.05	27.2476
28.3038	27.9882	27.5958	27.7536	27.9132
27.2882	27.362	27.1262	26.9539	27.239
28.1493	27.8327	27.741	27.6763	27.7725
28.2787	28.4371	28.531	28.5112	28.5538
28.14	28.0251	28.1517	27.8382	28.0667
27.8243	27.7165	27.4097	27.2278	27.4416
27.1054	27.0507	26.6425	26.4731	26.7658
29.9872	29.8763	29.8691	29.9217	29.9401
28.015	28.1617	27.9693	27.7443	27.9848
27.8327	27.5617	27.3905	27.3712	27.3722
28.6398	28.548	28.3604	28.0764	28.284
28.3163	28.3737	28.3293	28.2184	28.2539
27.9594	27.7561	27.5384	27.4039	27.4623
29.2382	29.3641	29.2738	29.3149	29.3573
27.7586	27.6121	27.551	27.2449	27.4169
28.2921	27.898	28.0148	27.5351	27.8984
27.9157	27.5215	27.3388	27.2469	27.587
28.2407	28.1143	28.2671	27.9737	27.9978
28.5214	28.4826	28.2823	28.0364	28.3095
28.0805	27.8495	27.8096	27.5968	27.7199
28.3601	28.1743	28.1514	28.0312	28.0823
29.1358	29.0077	28.9622	28.8577	28.9639
28.3253	28.3039	28.1203	27.8448	28.1169
28.2611	28.1019	27.8887	27.7778	27.7472
28.0736	27.9474	27.7582	27.7926	27.8258
28.0773	27.7298	27.6541	27.3711	27.3867
27.8681	27.9387	27.6147	27.4585	27.6537
28.0093	28.0003	27.8113	27.8907	27.7822
27.543	27.6872	27.3668	27.0179	27.1947
27.9022	27.936	27.7883	27.6278	27.7786
28.2309	27.9117	27.7183	27.5362	27.5422
27.5085	27.3801	27.4761	27.1046	27.4215
28.1307	27.8991	27.5014	27.6635	27.7147
27.929	27.569	27.6801	27.617	27.6278
28.8178	28.5708	28.3119	28.2802	28.3859
28.4722	28.4578	28.2872	28.2272	28.3393
28.3469	28.164	28.148	27.6502	27.9498
28.0278	27.443	27.5201	27.4817	27.6304
27.4591	27.4771	27.2917	27.107	27.2254
29.0893	29.0394	29.0468	28.8644	28.9456
27.962	27.9868	27.8776	27.667	27.8534
27.8169	27.6862	27.6209	27.3012	27.5861
28.3179	28.0475	27.9954	27.8098	27.989
28.0848	27.725	27.3849	27.4346	27.5652
27.5498	27.8672	27.7321	27.3925	27.6501
27.5877	27.4812	27.4122	27.0243	27.1327
29.4287	28.9728	29.0982	28.8093	28.9923
27.8382	27.8831	27.7011	27.456	27.6841
28.1345	28.3874	28.2739	28.2179	28.3063
28.7187	28.7436	28.443	28.3242	28.4581
28.6421	28.2526	28.341	28.0001	28.1233
27.6789	27.7175	27.5801	27.3108	27.3909
27.65	27.487	27.2734	27.0043	27.1721
29.5401	29.6193	29.1996	28.9791	29.2338
27.6135	27.6098	27.5672	27.2748	27.4324
28.2316	28.2967	28.0585	27.8703	28.0349
27.9854	27.3884	27.3974	26.9949	27.3075
28.8946	28.671	28.6605	28.3408	28.6316
27.893	27.769	27.4741	27.3753	27.3833
28.4169	28.6226	28.3737	28.3429	28.4335
29.2586	29.2527	29.2009	29.1961	29.2436
28.7711	28.4658	28.5094	28.5172	28.5003
29.0314	28.7977	28.6638	28.2815	28.517
28.2145	27.7903	27.8125	27.4234	27.5382
28.4947	28.5098	28.5032	28.1002	28.4983
27.7378	27.5475	27.4633	27.0963	27.3511
28.1347	28.0494	27.9217	27.7731	27.9342
28.2332	28.0866	27.9429	27.9747	28.0075
27.6383	27.7358	27.5883	27.527	27.5344
27.7925	27.5038	27.3756	27.0949	27.2932
27.8749	27.6067	27.5058	27.298	27.3673
28.0209	27.8094	27.8374	27.6009	27.7767
27.6138	27.5725	27.2267	26.7356	27.0238
28.6374	28.1926	28.4471	28.1163	28.3386
29.0872	28.8935	28.6221	28.4322	28.6123
28.2922	28.2264	27.959	27.9432	28.0073
27.6277	27.5402	27.5174	27.1578	27.3199
28.1115	27.6532	27.888	27.4371	27.7116
28.8338	28.6471	28.4416	28.3717	28.3325
28.7303	28.7025	28.4809	28.3002	28.4852
28.0973	27.8602	27.8066	27.5147	27.7402
27.9966	27.8214	27.763	27.5252	27.7138
28.6506	28.2883	28.3605	28.1152	28.2947
28.7186	28.1241	28.4053	28.0118	28.2551
27.817	27.3702	27.4622	27.3129	27.6104
28.8231	28.413	28.4303	28.1544	28.3346
28.3241	27.9985	28.0518	27.6379	27.857
27.639	27.8696	27.7052	27.3352	27.477
28.4739	28.2995	28.139	27.9307	28.1543
28.8461	29.0398	28.7477	28.7404	28.8743
27.8341	28.0118	27.8022	27.5222	27.7278
28.6566	28.6012	28.6364	28.5791	28.6299
28.1726	28.2129	28.294	28.1089	28.1288
28.217	28.2151	27.9966	27.8223	27.9704
27.2233	27.6865	27.5303	27.4509	27.5239
27.9858	27.6914	27.6569	27.5154	27.4853
28.1745	28.089	28.0249	27.6809	27.9062
28.1394	27.9002	27.9134	27.549	27.7552
28.8675	28.7373	28.4046	28.2948	28.4273
27.4774	27.9165	27.5937	27.3803	27.4859
28.2371	28.2217	28.0646	28.1786	28.237
27.6572	27.5716	27.3477	27.1927	27.3681
27.8823	27.7216	27.3498	27.1756	27.4117
27.6617	27.6067	27.4631	27.2504	27.4709
28.3342	28.1096	28.0087	27.6673	27.9009
27.7813	27.421	27.3499	26.9987	27.3049
27.8357	27.7325	27.5953	27.55	27.5623
27.97	28.2035	28.0309	27.7913	27.8861
29.5946	29.594	29.5937	29.3979	29.5909
28.2818	28.1522	28.0342	27.9134	27.9655
28.1738	27.9896	27.6165	27.5508	27.7132
28.5749	28.2985	28.2323	27.8849	28.0291
28.7833	28.4946	28.5942	28.2817	28.431
27.2831	27.6461	27.262	27.1176	27.3223
28.2935	27.8312	27.9828	27.5712	27.7102
27.6588	27.9339	27.8364	27.7151	27.8817
28.6327	28.1221	28.306	28.0066	28.3407
28.8223	28.7415	28.7177	28.5621	28.5777
28.1112	27.983	28.0333	28.0167	27.9936
27.7639	27.3376	27.2988	27.2674	27.3858
27.8247	27.8789	27.4585	27.2937	27.4071
28.1279	27.8758	28.0105	27.901	28.0708
28.0565	27.8492	27.7095	27.4748	27.6162
27.5204	27.5121	27.3489	26.9596	27.305
28.3045	27.6869	27.835	27.7098	27.8537
27.4877	27.0554	27.447	27.2037	27.2542
27.8999	27.7772	27.4874	27.2859	27.4339
29.4521	29.2519	29.0097	28.9703	29.2588
30.4536	30.4082	30.2996	30.2349	30.279
27.8958	27.8654	27.5733	27.5818	27.6428
29.9665	29.9046	29.9968	29.7267	29.7103
28.6021	28.6579	28.6388	28.5671	28.5361
28.9319	28.7587	28.8062	28.6668	28.7732
28.1334	27.9704	28.1401	27.8765	27.9664
28.3798	28.3738	28.3892	28.3574	28.3904
27.782	27.6682	27.712	27.3883	27.7014
29.1235	28.7696	28.8467	28.6689	28.8418
28.031	27.8285	27.6639	27.3627	27.4991
28.0522	27.6172	27.5964	27.3624	27.4679
29.1465	29.4129	29.1941	28.8229	29.0917
27.9925	27.7318	27.5439	27.1861	27.3128
28.294	27.9138	27.9071	27.8334	27.9248
28.0416	27.8233	27.6697	27.5065	27.7177
27.5425	27.3218	27.2649	26.8872	27.0468
28.2867	28.015	27.9153	27.6152	27.7471
27.9083	27.5368	27.271	26.9031	27.1481
28.4768	28.2375	27.942	27.6126	27.8485
27.7768	27.7512	27.9338	27.685	27.7938
28.3081	28.4201	28.1336	27.7646	27.9781
28.5358	28.6192	28.3884	28.6437	28.5567
28.6587	28.9612	28.681	28.455	28.7279
29.0853	28.7339	28.7312	28.1311	28.4044
28.1796	28.245	27.9507	27.754	27.8054
29.5566	29.4897	29.402	29.4913	29.4832
27.9814	27.6878	27.6363	27.4336	27.5056
27.568	27.7065	27.3999	26.9167	27.1976
28.2427	27.9912	27.7061	27.3865	27.5739
28.3086	28.3844	28.1621	28.0913	28.2942
28.6158	28.8103	28.7804	28.414	28.6087
28.6517	28.1451	28.2457	28.0156	28.1304
29.0114	28.7764	28.6979	28.6109	28.7155
28.4518	28.4308	28.1475	27.9959	28.2667
28.3473	28.0438	27.9691	27.711	27.848
28.8564	29.0202	28.5601	28.4311	28.6097
27.9309	27.6912	27.8305	27.5692	27.6717
28.6644	28.6172	28.3959	28.3726	28.4152
27.531	27.1655	27.1133	26.9609	27.0307
29.2305	29.2005	29.2381	29.312	29.2746
29.13	28.8316	29.0059	28.7492	28.8613
27.6543	27.7463	27.304	27.4036	27.2928
27.6696	27.556	27.4948	27.1575	27.4154
28.2186	28.0609	27.9701	27.5868	27.8181
27.7639	27.6707	27.4966	27.3542	27.4756
28.3645	28.0659	28.233	27.9171	27.9606
27.722	27.4971	27.5144	27.2962	27.4968
27.7738	27.8372	27.9745	27.6502	27.8609
28.0593	28.071	27.9729	27.7183	27.8454
28.5524	28.4837	28.4553	28.2635	28.1794
27.6459	27.4064	27.2017	27.1765	27.3075
27.4218	27.2935	27.1537	26.8463	27.0966
27.9447	28.0982	27.9452	27.5793	27.8458
28.9664	28.9931	28.9645	28.477	28.7004
27.5556	27.2971	27.2949	27.0808	27.1566
28.9842	28.9866	28.93	28.7185	28.8083
28.1501	27.7548	27.8583	27.6216	27.8699
28.623	28.4766	28.5767	28.1782	28.39
28.3825	28.1759	28.1503	27.833	27.9952
28.229	28.0614	27.7483	27.5127	27.7463
27.7791	27.8357	27.5613	27.4625	27.779
27.5724	27.5388	27.3201	27.12	27.3118
27.982	27.9221	27.637	27.5051	27.661
28.3386	28.3843	28.1767	27.8373	28.1175
29.0077	29.0056	28.7547	28.583	28.8051
28.1236	27.9555	27.701	27.4457	27.6818
27.6163	27.6396	27.2289	27.1211	27.2575
27.8937	28.0103	27.9369	27.8431	27.9753
27.6519	27.4834	27.5324	27.1684	27.421
28.4109	27.9496	27.971	27.6254	27.8831
27.5776	27.3201	27.426	27.2222	27.3389
28.4051	28.4298	28.1321	28.1876	28.2209
28.8502	28.8178	28.5894	28.3348	28.4305
27.6818	27.8317	27.5112	27.3821	27.6755
28.5104	28.4457	28.1921	27.8917	28.1414
28.0057	27.7381	27.5702	27.5903	27.4196
27.2233	27.3487	27.1987	27.1631	27.2747
27.804	27.8992	27.4917	27.3839	27.645
27.0754	26.9048	27.0572	26.6897	26.8386
27.8311	27.8341	27.5576	27.2438	27.3468
27.9097	27.666	27.5451	27.4647	27.4675
28.4187	28.2978	28.3056	28.0145	28.2454
28.6748	28.8057	28.8443	28.5465	28.7166
28.3576	28.248	28.1553	27.6824	27.9536
27.9155	27.4504	27.6135	27.3093	27.4474
28.2242	28.0318	28.0579	27.8274	27.9414
27.6606	27.5153	27.1877	27.1435	27.1885
28.9605	28.6836	28.3034	28.1573	28.3097
28.9523	28.818	28.7679	28.5162	28.5715
28.5364	28.4781	28.4182	28.2919	28.4142
27.4759	27.7573	27.4532	27.2681	27.2978
28.6537	28.405	28.0304	28.1351	28.1369
28.5126	27.933	28.2608	28.1584	28.1747
27.6173	27.6196	27.4916	27.3324	27.4833
28.7436	28.722	28.8892	28.906	28.9299
27.711	27.2257	27.2324	27.1673	27.2412
27.7611	27.4085	26.8286	26.9686	27.134
27.9298	27.8938	27.8938	27.4338	27.7721
28.1298	27.8474	27.6965	27.3652	27.6024
28.3023	28.326	28.229	28.0366	28.024
27.222	27.4953	27.3573	27.1892	27.4339
27.7798	27.4172	27.4928	26.9229	27.0601
28.0128	27.6377	27.5099	27.2648	27.3777
28.1829	27.5871	27.6734	27.5559	27.7253
28.571	28.4255	28.476	28.161	28.4465
29.0299	28.9918	28.8925	28.6616	28.7524
27.59	27.5042	27.4099	27.1537	27.2167
28.4599	28.2239	27.8698	27.8712	27.9681
27.9956	27.8851	27.6288	27.5688	27.6037
28.6534	28.5391	28.5544	28.0906	28.2691
28.3283	28.2875	28.1332	27.7939	28.0492
27.8379	27.4659	27.3244	27.2093	27.2378
27.7743	27.6601	27.5526	27.4325	27.6699
29.57	29.413	29.2543	29.1533	29.197
27.7002	27.5153	27.06	27.1104	27.1926
27.9974	27.7188	27.2795	27.1725	27.4529
27.6959	27.6286	27.3462	27.3049	27.5378
29.1789	29.1911	29.1167	29.1321	29.1777
28.3658	28.271	28.2279	28.0895	28.2368
28.4007	28.0877	28.1014	27.8419	27.9063
27.8946	27.2378	27.2561	27.2365	27.3183
28.3265	27.9723	27.752	27.7352	28.0076
27.4841	27.5258	27.2855	27.0695	27.3287
27.7712	27.7561	27.8164	27.6137	27.7047
28.9371	28.9434	28.8059	28.543	28.6781
28.4815	28.4348	28.415	27.9877	28.1986
28.3831	28.1591	28.0447	27.9553	28.0132
27.5466	27.3482	26.9879	26.8296	26.9517
28.2112	28.1553	27.8311	27.7947	27.8913
30.3089	30.4948	30.354	30.3223	30.4415
28.3686	28.0116	27.8928	27.8115	27.7979
28.2193	27.8306	27.7996	27.594	27.7698
29.4284	29.2961	29.4135	29.1935	29.3769
28.6935	28.3007	28.2507	28.1849	28.2163
27.8467	27.5364	27.587	27.3168	27.566
27.9793	27.66	27.6642	27.3257	27.4148
28.9174	28.885	28.3922	28.2256	28.4355
28.1085	28.2888	28.0911	27.8537	28.0198
28.5638	28.5196	28.5766	28.169	28.4597
28.7682	28.7799	28.8351	28.832	28.76
28.5304	28.1789	28.0291	27.8213	27.9699
28.2556	27.968	27.9298	27.6818	27.8116
29.7096	29.5303	29.4987	29.3592	29.1835
28.6392	28.2282	28.3853	27.915	28.1231
28.1553	27.9018	27.7696	27.7994	27.8692
27.5674	27.029	27.236	27.0362	27.1498
29.5132	29.4281	29.3439	29.3675	29.4166
28.4419	28.3962	28.1549	27.8414	28.172
29.0855	28.9132	28.89	28.6407	28.6977
27.607	27.8195	27.6066	27.4502	27.5305
27.3058	27.4402	27.0964	27.0022	27.0278
27.8526	27.9041	27.7276	27.4162	27.6134
28.4338	28.0408	28.0428	27.874	28.0145
27.5223	27.6719	27.1833	27.0956	27.2753
27.7792	27.7207	27.2882	27.2784	27.4833
28.1212	28.0531	28.2492	27.8133	28.0811
27.8233	27.5021	27.6965	27.3863	27.7181
27.8624	27.8696	27.6136	27.4587	27.6327
27.4552	27.4476	27.3832	27.0535	27.1676
27.5769	27.4887	27.154	27.217	27.1855
28.013	27.6749	27.6623	27.559	27.6934
27.5101	27.5575	27.538	27.2544	27.2138
28.6491	28.2842	28.3659	28.1944	28.3476
28.8569	29.0737	28.8159	28.6392	28.9001
28.3107	28.1937	28.0854	27.9543	28.0541
27.7462	27.6573	27.495	27.4117	27.3627
28.0805	27.7906	27.6377	27.4481	27.6327
28.9139	28.9246	28.6784	28.3158	28.5806
27.6998	27.694	27.5577	27.3245	27.5538
28.7307	28.382	28.288	28.013	28.4066
27.4601	27.3858	27.3367	26.8455	27.0296
28.2867	27.847	27.8908	27.6005	27.687
28.33	28.5001	28.2873	28.1316	28.1362
28.0556	27.9603	27.5672	27.5374	27.7177
29.5918	29.3429	29.2732	29.0285	29.2324
30.3408	30.4772	30.4317	30.4939	30.5096
29.0967	29.0512	28.9018	28.7935	28.8527
28.9153	28.6064	28.7925	28.4925	28.636
28.6983	28.455	28.562	28.463	28.4685
28.1609	27.6905	27.7225	27.4176	27.6661
28.7395	28.6282	28.5951	28.3624	28.5352
27.8525	27.8953	27.7931	27.6439	27.794
28.0984	27.4581	27.3941	27.4347	27.4746
28.6076	28.4746	28.1183	27.9008	28.0587
28.0291	27.6839	27.0026	27.1854	27.0786
28.0667	27.8696	27.3339	27.3902	27.5226
27.667	27.5156	27.4906	27.0831	27.3984
29.658	29.1946	29.1668	28.9769	29.0362
27.865	28.1137	27.9225	27.7595	27.8608
28.5907	28.3935	28.0199	28.1366	28.2538
28.4082	28.0943	27.8557	27.6915	27.9018
27.7393	27.5855	27.4908	27.1576	27.4474
28.0569	27.4051	27.7834	27.4778	27.6366
28.2352	28.0801	28.0964	27.8923	28.0035
27.9484	27.5128	27.3468	27.1207	27.1728
27.4782	27.3436	27.4637	27.1358	27.2413
27.4903	27.4949	27.1298	27.0883	27.1662
28.0502	28.1085	27.697	27.5604	27.7669
27.2672	27.6725	27.3693	27.1145	27.313
28.1317	28.1858	28.1165	27.8504	28.0261
27.4276	27.2531	27.3175	26.8327	27.0176
28.591	28.3553	28.4328	28.2814	28.4298
28.8971	28.7764	28.6884	28.7899	28.802
28.9918	29.3372	29.0897	29.0582	28.9684
28.2196	28.2655	28.1204	28.2663	28.1936
27.9987	27.6612	27.4513	27.0938	27.476
28.565	28.4889	28.1767	28.1268	28.2452
28.4084	28.1494	28.1537	27.7904	27.9436
28.4199	28.0856	28.2704	28.3274	28.3091
27.9912	27.515	27.5659	27.3854	27.514
27.473	27.5618	27.4609	27.274	27.3745
28.561	28.7464	28.5996	28.2009	28.4741
27.693	27.6127	27.4433	27.1642	27.3286
27.8597	27.8257	27.6486	27.6188	27.7206
27.5983	28.0559	27.6347	27.2931	27.5806
28.4374	28.2925	27.9568	27.8485	27.9939
27.8896	27.7653	27.7715	27.4899	27.6821
27.5617	27.6718	27.4254	27.114	27.3497
27.4006	27.4893	27.4528	27.303	27.2995
27.9079	27.4964	27.5526	27.0431	27.4916
29.2179	29.037	29.0547	28.9598	29.0328
27.7868	27.5496	27.5469	27.2512	27.4906
27.8484	27.3821	27.4168	27.2746	27.4521
28.0289	27.8159	27.7573	27.49	27.609
28.0651	27.1858	27.3634	27.1219	27.2107
28.5014	27.9315	28.2479	27.8725	28.0576
27.7131	27.6362	27.5835	27.186	27.3856
28.8573	28.2982	28.1961	28.2526	28.3023
28.5003	28.3903	28.3002	27.935	28.2372
27.6996	27.7706	27.219	27.0177	27.2758
28.3439	28.087	28.0019	27.741	28.0043
28.2457	28.1415	27.8963	27.6684	27.8939
28.2463	28.2153	28.0965	27.7301	27.9867
28.6055	28.4169	28.1421	28.105	28.3089
27.874	27.774	27.5625	27.3278	27.5527
28.6185	28.4431	28.3464	28.2226	28.4041
27.9452	27.7894	27.7973	27.6824	27.8901
29.6936	29.2298	29.2288	28.8989	29.0781
27.923	27.9716	27.9804	27.8279	27.8927
28.2947	28.0943	27.8774	27.7386	27.9074
28.5994	28.8172	28.479	28.0033	28.3899
28.1695	27.9073	27.6532	27.6072	27.7555
27.8433	27.0143	27.4557	27.1796	27.34
28.0705	28.0891	27.9304	27.5513	27.7994
27.4514	27.2419	27.4805	26.8108	27.1358
29.1744	29.1255	29.0192	28.8781	28.9927
28.9237	28.6466	28.5705	28.2922	28.452
27.4531	27.4029	27.3547	26.8675	27.118
28.3372	28.2518	28.0391	27.6579	27.8326
27.8087	27.2986	27.1795	27.0028	27.1128
27.5613	27.6436	27.4931	27.3924	27.3561
28.7783	28.5354	28.5178	28.231	28.4006
27.7179	27.514	27.6663	27.5043	27.6101
28.3415	28.2461	28.0234	27.8464	27.9823
27.9186	27.6598	27.6488	27.2745	27.4582
28.6	28.1766	28.1075	27.8423	27.9734
28.0549	27.7743	27.2881	27.176	27.3442
27.9478	27.3615	27.5087	27.2149	27.4572
29.0256	28.7255	28.7154	28.4491	28.538
27.8592	27.5075	27.3571	27.419	27.4614
28.5242	28.475	28.2598	28.1982	28.4266
28.2009	28.1884	28.2017	28.0011	28.1227
28.8934	28.5277	28.6892	28.3978	28.595
28.6248	28.3279	28.4287	28.1296	28.2797
28.2081	27.87	27.8835	27.6742	27.8227
28.0406	27.5912	27.6443	27.5967	27.6309
27.961	28.0123	27.866	27.6525	27.7338
28.6277	28.414	28.4068	28.2546	28.3313
28.1092	27.7265	27.9357	27.6875	27.9356
28.1496	28.1722	27.7713	27.5595	27.7205
27.9177	28.0188	28.0505	27.79	27.9058
27.7293	27.218	27.4215	26.9255	27.1125
28.0485	27.7299	27.6168	27.2376	27.4172
28.6891	28.5775	28.4927	28.1898	28.4784
27.8749	27.847	27.7496	27.455	27.5869
27.8404	27.7199	27.7355	27.3989	27.516
28.2157	27.8116	27.8015	27.4229	27.6803
27.9742	27.7462	27.5043	27.4316	27.5114
28.3351	27.7322	27.936	27.671	27.7397
27.9944	27.6128	27.4402	26.9734	27.3926
27.8519	27.4046	27.1312	27.0822	27.2727
28.5747	28.4348	28.6489	28.3351	28.4272
27.6201	27.5576	27.5642	27.5494	27.699
28.4857	28.4688	28.4112	28.1831	28.4102
27.9	27.5181	27.6132	27.1417	27.3991
28.4737	28.218	27.9781	27.9177	28.0481
28.257	28.0658	28.0044	27.6513	27.8624
27.8422	27.6751	27.5323	27.3129	27.5218
28.1333	27.983	27.8785	27.761	27.8531
28.1977	28.2057	28.0523	28.1239	28.0363
27.4644	27.4571	27.3303	27.1555	27.2762
27.8305	27.5308	27.4719	27.1915	27.3431
28.7178	28.2563	28.3013	28.0943	28.2316
27.6676	27.6539	27.4317	27.2624	27.3291
28.1004	28.1371	27.8955	27.5769	27.8079
27.544	27.0599	27.2777	27.124	27.1549
27.7936	27.3044	27.1841	26.9305	27.2473
27.6161	27.2425	27.0799	26.7137	27.1535
27.7861	27.8683	27.4584	27.5593	27.6409
28.1918	28.0773	27.9706	27.4937	27.8873
28.9289	28.8613	28.7703	28.4593	28.6448
27.5128	27.1797	27.3418	26.9544	27.2268
27.7082	27.6008	27.6757	27.3405	27.5111
28.5077	28.4896	28.2011	27.9727	28.3032
28.8736	28.8084	28.6199	28.2101	28.3996
28.2173	28.3086	28.2259	27.9767	27.9734
27.8962	27.6614	27.5699	27.2619	27.4575
28.2325	28.0237	28.0004	27.7062	27.9642
28.2829	28.2579	28.1148	27.7113	27.9906
27.4233	27.3082	27.1162	27.0734	27.0892
28.8458	28.5636	28.6071	28.2149	28.3687
27.9622	27.6391	27.6752	27.4999	27.4194
28.035	27.8468	27.5988	27.4699	27.6599
28.5895	28.5998	28.3889	28.3645	28.422
28.2881	28.4714	27.9607	27.714	28.1152
28.3026	27.9277	27.76	27.4881	27.661
28.4212	28.4125	28.2803	28.0389	28.1966
27.9261	27.8745	27.3623	27.182	27.3514
27.7397	27.1111	27.3919	27.2861	27.4859
27.7027	27.4857	27.5578	27.2085	27.3202
27.9755	27.7304	27.4211	27.2539	27.4696
28.2815	27.8422	27.855	27.5602	27.6002
27.4524	27.6243	27.3862	27.3036	27.3903
28.2147	27.9291	27.8758	27.7432	27.9242
28.0783	28.1838	28.0743	27.8816	28.1052
28.6703	28.4801	28.3439	28.1857	28.3078
27.7193	27.419	27.3087	26.9155	27.0505
27.8208	27.306	26.9918	27.1968	27.3444
27.8159	27.7861	27.7438	27.4782	27.6418
29.3783	29.3338	29.4498	29.2105	29.4155
27.6459	27.5749	27.6139	27.4316	27.5776
28.2266	27.826	27.7799	27.5874	27.7984
27.5221	27.6531	27.5572	27.4034	27.4081
28.1643	28.0036	27.7433	27.5804	27.5196
28.4497	28.6417	28.2308	27.9997	28.098
28.3764	28.1433	28.077	27.8661	28
27.9026	27.4226	27.4253	27.3226	27.4141
28.0251	27.5506	27.3267	26.9766	27.2918
28.2836	28.2612	28.213	28.0059	28.1954
27.5409	27.0759	26.7243	26.6046	26.6335
27.4546	27.7974	27.8316	27.6779	27.7884
28.2149	27.966	27.7797	27.8393	27.934
27.6925	27.5985	27.5302	27.1917	27.548
28.4045	28.3304	28.2405	27.8615	28.1061
28.6075	28.2239	28.4234	28.0694	28.233
28.1029	27.7313	27.7422	27.3029	27.5564
28.7163	28.9239	28.7564	28.2783	28.5574
28.002	27.9333	27.9534	27.5789	27.7806
28.0045	28.0155	27.7794	27.5666	27.7304
28.9115	28.6307	28.2827	28.2002	28.372
28.5235	28.1947	28.079	27.8245	28.0063
29.0752	28.9626	28.8759	28.8121	28.8766
29.1352	29.0497	29.0085	28.9845	29.0129
28.0008	28.3106	28.0852	27.9964	28.2468
27.5237	27.5559	27.3456	27.0432	27.3272
28.1983	28.018	28.0647	27.792	28.0203
29.3258	28.9977	28.7687	28.8266	28.881
28.6158	28.405	28.2856	28.0293	28.2841
27.9605	27.7413	27.6508	27.5945	27.6997
28.0403	28.0988	27.8429	27.62	27.6668
28.1807	28.3654	28.1409	27.9354	28.0836
28.1545	28.0547	28.0635	27.956	27.9647
27.9524	27.6309	27.5577	27.3583	27.6443
29.5979	29.6146	29.5233	29.3805	29.5872
29.1642	29.1099	29.1034	28.9425	28.9596
27.9129	27.8419	27.4928	27.6091	27.6526
28.4022	27.9953	28.0362	27.9143	28.0375
27.7541	27.4664	27.6802	27.3806	27.4585
27.9117	27.8623	27.5843	27.5431	27.6601
28.0411	27.8966	27.8228	27.5569	27.7054
27.7596	27.6752	27.7997	27.3632	27.7193
27.8913	27.8943	27.3862	27.3426	27.4773
28.1113	27.7977	27.7413	27.5623	27.7289
28.282	28.1167	28.0902	27.9351	27.9451
28.1368	28.0435	27.7158	27.5525	27.7475
27.7706	27.6197	27.5617	27.1179	27.3774
27.766	27.672	27.4818	27.2749	27.562
28.5078	28.1073	28.2254	28.1237	28.1165
28.8671	28.7468	28.6383	28.1597	28.5223
29.816	29.9532	30.0286	30.061	30.0727
28.77	28.6655	28.6225	28.2932	28.4854
27.6495	27.4066	27.183	27.0635	27.1867
28.1082	28.0398	27.6891	27.5444	27.7818
27.69	27.7489	27.6198	27.6968	27.6503
28.3959	28.5306	28.4964	28.3632	28.4714
29.1703	28.8893	28.8708	28.8932	28.8818
28.3367	28.0992	27.9039	27.7666	27.8031
27.8462	27.5743	27.5995	27.1764	27.3558
29.23	29.0052	29.1263	28.9262	29.0517
27.5648	27.4297	27.2421	27.1985	27.3732
27.7992	27.3542	27.186	26.9309	27.0115
29.5957	29.4368	29.4955	29.4304	29.4248
27.8119	28.0085	27.8489	27.6248	27.8098
27.6428	27.4519	27.2995	26.876	27.0685
28.1035	27.7051	27.5535	27.3045	27.5398
29.2221	28.9608	28.8792	28.6633	28.8449
28.689	28.5806	28.2495	28.1134	28.278
27.7504	27.3447	27.2305	27.1878	27.4268
28.3333	28.0073	28.009	27.8611	27.9062
27.8148	27.6769	27.6433	27.4807	27.5556
27.5881	27.62	27.3672	27.2688	27.3203
28.3139	28.1217	28.1496	27.8936	28.1315
28.6051	28.3349	28.0254	27.8635	27.9663
28.0162	27.9312	27.44	27.4737	27.6025
27.6658	27.3537	27.4084	27.0152	27.2445
27.5389	27.1474	27.5044	27.214	27.2515
28.1913	27.9132	27.9291	27.5762	27.7623
28.5203	28.4975	28.3021	28.1985	28.3713
27.4039	27.2322	27.2545	26.8321	27.0465
27.8783	27.2874	27.3861	27.1024	27.2349
27.6064	27.9017	27.9853	27.6555	27.8627
27.1181	27.472	27.3712	26.7961	27.1633
27.9136	27.8901	27.6357	27.4223	27.5509
28.1499	27.9317	27.5408	27.5251	27.4838
29.4238	29.2951	29.316	29.057	29.2245
28.3403	28.0886	27.8962	27.6505	27.7736
28.1835	27.74	27.7453	27.5304	27.5833
28.5217	28.6183	28.4747	28.4449	28.4845
27.9801	28.1859	27.8987	27.587	27.8574
27.9223	27.5621	27.5467	27.551	27.5233
27.8108	27.8059	27.4846	27.2993	27.4365
28.0755	27.5934	27.7048	27.3074	27.4911
28.6861	28.4747	28.41	28.1939	28.4577
27.8164	27.8152	27.5307	27.2594	27.4713
27.9584	27.5755	27.3589	27.1235	27.1996
27.4934	27.52	27.3074	27.0437	27.0975
28.1949	27.526	27.6925	27.1607	27.5521
28.3169	27.9511	27.9612	27.4543	27.8499
27.7106	27.705	27.3274	27.0959	27.4948
29.0263	28.477	28.6219	28.1839	28.4697
28.7285	28.5025	28.3701	27.9235	28.209
28.7469	28.8267	28.5802	28.4912	28.6574
28.295	28.2752	28.3595	28.2352	28.3197
27.8875	27.1423	27.2425	27.051	27.1716
28.025	27.8938	27.8799	27.6955	27.8548
27.9621	27.7151	27.3368	27.1374	27.3386
27.5379	27.4481	27.0429	26.8773	27.0943
27.9719	27.7744	27.5968	27.5428	27.5634
28.5123	28.4658	28.5615	28.2072	28.3137
27.7939	27.6939	27.5999	27.4646	27.4837
27.9067	28.1085	27.748	27.5664	27.6469
27.33	27.5736	27.3425	27.1235	27.2232
28.0173	28.0969	27.7377	27.551	27.7714
28.2039	28.5178	28.3771	28.1228	28.4092
28.5316	28.7491	28.7348	28.7924	28.8215
27.8251	27.9688	27.396	27.3279	27.5439
27.5951	27.6015	27.4478	27.2235	27.3573
27.8967	28.0188	27.5705	27.362	27.5773
27.771	27.7351	27.6758	27.6597	27.6435
28.3202	28.0131	28.1331	28.0504	28.0884
27.7727	27.5456	27.2869	27.0892	27.2992
27.5226	27.6209	27.1304	27.4113	27.3309
28.3585	28.0539	28.0449	27.8063	27.9426
27.8109	27.5405	27.7009	27.3663	27.5203
27.9011	27.9465	27.812	27.5577	27.7863
27.9622	27.6527	27.552	27.3847	27.5892
28.8513	28.6956	28.4631	28.1853	28.3366
27.7186	27.2914	27.3631	26.914	27.1346
27.9019	28.2327	28.2425	28.2066	28.2765
27.6258	28.0525	27.5877	27.5977	27.6918
28.456	28.1183	28.0421	27.9654	27.9945
27.8933	27.4258	27.195	27.0444	27.3447
27.7125	27.702	27.6425	27.4034	27.6014
27.5446	27.6811	27.2352	27.1306	27.2578
27.5576	27.3824	27.3146	26.9744	27.2645
28.0723	27.6142	27.3017	27.2866	27.4088
28.7344	28.3491	28.2872	28.1807	28.2958
28.8074	28.4407	28.3246	28.1246	28.2614
29.5799	29.2828	29.2161	28.8393	29.1013
27.7058	27.6655	27.6296	27.3869	27.6372
28.8578	28.3023	28.4416	28.3737	28.4551
28.6289	28.6805	28.5665	28.4693	28.5327
27.9359	27.8136	27.7957	27.6023	27.6435
28.4394	28.2135	28.1225	28.1256	28.1333
27.3589	27.3349	27.6842	27.3345	27.3591
29.5483	29.564	29.664	29.4052	29.401
27.7885	27.2726	27.5228	27.2173	27.364
27.7818	27.5537	27.6059	27.4327	27.4975
28.4627	28.2804	28.2287	27.9775	28.1751
29.2176	28.7134	28.452	28.4364	28.3562
28.636	28.0911	28.1882	28.1022	28.1611
27.8421	27.5318	27.3419	27.098	27.4113
29.6347	29.2343	29.4379	29.1222	29.2673
27.3438	27.0294	26.9894	26.357	26.7899
27.6234	27.7717	27.1811	27.5135	27.3692
28.0973	27.76	27.726	27.6553	27.8547
28.592	28.698	28.4333	28.2652	28.3355
28.3686	27.9859	28.0677	27.6819	27.9442
27.7011	27.3844	27.492	27.1285	27.3844
28.6154	28.7292	28.548	28.4107	28.5053
28.1472	28.1133	28.1243	27.902	28.0053
27.7253	27.4025	27.2621	26.9355	27.2651
27.5418	27.2367	27.2941	27.0041	27.2211
27.3418	27.6428	27.5805	27.2361	27.2447
27.7659	27.8466	27.7607	27.2762	27.6967
28.7987	28.616	28.5738	28.4542	28.4945
27.8379	27.6536	27.6331	27.5437	27.6556
28.4728	28.141	28.1368	28.012	28.0221
27.8547	27.7356	27.5539	27.2057	27.4468
28.026	27.9248	27.9372	27.7668	27.9509
28.2077	27.9797	27.7772	27.4526	27.5911
27.7141	27.6352	27.4616	27.113	27.3539
28.1203	27.9963	28.1287	27.7815	28
29.0577	28.9184	28.8268	28.4858	28.767
27.718	27.4052	27.3492	27.1928	27.3057
28.4441	28.5249	28.3725	28.1906	28.2135
28.2322	28.1612	27.7906	27.8213	28.0592
27.8396	27.4949	27.5445	27.2854	27.5523
29.2986	28.9149	29.03	28.592	28.8143
27.8602	27.6446	27.6608	27.4171	27.6897
27.5981	27.5567	27.3293	26.9684	27.174
27.3436	27.6207	27.0399	27.1683	27.215
27.7842	27.4783	27.3545	27.0814	27.2963
28.0548	28.1743	27.9526	27.9859	28.0531
27.7258	26.9333	27.2533	26.9911	27.1498
28.7975	28.1223	28.0303	28.1329	28.0634
28.5115	28.1046	28.1574	27.6887	27.997
26.9984	27.5268	27.2771	26.9005	27.3001
28.3808	28.4216	28.1449	28.2636	28.286
28.8125	28.7535	28.701	28.5066	28.5551
27.9102	27.7537	27.5773	27.375	27.6632
29.82	29.6603	29.6078	29.5565	29.5623
28.1127	28.0074	27.7959	27.7	27.7498
27.6807	27.7039	27.6687	27.4454	27.5857
27.9079	27.9082	27.743	27.4702	27.5908
28.5781	28.505	28.5548	28.2126	28.4555
29.5537	29.3693	29.1762	28.9984	29.1766
29.275	28.9923	28.6264	28.5759	28.8826
28.2686	28.6841	28.6783	28.3861	28.5924
27.7224	27.4276	27.469	27.1552	27.3507
27.5499	27.3275	27.4717	27.2358	27.4461
29.078	29.1937	29.176	28.9606	29.159
28.5828	28.6474	28.1748	28.0522	28.393
28.0446	28.267	28.3314	27.9772	28.1962
28.0408	28.0765	27.9931	27.874	28.0192
28.2466	28.098	28.1355	27.9291	28.1664
28.0934	27.8737	27.828	27.7637	27.7808
27.7156	27.4332	27.4732	27.2185	27.3679
28.2012	27.856	28.156	27.6559	27.948
28.0721	27.8493	27.5692	27.3336	27.3945
28.108	27.9064	27.8937	27.5776	27.6671
28.4911	27.9942	28.1301	27.6809	27.953
27.8518	27.4851	27.5883	27.3913	27.565
28.642	28.2902	28.3724	28.221	28.4239
28.1325	27.8705	27.8022	27.4957	27.7114
28.2333	27.7521	27.9509	27.7456	27.6804
28.1287	28.2548	27.9633	27.8529	28.0208
28.7337	28.7419	28.6267	28.4828	28.5806
27.8569	27.8969	27.8226	27.6822	27.7322
28.5886	28.5678	28.3788	28.3084	28.3323
28.1393	28.2559	27.6481	27.5793	27.887
28.6858	28.6947	28.5654	28.379	28.5885
28.1122	27.8968	27.8722	27.7177	27.7958
28.4995	28.2182	28.2269	27.9058	28.0934
28.0728	27.9462	27.8868	27.6471	27.6364
28.4232	28.4747	28.2032	27.9882	28.23
27.51	27.384	27.0355	26.9295	27.0469
28.2155	28.0523	28.0364	27.9087	28.0123
27.8426	27.5847	27.4808	27.6068	27.4267
28.4389	28.0364	28.047	27.8559	27.9942
28.4293	28.4307	28.2352	28.1172	28.2945
27.7163	27.6325	27.494	27.3243	27.4285
27.8384	27.8454	28.0919	27.7325	27.9018
28.0443	27.6546	27.7951	27.3833	27.5971
28.5868	28.2629	28.175	27.8465	28.0861
27.9366	28.0802	27.8558	27.7439	27.8796
27.8202	27.1428	27.0979	27.233	27.3123
28.7317	28.4971	28.3329	28.1949	28.3865
28.7505	28.4353	28.4076	28.1484	28.284
28.9414	28.6697	28.5444	28.3659	28.3498
27.8028	27.356	27.4392	27.0707	27.2385
27.2653	27.2487	27.2847	27.1362	27.3023
27.8342	27.7316	27.6857	27.307	27.4819
27.6565	27.8691	27.7254	27.5467	27.6497
27.8279	27.483	27.3918	26.846	27.1083
27.8744	27.8504	27.5616	27.1857	27.3607
27.9176	27.9353	27.8003	27.8169	27.9298
28.4499	28.2192	28.0624	27.898	28.0413
28.5422	28.4934	28.243	27.9227	28.1821
28.0697	27.8794	27.7553	27.5591	27.7098
28.1566	27.6302	27.7167	27.3402	27.5782
28.3469	28.0412	27.8409	27.6643	27.825
28.864	28.9111	28.7711	28.7544	28.7832
27.9427	27.7383	27.6999	27.2954	27.4999
27.7715	27.844	27.586	27.5185	27.6229
29.6262	29.4757	29.6289	29.6978	29.6234
29.1303	29.1752	29.1052	28.931	28.9973
28.8092	28.6864	28.5816	28.2508	28.6149
28.4473	28.4094	28.208	27.8146	28.0607
28.3872	27.8916	27.9421	27.7818	27.8395
27.825	27.8239	27.7018	27.598	27.7981
27.2688	27.2267	26.9736	26.6706	27.0662
29.2593	29.0266	29.0412	28.7534	28.9181
27.9153	27.6454	27.5103	27.2958	27.4116
28.0808	27.7574	27.5262	27.5111	27.5922
28.0492	27.6089	27.4516	27.1004	27.3353
27.9534	27.6401	27.6625	27.5031	27.6178
27.9256	27.4478	27.4979	27.4264	27.5764
27.7926	27.5116	27.3535	27.1087	27.4513
29.0555	29.0547	28.9076	28.7856	28.857
28.2091	28.0332	27.7459	27.7165	27.7881
28.8011	28.7164	28.4696	28.2766	28.4398
27.8782	27.9564	27.8299	27.8822	27.9495
27.9135	27.6186	27.5821	27.4822	27.673
28.3235	28.0883	27.9127	27.9226	28.0215
28.2261	28.1483	28.3327	28.1598	28.2898
27.8805	27.4042	27.4886	26.9717	27.181
27.5772	27.8365	27.4585	27.4079	27.5608
27.7492	27.6687	27.8671	27.6471	27.7569
27.6405	27.4909	27.4036	27.0285	27.3882
28.0493	28.004	27.8958	27.6807	27.7961
27.6193	27.4748	27.4346	27.365	27.4747
28.3308	28.3431	28.0738	27.7041	28.0651
28.3666	28.322	28.188	28.1259	28.2368
27.9169	27.8927	27.8698	27.5053	27.6181
28.532	28.2535	28.1805	28.0646	28.1438
28.0436	28.2974	27.6861	27.5468	27.8937
28.1152	28.0429	28.0695	27.6689	27.9089
28.1745	28.0683	27.9184	27.6932	27.8794
28.145	27.7014	27.7052	27.2032	27.6162
28.5575	28.5655	28.0283	28.2848	28.2894
28.2356	28.2745	27.9768	27.7772	27.9812
28.8159	28.5804	28.9017	28.5946	28.7387
27.7445	27.6838	27.4923	27.2424	27.4288
27.5832	27.7018	27.5179	27.1902	27.3938
27.7672	27.4245	27.3222	27.0008	27.235
29.1381	28.7715	28.9358	28.8502	28.9677
28.2223	28.0613	27.9867	27.7284	27.8028
27.7535	27.682	27.2831	27.2144	27.4328
27.6536	27.3178	27.2922	26.8646	27.1542
27.9624	27.9765	27.7995	27.4965	27.7662
27.7016	27.829	27.4903	27.3074	27.4188
28.0976	27.6816	27.8686	27.5778	27.744
27.967	27.7993	27.8885	27.7919	27.8306
28.1143	27.6782	27.6554	27.462	27.6536
28.4776	28.1701	28.2119	27.9142	28.1143
27.8874	27.8102	27.5728	27.7499	27.8383
28.1353	27.9967	27.9593	27.9347	27.9919
28.9212	28.6719	28.3461	28.3674	28.4844
27.7453	27.2951	27.4921	27.1073	27.2547
27.7999	27.7223	27.2028	27.2821	27.2309
29.1667	29.458	29.3578	28.9481	29.1593
28.5118	28.5251	28.3088	28.1787	28.4087
27.3649	27.75	27.5818	27.1099	27.3002
27.3605	27.4731	27.5329	27.4492	27.5517
27.751	27.6239	27.4044	27.1769	27.2653
27.8797	27.6714	27.633	27.6137	27.6081
28.3367	27.9739	28.074	27.8391	27.9155
27.7427	27.1331	27.2201	27.0044	27.1142
28.8708	28.726	28.5503	28.22	28.3188
27.8015	27.5525	27.4143	27.2151	27.4524
28.1559	27.6834	27.9454	27.5925	27.6714
28.5262	28.1212	28.0504	27.6662	28.0133
28.1794	27.8864	27.9851	27.7587	27.9868
28.4668	28.2646	28.1109	28.0711	28.2056
28.7097	28.7354	28.41	28.3007	28.5327
27.7541	27.6724	27.3791	27.5066	27.4217
28.3121	28.1948	28.268	28.1236	28.201
28.8859	28.9739	28.7823	28.5675	28.7152
28.3157	27.9217	28.0173	27.7857	27.9026
28.3563	28.2049	28.1074	27.9004	27.9725
28.2382	28.267	27.8081	27.8075	28.0755
28.293	28.1402	27.5992	27.3294	27.6693
28.1428	27.8619	27.5162	27.5516	27.6222
27.8995	27.8646	27.5238	27.4605	27.5031
28.7881	28.3278	28.4225	28.3525	28.4103
29.347	29.1721	29.1957	28.7847	28.9987
27.8815	27.7839	27.3901	27.3445	27.396
27.7258	27.6532	27.6131	27.431	27.476
28.8034	28.5701	28.5642	28.6081	28.7069
27.9783	27.6319	27.5434	27.3751	27.6382
27.8447	27.7781	27.5192	27.272	27.4656
28.6849	28.7125	28.6033	28.4744	28.6528
27.7587	27.6935	27.6429	27.0339	27.4
29.0921	29.1159	28.9498	28.7057	28.8755
28.2005	28.1179	27.8963	27.7937	27.8495
29.4009	29.3575	29.1548	29.0565	29.1017
28.2162	28.4086	28.0635	27.9857	28.025
30.3336	30.169	30.2359	30.049	30.1947
28.5938	28.4333	28.3801	28.0532	28.222
27.789	27.7599	27.4752	27.2843	27.4699
28.6537	28.889	28.7823	28.3784	28.705
27.987	27.805	27.7115	27.3755	27.6148
28.1015	27.7113	27.5199	27.4701	27.6461
27.4567	27.24	27.4588	27.2149	27.3202
28.0758	27.8324	27.5927	27.388	27.5688
28.6762	28.859	28.5536	28.4808	28.6167
28.3425	27.9793	28.0788	27.9765	28.1525
29.6266	29.1624	29.2967	29.3068	29.3614
28.5101	28.2371	28.2362	27.9097	28.0934
28.4302	28.1223	27.865	27.7133	27.9235
27.8968	27.7302	27.7781	27.4659	27.5694
28.6047	28.3156	28.2951	28.1808	28.1834
27.8264	27.5527	27.5201	27.3507	27.5378
28.7647	28.7433	28.4383	28.3106	28.456
28.2236	28.0924	28.0563	27.817	27.9509
27.4501	27.262	26.9369	26.777	27.0235
27.8212	28.1729	28.0432	27.7561	27.9266
29.1668	28.9466	28.8297	28.7489	28.9148
28.184	27.9659	27.7853	27.6489	27.7363
28.5668	28.4913	28.4309	28.0123	28.2693
28.3541	27.9004	27.5696	27.5621	27.7086
28.0135	27.7239	27.6896	27.5183	27.5635
27.5233	27.4632	27.4377	27.2355	27.1953
28.87	28.5657	28.2924	28.3666	28.5091
28.2003	27.99	27.8382	27.6569	27.8339
29.2814	29.0984	29.3223	29.1002	29.1316
29.0546	28.9486	28.8962	28.5585	28.7193
27.9316	28.1026	27.8206	27.8613	27.9423
28.6008	28.8609	28.798	28.5301	28.6826
28.5001	27.9373	28.2311	27.925	27.993
28.6222	28.412	28.3291	27.9366	28.1596
28.8652	28.491	28.516	28.4788	28.5395
27.7301	27.5262	27.4475	26.9856	27.1568
28.9942	29.0909	28.9366	29.118	29.0873
28.2451	27.891	27.9851	27.7563	27.8604
28.2639	28.1663	27.8532	27.6894	27.6707
28.2752	27.9487	27.8388	27.8999	27.7774
27.8414	27.6871	27.4545	27.2255	27.3362
28.9331	28.5429	28.5415	28.0503	28.3361
27.7421	27.8596	27.8216	27.5306	27.8469
28.8871	28.6459	28.6076	28.2327	28.4596
27.5629	27.5206	27.5133	27.1483	27.3322
28.5214	28.3816	28.2352	27.9165	28.1141
28.0284	27.7457	27.774	27.5478	27.6409
28.2214	28.4687	28.5201	28.1146	28.2946
28.9825	28.9947	28.4543	28.4345	28.6756
28.5651	28.1616	28.1992	27.8296	28.0498
27.6839	27.4187	27.3798	26.9487	27.2225
28.4727	27.8275	28.0832	27.5914	27.8901
27.7383	27.5263	26.9411	27.1728	27.2158
28.1141	27.9574	27.7648	27.7856	27.7347
28.2581	28.2157	28.1377	27.916	28.1042
28.1466	27.7288	27.9811	27.7936	27.8256
27.9886	27.8683	27.8609	27.7416	27.9311
28.0365	27.9147	27.4848	27.6225	27.672
27.9854	27.6762	27.3419	27.3121	27.4406
27.7719	27.7799	27.544	27.4214	27.5852
29.2444	28.8624	28.7686	28.4805	28.5478
28.1593	27.6235	27.6782	27.4736	27.4609
27.6302	27.4531	27.4805	27.1343	27.4227
28.4127	28.3855	28.1241	28.0636	28.0759
28.6718	28.2889	28.3097	27.9807	28.1632
27.6181	27.6693	27.6462	27.3924	27.5132
27.8703	27.4105	27.7644	27.4105	27.4011
28.0601	28.4261	27.948	27.9171	27.9626
28.3406	28.3657	27.8271	28.0932	28.1522
28.0429	27.7585	27.8287	27.5306	27.6403
28.4224	28.4343	28.2382	27.919	28.0624
28.2197	28.5139	28.3145	28.2058	28.3199
27.8291	27.6893	27.8947	27.4756	27.6816
27.1971	27.4817	26.9244	26.9012	26.8852
29.1293	29.1513	29.0181	28.8987	29.0551
27.5293	27.5616	27.4657	27.3166	27.4543
28.7363	28.472	28.5138	28.232	28.4077
27.653	27.0879	27.4014	27.0246	27.0959
27.9464	27.578	27.194	27.0987	27.1905
28.3266	28.3286	28.219	28.1257	28.2419
28.2459	28.2828	27.9144	27.6436	27.8646
27.638	27.2046	27.2176	26.929	27.1859
27.8514	27.7696	27.7038	27.5097	27.6801
28.6275	28.3563	28.2638	27.8613	28.0736
28.0473	28.0505	27.852	27.5216	27.8136
29.4467	29.3838	29.2157	29.2386	29.3909
27.3678	27.783	27.3526	27.2981	27.5092
28.0575	27.9057	27.8346	27.6046	27.8768
28.0474	27.944	27.7368	27.4468	27.4886
27.6473	27.2574	27.0385	26.9739	27.1747
27.4697	27.0008	27.324	26.9581	27.3255
27.9004	27.4691	27.4031	27.0815	27.1443
28.0037	27.761	27.8619	27.6348	27.6553
27.8399	27.9289	27.7253	27.5266	27.5991
27.7737	27.5636	27.4324	27.2394	27.4028
28.257	27.7207	27.6845	27.4674	27.6072
27.7176	27.5821	27.1872	26.6805	27.046
27.7791	27.4741	27.2645	27.0853	27.1778
27.7434	27.6433	27.6516	27.2912	27.5211
28.2344	28.3382	27.9945	27.7219	27.9974
27.7673	27.6269	27.5955	27.4595	27.5666
29.0978	28.9289	28.86	28.5546	28.8059
27.9698	28.035	27.9465	27.8067	27.9123
28.261	27.7195	28.1167	27.7137	27.9199
28.7306	28.666	28.4946	28.258	28.4062
27.9214	28.1634	28.1595	27.9553	28.1806
28.9157	28.5641	28.6378	28.4487	28.4711
27.6012	27.6842	27.217	26.9298	27.2818
28.226	28.1828	28.1453	27.845	28.027
28.7073	28.2337	28.32	28.0532	28.1965
27.8075	27.597	27.6142	27.5307	27.6515
28.8257	28.7122	28.497	28.3086	28.5277
27.8471	27.8775	27.5784	27.377	27.5244
28.1406	28.026	28.2345	27.7842	28.1104
28.6833	28.7377	28.6884	28.6851	28.7413
27.891	27.6992	27.5347	27.4309	27.5442
27.8894	27.892	27.7629	27.6042	27.5828
28.6072	28.5794	28.4234	28.2246	28.354
29.0686	29.0916	28.9601	28.7792	28.984
28.7327	28.5323	28.5179	28.3221	28.3583
26.7449	26.9898	27.1928	26.7772	26.9212
27.8593	27.7812	27.607	27.5064	27.7716
28.2684	27.8512	27.4989	27.6895	27.6209
28.5662	27.984	28.2075	27.9705	28.1549
27.4403	27.5464	27.2415	26.8472	27.0857
29.3106	28.8722	28.8845	28.6223	28.8739
27.7715	27.4271	27.1748	27.1724	27.3365
27.3991	27.1674	27.0747	27.09	27.1346
28.0505	28.2038	27.9813	27.71	27.7445
27.882	27.6464	27.5277	27.3139	27.3358
27.8121	27.5875	27.5988	27.4577	27.5542
28.605	28.3303	28.4717	28.3426	28.4408
28.9884	28.5865	28.2758	28.3151	28.3641
29.2648	29.401	29.4513	29.3516	29.4798
28.1074	28.0505	27.5767	27.6668	27.8017
28.2261	27.9779	27.9646	27.8086	27.927
27.8099	27.6548	27.4043	27.2536	27.4213
29.2433	29.1576	29.0918	28.6429	28.9858
28.6063	28.5044	28.1481	28.0584	28.1034
28.3456	28.0272	27.9052	27.7531	27.8425
27.9276	27.9091	27.8963	27.7213	27.869
27.7006	27.6078	27.4588	27.0545	27.3556
28.2957	28.5255	28.0921	28.0065	28.064
27.5769	27.5061	27.4225	27.1697	27.2926
27.6315	27.8257	27.6769	27.3046	27.5599
27.68	27.6454	27.6251	27.234	27.4121
27.2088	27.0646	27.0019	26.7875	27.0012
27.7626	27.6142	27.5828	27.2481	27.3814
27.7931	27.4197	26.9742	26.8641	26.9032
28.3829	28.6071	28.594	28.3528	28.5923
28.5458	27.8214	28.1479	27.6687	27.8699
28.3295	27.7754	28.1877	27.6322	27.9379
27.973	27.5491	27.3684	27.1417	27.4188
28.3908	28.4388	28.2975	27.9899	28.2141
29.1262	28.8489	28.8814	28.7541	28.8535
28.9361	28.9517	28.7636	28.7077	28.7414
27.8047	27.6477	27.4249	27.3251	27.5621
27.8426	27.5764	27.3535	27.2134	27.288
27.4509	27.6035	27.397	27.0965	27.2357
27.9006	27.9804	27.7207	27.6776	27.812
28.9584	28.3972	28.615	28.3078	28.3844
27.3591	27.551	27.5436	27.2535	27.3082
28.1349	27.926	27.7239	27.72	27.6519
27.2882	27.6971	27.5262	27.3376	27.6222
28.6861	28.2147	28.6501	28.2534	28.5015
29.5955	29.6237	29.4937	29.3046	29.4583
27.8837	27.9591	27.6744	27.696	27.7466
27.9921	27.736	27.7857	27.4953	27.5997
27.8381	27.7216	27.6855	27.3681	27.5192
27.3777	27.59	27.4595	27.0108	27.2697
28.01	27.577	27.5343	27.2221	27.5851
28.1961	27.8713	27.9913	27.7498	27.8771
28.9622	28.5929	28.7397	28.3856	28.5807
28.3576	28.1373	27.9205	27.4398	27.8366
27.532	27.7249	27.5763	27.1108	27.4471
27.7372	27.8075	27.5856	27.435	27.598
29.0222	28.4615	28.4456	28.2359	28.4004
28.1493	28.0603	27.8903	27.5236	27.8494
27.853	27.8754	27.5092	27.4139	27.6086
27.7761	27.9116	27.7685	27.5951	27.6884
28.2232	27.6286	27.685	27.4123	27.5821
28.2869	28.0357	27.69	27.7269	27.787
27.6219	27.6727	27.6074	27.3786	27.456
28.3434	28.2519	28.0621	27.7905	28.1051
27.6169	27.4582	27.4991	27.1804	27.3614
28.4836	28.3215	28.0738	27.7919	28.0611
28.0594	27.7225	27.5338	27.4144	27.4104
27.8095	27.5618	27.3239	27.3062	27.4487
28.6599	28.7002	28.7584	28.7631	28.7716
27.8531	27.8416	27.7066	27.562	27.6656
28.0957	27.7411	27.4274	27.2517	27.3059
28.7512	28.6271	28.3947	28.2538	28.3603
28.2565	28.0933	28.0014	27.914	28.0063
28.5757	28.1788	28.3802	28.1041	28.3151
27.9786	27.9334	27.6506	27.3926	27.5886
27.7953	27.4778	27.331	27.0681	27.2551
27.7137	27.4466	27.4482	27.1691	27.3167
27.5732	27.1671	27.0731	26.8842	27.1439
27.4689	27.2012	27.2357	26.7261	26.9502
28.4769	28.2939	28.0507	27.8753	28.0856
27.9947	28.0188	27.7301	27.5318	27.6975
28.7056	28.5084	28.4828	28.5639	28.5058
28.3134	28.0696	28.0117	28.0553	28.0358
27.7973	27.4107	27.3789	27.2069	27.3955
27.4101	27.3601	27.2032	26.9995	27.1551
28.5216	28.4911	28.2901	28.2779	28.3782
28.7899	28.9015	28.8828	28.6957	28.8176
28.566	28.5375	28.3364	28.3469	28.461
28.1865	27.8873	27.7915	27.6081	27.6841
27.7723	27.2077	27.6222	27.4057	27.5592
27.9664	27.7238	27.3773	27.2547	27.4826
27.6382	27.4775	27.49	27.2552	27.4055
28.2535	27.7553	27.8834	27.8243	27.7411
28.1665	28.1994	28.2584	28.0289	28.1582
28.4883	28.3131	28.025	27.9367	28.109
26.9549	26.991	27.0762	26.9537	27.089
29.331	28.975	28.7221	28.6077	28.7889
28.4055	27.9186	27.9339	27.7177	27.7655
27.9325	27.9869	27.8441	27.5827	27.6742
27.6886	27.0064	27.0492	26.9775	26.9892
28.3193	28.0963	27.9901	27.7723	27.8744
28.5501	28.3	28.2684	28.0024	28.141
27.5686	27.4868	27.3546	27.113	27.2703
28.0815	28.1467	27.9551	27.8065	27.7732
27.5928	27.6051	27.5168	26.8995	27.2671
27.467	27.3128	27.2673	26.8741	27.2106
27.704	27.5236	27.6079	27.3331	27.5394
28.1595	28.0962	27.8082	27.7973	28.0122
27.8135	27.9305	27.9751	27.6619	27.7735
27.9054	28.0241	27.8814	27.6333	27.8736
27.3575	27.4317	27.3937	27.2221	27.3473
28.4115	27.7082	27.4447	27.4159	27.668
28.8849	28.8601	28.5992	28.5711	28.5136
28.8432	28.6817	28.6699	28.3623	28.53
27.8676	27.6624	27.7975	27.4383	27.5193
28.0865	28.0762	27.9331	27.5751	27.9029
28.3969	28.2434	27.9714	27.8225	28.1366
29.113	28.83	28.651	28.5681	28.7064
28.5021	28.1578	28.1568	27.7745	28.0469
27.7679	27.5328	27.7538	27.2003	27.6128
27.6675	27.759	27.6653	27.4397	27.6187
28.9711	28.3756	28.1996	28.3237	28.366
28.0256	28.1458	27.8379	27.422	27.6956
27.5226	27.3662	27.312	26.9087	27.1806
28.1351	28.3665	27.7354	27.7248	27.9781
27.6044	27.3544	27.3003	27.2414	27.306
27.9881	27.8517	27.6453	27.4304	27.6095
29.7486	29.3414	29.3176	29.1182	29.2418
28.9599	28.729	28.4442	28.3294	28.5633
27.9765	27.7267	27.6261	27.1368	27.4318
28.7399	28.4104	28.4089	28.2173	28.2265
28.2302	28.3559	28.1293	28.0876	28.0807
28.3538	28.3027	28.4104	28.0442	28.2163
29.1798	28.7005	28.5786	28.4358	28.5863
27.4132	27.5411	27.2169	27.2237	27.2363
28.8505	28.3476	28.4433	28.2388	28.228
28.8227	28.7454	28.5663	28.4574	28.5903
27.8484	27.7911	27.5879	27.1122	27.3237
28.79	28.3304	28.3162	27.9248	28.2445
27.981	28.0009	27.6613	27.665	27.7573
27.9212	27.8483	27.4259	27.4198	27.477
27.6339	27.4796	27.4305	27.1775	27.2857
28.2655	28.3093	28.3832	28.163	28.4017
28.3709	28.2104	28.067	27.9763	28.1017
27.5123	27.1562	27.5959	27.2846	27.4695
28.1623	28.0512	28.0242	27.6888	27.8696
27.9642	27.8871	27.922	27.6466	27.8378
28.6684	28.3489	28.1871	28.2896	28.1973
27.8776	27.9284	27.9186	27.6488	27.7052
27.9929	27.8039	27.9402	27.5579	27.584
27.7895	27.5726	27.507	27.2444	27.4187
28.0816	28.0904	27.5439	27.5871	27.7101
28.193	27.6295	27.8989	27.7699	27.8621
27.762	27.7998	27.7932	27.5245	27.6083
27.4461	27.2864	27.4093	27.155	27.3386
28.2823	28.1141	27.9673	27.7648	27.9415
29.6538	29.4543	29.4636	29.3157	29.261
27.6713	27.7994	27.4776	27.226	27.3785
29.0927	29.2324	28.8696	28.7856	28.9395
27.9095	27.8026	27.7382	27.947	27.9356
28.2536	27.6867	27.8037	27.7446	27.7861
27.5042	27.4582	27.3796	27.1837	27.3787
27.9834	28.3325	28.1206	27.9827	28.1145
28.3198	28.3235	28.3103	28.1224	28.3484
27.8288	27.5829	27.5213	27.1674	27.4144
27.9557	27.4056	27.5566	27.263	27.4408
30.3529	30.12	29.8336	29.8361	29.9352
28.747	28.494	28.6159	28.4556	28.5013
27.8493	27.9228	27.8639	27.7598	27.868
27.7841	27.7607	27.7995	27.5107	27.6528
27.3655	27.395	27.2654	27.1047	27.3425
29.6136	29.3862	29.4584	29.1721	29.4583
27.79	27.8453	27.3052	27.1796	27.4625
28.6764	28.74	28.5245	28.4628	28.4378
28.7098	28.6784	28.7949	28.7044	28.7952
27.9789	27.6966	27.7381	27.3531	27.57
27.6799	27.6504	27.6905	27.3123	27.5278
28.7119	28.5705	28.3586	28.2411	28.2757
27.7636	27.2306	27.2377	27.1876	27.0187
28.0692	27.9963	28.0888	27.6619	27.8227
28.2812	27.8614	27.6856	27.6039	27.774
27.7673	27.4805	27.7023	27.2926	27.4325
27.9982	27.8125	27.8773	27.527	27.7776
27.9583	27.4176	27.2571	27.0088	27.1134
28.2307	28.2464	28.1086	27.7865	27.9528
27.9081	27.7795	27.9798	27.562	27.757
29.3765	29.5079	29.5145	29.2028	29.3764
28.1898	27.7566	27.7726	27.6368	27.7117
28.2177	27.8118	27.6404	27.7063	27.7362
27.9251	27.3214	27.5405	27.2237	27.2685
27.6615	27.6075	27.465	27.3755	27.4202
28.0747	28.206	28.2811	28.2074	28.2421
28.2395	28.014	27.8473	27.6287	27.8412
29.3286	28.9045	29.0411	28.75	29.0448
28.494	27.6398	28.0013	27.795	28.0677
27.9863	27.8517	28.0319	27.613	27.8687
29.5895	29.4048	29.2971	29.1336	29.2975
28.2741	28.1943	28.164	27.6565	27.911
27.669	27.1423	27.3121	27.225	27.3124
28.6737	28.6083	28.5182	28.3231	28.3859
27.5032	27.7817	27.5182	27.4796	27.4578
28.8089	28.414	28.5099	28.4522	28.5502
29.5232	29.7225	29.4439	29.3451	29.4237
28.4434	28.3976	28.0558	27.8464	28.028
27.8549	27.6572	27.4371	27.1913	27.3849
28.1851	28.0045	28.0378	27.7835	28.1345
29.6501	29.3955	29.2239	29.0877	29.244
28.009	27.8274	27.6935	27.6755	27.6612
28.8386	28.5183	28.557	28.1837	28.4227
28.1739	27.8722	27.7365	27.5777	27.6996
28.69	28.5888	28.5184	28.6064	28.6412
27.5477	27.444	27.2399	27.034	27.1683
28.0609	28.0266	27.7553	27.6648	27.6339
27.8044	27.7696	27.6387	27.1732	27.2911
28.3582	28.552	28.4829	28.1728	28.3039
28.1001	28.1399	28.1623	27.8549	28.0783
28.6922	28.8983	28.601	28.717	28.7664
28.3136	28.0596	27.9272	27.6832	27.8971
28.5161	28.083	28.4424	27.9268	28.2427
27.195	26.9157	27.1499	26.6482	26.8444
28.5602	28.3166	28.1511	27.7259	28.0087
27.7803	27.8184	27.5284	27.4846	27.5154
28.7674	28.5783	28.6078	28.2492	28.4542
27.5018	27.4541	27.5558	27.2874	27.5461
28.1658	28.1209	27.9513	27.8297	28.0171
28.0079	27.3583	27.654	27.5528	27.4843
27.8093	27.4494	27.3398	27.0886	27.2939
27.3338	27.4454	27.1302	26.8009	27.0663
27.9771	27.5802	27.3944	27.28	27.3363
27.5333	27.3877	27.1065	26.7462	27.1168
28.9207	29.0537	28.9223	28.9879	29.0109
28.1269	27.7841	27.8628	27.8454	27.8245
27.9271	27.6475	27.9139	27.75	27.9118
27.9566	27.6827	27.6538	27.427	27.5918
28.2751	27.9937	27.8285	27.5965	27.6894
28.9145	28.7747	28.9462	28.8211	28.9272
28.653	28.4017	28.2579	28.2131	28.3423
28.7211	28.6592	28.4096	28.2458	28.3645
27.7732	27.5511	27.8175	27.544	27.5992
27.454	27.5012	27.6089	27.2237	27.3402
28.4223	28.4415	28.121	28.0222	28.1042
29.1238	29.0051	28.8639	28.626	28.8484
28.832	28.5615	28.5241	28.3101	28.3933
27.583	27.686	27.4618	27.2882	27.4893
27.496	27.5691	27.2533	27.0939	27.2461
28.0555	27.865	28.1391	27.8748	28.0441
28.044	27.7609	27.5502	27.3429	27.5935
27.9768	27.4267	27.3786	27.0489	27.2678
28.0742	27.6321	27.7928	27.4933	27.6944
27.9735	28.0029	27.9027	27.5485	27.7531
28.6486	28.5261	28.3958	28.0739	28.303
28.0305	27.9384	27.6268	27.4967	27.5529
27.8887	27.5529	27.5779	27.2258	27.4602
28.1323	28.2168	27.9071	27.8439	27.8406
27.8639	27.7261	27.8681	27.7533	27.7096
28.59	28.3759	28.2453	27.6169	27.9479
28.6637	28.8641	28.8175	28.6681	28.775
26.9328	27.0123	27.2283	26.9385	27.0122
27.4799	27.5613	27.2585	26.7032	27.0738
28.9407	28.8791	28.6332	28.2091	28.4544
27.7941	27.6336	27.4739	27.0837	27.2907
29.0884	29.0118	29.0554	28.886	29.0677
27.6747	27.7749	27.3138	27.1943	27.377
27.8802	27.4344	27.6414	27.2614	27.3207
28.1255	28.3649	27.9417	27.906	27.9804
27.114	27.0576	27.0888	26.8466	27.0621
27.6095	27.2447	27.3428	26.993	26.9383
28.5081	28.5569	28.4038	28.2408	28.2656
29.0032	28.9205	28.7941	28.6644	28.7017
28.8365	28.763	28.5014	28.5168	28.6085
28.1884	28.1661	28.0492	27.7948	27.9653
28.3227	28.1418	27.9787	27.5301	27.8606
28.3224	28.2588	28.3802	28.1816	28.3072
28.2176	27.9803	28.074	27.6918	27.9202
27.7909	27.8019	27.6049	27.477	27.6487
28.5519	28.5262	28.4162	27.9519	28.0251
28.5468	27.9342	28.1539	27.8974	27.9815
28.471	28.092	28.3761	27.9403	28.2529
27.3931	27.7993	27.6661	27.3253	27.5161
28.0103	28.1789	28.0875	27.8318	27.7784
27.9455	27.4634	27.6283	27.2754	27.5166
29.1142	29.1534	29.0375	28.7764	28.9599
27.5125	27.284	27.1572	27.0091	27.1037
28.3264	27.9653	28.0715	27.7009	27.87
27.7747	27.8155	27.5346	27.4457	27.7011
28.4569	28.1914	28.1301	27.6611	28.0662
28.1955	27.9411	27.9152	27.6563	27.7498
28.5528	28.3331	28.1416	28.0653	28.2094
27.7825	27.9019	27.7826	27.5952	27.7044
28.2405	27.7697	27.3828	27.1717	27.5186
28.2772	28.5147	28.5135	28.0414	28.296
27.7658	27.8341	27.5407	27.4012	27.4601
28.3001	27.9145	28.0389	27.9123	27.9323
27.6495	27.6032	27.492	27.1429	27.3754
29.051	28.974	28.8915	28.7981	28.934
28.6029	28.1922	28.3182	28.1323	28.2106
27.297	27.3865	27.081	27.083	27.2205
27.5812	27.6368	27.5334	27.1229	27.3433
27.6305	27.6021	27.3558	27.0931	27.1598
28.1058	27.9323	27.9182	27.6578	27.8735
28.2427	28.2512	27.9484	27.8743	28.048
28.1092	28.0034	27.764	27.6898	27.7959
28.9342	28.7096	28.6146	28.3595	28.5414
27.6818	27.5465	27.2168	27.3006	27.3531
29.4522	29.5373	29.5329	29.3335	29.4601
28.2282	28.0927	27.7648	27.5839	27.5145
29.0177	28.8317	28.6389	28.6142	28.686
27.937	27.5249	27.6052	27.2397	27.5339
28.4395	28.2669	28.3351	28.1879	28.3338
28.6288	28.4959	28.5293	28.2815	28.4331
27.8222	27.5752	27.5194	27.5175	27.6145
28.4126	28.77	28.6152	28.6027	28.7656
28.1243	28.0825	27.9108	27.685	27.8259
28.8824	28.3226	28.5888	28.4703	28.5519
27.6693	27.8442	27.8899	27.5102	27.7327
27.6725	27.8659	27.894	27.6599	27.6721
27.8459	27.9828	28.0678	27.7627	27.8722
28.9373	28.7503	28.541	28.4213	28.4087
27.7602	27.0397	27.2423	26.8951	27.2138
28.0413	27.7373	27.6864	27.7373	27.7326
27.679	27.4905	27.431	27.2184	27.3357
27.5724	27.8182	27.6741	27.203	27.3914
28.5683	28.4771	28.4054	28.2267	28.3888
27.8184	27.6871	27.5769	27.3221	27.4696
27.3721	27.4768	26.9647	26.9833	27.2124
29.3602	29.0301	28.8856	28.8987	29.0847
27.6647	27.3952	27.5368	27.2965	27.3258
28.7625	28.3834	28.4808	27.9437	28.4356
28.4053	28.014	28.0136	27.981	28.131
27.5304	27.6539	27.489	27.4368	27.5602
28.1135	27.9035	27.5833	27.507	27.6369
27.8069	27.8436	27.8174	27.3811	27.663
27.7816	27.7324	27.3797	27.3385	27.5395
29.0556	29.2185	28.9642	29.0072	29.0001
28.1715	27.8721	27.9978	27.7847	27.8591
27.8157	27.717	27.2974	27.3874	27.5185
30.0073	30.0551	29.755	29.5846	29.7743
28.6989	28.5445	28.4804	28.26	28.4059
27.6091	27.7805	27.5005	27.2627	27.582
28.3835	28.4388	28.0909	28.0415	28.2512
27.8312	28.0437	27.9125	27.4999	27.6152
27.9075	27.9069	27.7896	27.448	27.6724
28.4925	28.4525	28.1245	27.9587	28.0546
27.9436	27.9036	27.5553	27.2916	27.5011
27.7299	27.4731	27.1374	27.2489	27.3139
27.2687	27.1237	27.4017	26.9728	27.1926
28.1817	27.9866	27.7502	27.8243	27.7127
27.9985	27.6313	27.5429	27.3828	27.4911
27.3034	27.691	27.3897	26.9313	27.2872
27.7293	27.2511	27.464	27.1944	27.292
27.7977	27.7063	27.6415	27.3554	27.3883
28.2183	28.0808	27.8265	27.7906	27.8605
29.5843	29.8094	29.7837	29.8858	29.903
27.9584	27.8987	27.6821	27.388	27.5135
28.2461	27.8862	27.9063	27.7672	28.0003
28.4332	28.2747	28.1284	27.9954	28.0297
27.8647	28.2138	28.0928	27.9952	28.0531
28.3797	28.0675	28.1315	27.9609	28.1338
29.0628	28.3559	28.3506	28.1933	28.4888
28.1807	28.1899	28.1729	28.0676	27.9574
28.4247	28.4122	28.1352	27.8219	28.0501
28.7039	28.565	27.9975	28.1774	28.2702
28.7388	28.3755	28.3988	28.1548	28.3285
27.9686	27.6579	27.6998	27.334	27.6795
28.4008	28.2313	28.346	27.9457	28.233
27.912	27.519	27.8145	27.3528	27.4855
28.2179	27.6943	27.6723	27.7021	27.7584
28.6356	28.1777	28.2993	28.0864	28.2295
28.8802	28.7545	28.5445	28.519	28.6177
28.4372	28.3096	27.9676	27.9929	28.0502
28.6309	28.0733	28.0982	27.7894	28.0604
27.7394	27.7499	27.366	27.1717	27.3605
28.0297	28.2861	27.8406	27.8641	27.8973
28.5349	28.1554	28.1702	28.1041	28.179
28.0621	27.569	27.7881	27.3427	27.6571
27.6372	27.3221	27.4513	27.3227	27.2452
28.4566	28.274	28.2817	28.1036	28.2504
29.5125	29.4201	29.2551	29.1628	29.3319
27.684	27.0728	27.3776	26.8992	27.2513
27.92	28.3305	28.0233	27.7607	27.9014
28.1818	28.253	28.1421	28.0048	28.1874
28.9971	28.6669	28.7594	28.4757	28.632
28.4526	28.2651	27.9324	27.5528	27.9631
28.4891	28.0006	28.1254	27.9331	28.1341
28.2305	28.167	28.0032	27.6047	27.8607
27.3618	27.5929	27.5125	27.0619	27.3167
28.5897	28.2817	28.3018	28.0957	28.22
27.666	27.816	27.2725	27.3052	27.5656
27.8	27.8662	27.4217	27.4625	27.4172
29.2648	29.2209	29.1272	28.9002	29.0846
27.9289	27.8141	27.5749	27.3941	27.4002
29.175	28.8172	28.8478	28.7668	28.8841
27.9084	27.8511	27.8544	27.6972	27.908
27.9584	27.9127	27.6702	27.3771	27.5808
27.9277	27.8117	27.649	27.3105	27.4476
28.3273	28.8308	28.586	28.3491	28.3768
27.3893	27.7125	27.3842	27.2644	27.2479
27.6899	27.7483	27.6267	27.4613	27.5041
28.1298	27.8649	28.0868	27.9107	27.8972
28.4677	28.1547	27.8232	27.8179	27.864
27.7918	27.7458	27.6062	27.5198	27.4997
28.2644	28.2019	27.8595	27.8467	27.7403
27.4672	27.0468	27.1677	26.9593	27.1338
28.3396	28.3091	28.1508	27.8897	28.0992
27.9754	27.7365	27.5491	27.2739	27.438
27.5133	27.5744	27.1387	26.8062	27.1507
28.0132	27.9136	27.8561	27.8941	27.9328
27.7919	27.7516	27.504	27.0816	27.3227
28.2241	27.8868	27.4934	27.5976	27.6982
28.0607	28.2536	28.1115	27.9125	28.0259
28.3614	27.9031	28.0639	27.6833	27.8388
27.8826	27.7884	27.6923	27.2877	27.5267
28.7717	28.7071	28.4692	28.1337	28.3258
27.7254	27.8855	27.5849	27.7756	27.7966
27.72	27.7302	27.689	27.3116	27.3973
30.2495	30.158	29.9633	29.8549	29.9625
27.8892	27.4222	27.2875	26.8391	27.2444
28.7619	28.7988	28.8612	28.8149	28.8374
27.4521	27.6702	27.484	27.1635	27.4131
28.9147	28.8406	28.6947	28.4874	28.6442
27.7873	27.402	27.3182	27.088	27.2253
28.91	28.5415	28.4887	28.2232	28.4039
28.2518	28.3591	27.9728	27.7182	28.0027
29.8016	29.4749	28.893	28.907	29.0445
27.8801	27.8863	27.5349	27.3348	27.3611
28.795	28.7011	28.5482	28.5571	28.5
27.9485	28.0512	28.1013	27.5664	27.8325
28.7188	28.8204	29.0168	28.7381	28.7898
27.6983	27.6874	27.4492	27.2929	27.5705
28.2054	27.9449	28.0139	27.7793	27.9094
29.6391	29.4977	29.6317	29.2864	29.4484
28.0361	28.2699	28.1052	27.8702	28.0705
28.2789	27.9229	28.0216	27.8296	27.8254
28.311	28.0789	27.9327	27.8128	27.9037
27.0923	27.1716	27.267	26.9438	27.2362
28.6936	28.3304	27.9012	27.791	28.1577
28.468	28.4726	28.3691	28.2206	28.2467
28.0215	27.9086	27.7986	27.4015	27.6598
28.4184	28.1401	28.0198	27.7824	27.8817
28.2267	28.1526	27.9281	27.9174	27.9507
28.1941	28.0756	28.1538	27.7945	28.0391
28.4434	27.8995	28.0097	27.821	27.9066
27.6609	27.2804	27.3422	27.1787	27.1403
28.1935	28.2898	28.0757	27.8817	27.9988
27.7454	27.722	27.5298	27.3868	27.4832
28.1682	27.5017	27.3075	27.3483	27.5969
27.934	27.5033	27.4512	27.2022	27.4065
28.0636	27.9117	28.0208	27.8948	27.9502
28.8159	28.6741	28.6735	28.4953	28.7158
28.338	28.2712	28.1905	28.0613	28.0008
27.7889	27.8199	27.6141	27.2887	27.468
29.0832	28.8635	29.065	28.9606	29.0218
28.1539	28.0782	27.9241	27.9462	27.9966
28.9387	28.6196	28.6588	28.805	28.8624
28.834	28.5469	28.5213	28.0523	28.3172
28.2357	27.8761	27.8043	27.5923	27.721
29.7948	29.7763	29.6857	29.3744	29.5524
28.8762	28.9296	28.5693	28.2612	28.585
28.2942	27.9531	28.1536	27.7515	27.8382
28.3636	28.2324	27.8586	27.6963	27.9258
29.9127	29.8206	29.9043	29.7712	29.9568
27.2678	27.7123	27.4185	27.5384	27.6559
28.54	28.0201	28.1684	28.0384	27.7454
28.4599	28.0309	28.0851	27.7736	27.8492
29.1008	29.0654	28.7427	28.5673	28.7909
27.5882	27.5819	27.4773	27.1215	27.3904
28.2509	28.1467	27.895	27.6824	27.8992
27.666	28.0007	27.9695	27.7395	27.8611
28.6417	29.0288	28.8168	28.7061	28.7481
27.8803	27.8558	27.8086	27.6227	27.7549
28.1543	28.0418	28.0117	27.6712	27.7463
27.7183	27.5178	27.2448	27.1908	27.3536
27.2534	27.3019	27.288	27.0797	27.2166
27.8431	27.9628	27.6694	27.3632	27.6855
27.7571	27.8559	27.7488	27.4047	27.5714
27.6334	27.173	27.0326	26.7456	26.8887
27.6646	27.3762	27.3533	27.1299	27.2917
28.7979	28.5494	28.5858	28.2437	28.3959
27.6928	27.3438	27.5446	27.1444	27.3368
28.8957	29.1058	28.9734	28.6009	28.8606
27.9446	27.6102	27.5104	27.4317	27.5555
27.8895	27.8796	27.8843	27.4851	27.7227
28.4193	28.1138	27.9793	27.6075	27.8284
28.2423	27.9339	27.791	27.6192	27.7086
28.3464	28.1445	27.7025	27.6733	27.6938
29.1004	28.9728	28.9595	29.0432	29.0484
28.9211	28.7416	28.6608	28.5264	28.5718
27.8562	27.5339	27.4105	27.3997	27.5115
28.1408	27.9647	27.881	27.6863	27.7658
27.8925	27.9325	27.4691	27.1082	27.3459
28.225	28.3688	28.3471	28.1019	28.3415
27.7859	27.5809	27.3198	27.2997	27.3284
27.9458	28.0602	27.8493	27.6658	27.7783
28.1818	27.633	27.6603	27.3837	27.4877
28.7038	28.5156	28.2781	28.0919	28.1371
27.503	27.5318	27.7332	27.5146	27.6355
27.9329	27.8372	27.7294	27.4333	27.6864
28.3969	28.4419	28.0693	28.0654	28.0522
27.9895	27.9979	27.7049	27.7639	27.74
28.1198	27.8163	27.9308	27.7094	27.8639
28.2006	27.7207	27.7281	27.4277	27.6877
28.2457	28.2043	28.2784	27.9841	28.1131
28.0767	27.7577	27.7863	27.5914	27.6705
27.5156	27.3638	27.5393	27.1397	27.1737
28.759	28.6425	28.6999	28.4391	28.572
27.7739	27.5282	27.276	27.3015	27.3567
28.7189	28.4635	28.232	28.0557	28.4036
27.7978	27.5902	27.66	27.2851	27.5601
28.0106	27.7031	27.5826	27.5227	27.6062
27.8785	27.5329	27.4754	27.2209	27.4944
27.975	28.0336	28.0158	27.7336	27.9287
28.93	28.9113	28.5828	28.5113	28.4551
27.9902	27.8546	27.7367	27.5683	27.6088
28.2289	27.7946	27.9101	27.8955	27.9885
28.0373	27.487	27.647	27.3236	27.5862
28.0567	28.1805	27.6583	27.6366	27.8339
28.8401	28.7111	28.5459	28.5786	28.6249
27.5095	27.3551	27.0762	27.1119	27.2702
28.0807	27.7324	27.5246	27.3504	27.5946
28.6323	28.3021	28.1798	28.1096	28.2161
28.1381	28.1229	27.7255	27.3741	27.4242
28.4224	28.1481	28.1005	27.9943	28.1459
27.9002	28.5356	28.3731	28.2093	28.3727
27.7958	27.6074	27.2773	26.9808	27.3499
28.8048	28.5288	28.5291	28.3235	28.4084
28.0105	27.7655	27.8511	27.4793	27.6827
28.2519	28.174	28.1273	27.7947	27.9601
27.7154	27.4965	27.5603	27.1667	27.3103
28.5382	28.4028	28.2913	28.1782	28.2774
27.6587	26.7787	26.8709	26.7741	26.8359
27.6934	27.433	27.1093	26.9675	27.2588
27.6858	27.5234	27.5246	26.9865	27.2792
29.402	29.222	29.2739	29.2323	29.2481
27.4446	27.6492	27.603	27.2885	27.3144
28.2444	27.6048	27.8011	27.5812	27.6205
28.4512	28.0466	27.9695	27.6253	27.8857
28.0795	27.8459	27.722	27.4642	27.7565
28.869	28.8518	28.6225	28.4242	28.668
28.6487	28.405	28.5721	28.4302	28.4454
29.3008	29.3397	29.0771	28.8538	29.1215
28.2576	27.7439	27.3525	27.3671	27.6496
29.1736	28.849	28.7545	28.5026	28.6794
27.9461	27.621	27.6552	27.4477	27.6475
28.6507	28.695	28.7804	28.5465	28.6774
27.476	27.8221	27.3038	27.0459	27.1554
28.5954	28.4589	28.2773	28.4748	28.3792
27.6675	27.1216	27.1308	27.1646	27.2859
28.2373	27.8488	27.4144	27.7915	27.6886
28.4817	28.296	28.1878	27.904	28.1313
27.6014	27.1049	27.2613	26.9392	27.1069
29.2249	28.9247	28.7528	28.5685	28.8207
28.9484	28.9427	28.7988	28.751	28.7868
27.3947	27.8785	27.3074	27.1869	27.1658
27.8435	27.6361	27.5228	27.4457	27.5139
28.0583	27.7781	27.672	27.3966	27.6428
27.9244	27.2592	27.3926	27.0371	27.3805
28.5653	28.423	28.1964	27.904	27.9609
26.951	26.951	26.868	26.4812	26.6889
28.1379	27.8065	28.0052	27.737	27.971
27.6083	27.3448	27.2133	27.0207	27.197
28.9369	28.8503	28.7665	28.4119	28.6343
28.1303	28.1123	28.0562	27.5872	27.8931
28.7436	28.5638	28.4125	28.215	28.3824
27.9392	27.795	27.6557	27.2926	27.5965
28.3871	28.1434	28.0747	27.7492	27.9033
28.0238	27.9075	27.7324	27.6047	27.776
29.9939	30.0527	30.135	30.1666	30.2127
27.9693	27.8569	27.6081	27.5139	27.5091
28.0875	27.8273	27.617	27.5409	27.6254
28.192	27.7788	27.904	27.6925	27.9075
27.7355	27.4726	27.2046	26.9558	27.158
28.0449	27.8731	27.6669	27.4818	27.6004
27.7055	27.5463	27.4228	27.2727	27.4003
29.1743	28.716	28.4772	28.397	28.4966
28.4993	27.6089	28.0667	27.5691	27.8905
28.3991	28.1327	28.0964	27.9857	28.1351
27.784	27.7575	27.5098	27.256	27.4625
28.0386	27.7663	27.7421	27.1654	27.3858
27.8116	27.6969	27.2937	27.2341	27.2255
28.1822	28.2991	28.2044	28.1026	28.122
29.5013	29.2001	29.2058	28.8604	29.141
27.7607	27.6219	27.469	27.1159	27.3319
27.9773	27.7163	27.4351	27.3717	27.3005
28.8395	28.8239	28.7322	28.5366	28.7565
29.616	29.4542	29.4482	29.3018	29.452
28.2499	27.972	27.6437	27.4419	27.617
28.8023	28.5619	28.714	28.4045	28.5462
28.2283	28.4847	28.3891	28.2315	28.3571
27.959	28.043	27.5403	27.1723	27.5467
27.6874	27.7264	27.6889	27.4349	27.6615
28.0536	27.8062	27.8593	27.6075	27.5783
27.6534	27.6166	27.5296	27.1248	27.3829
28.975	28.6419	28.8173	28.6484	28.7861
27.9539	27.3265	27.2828	27.1936	27.4166
27.4249	27.6619	27.508	27.266	27.4241
27.9703	27.6651	27.7654	27.488	27.5566
27.2719	27.8065	27.4661	27.3145	27.3049
27.867	27.261	27.4003	27.1892	27.4068
27.8402	27.6212	27.574	27.3987	27.4157
28.2351	28.2192	28.0197	27.8728	27.9869
28.4654	27.7309	27.8102	27.3993	27.6272
27.8959	27.6112	27.7101	27.6474	27.5876
27.9192	27.7566	27.646	27.3304	27.6447
27.1111	27.4478	27.5142	27.1879	27.2215
28.9036	28.5716	28.5508	28.4308	28.5756
29.5003	29.4024	29.0572	28.9977	29.1174
28.2267	27.8379	27.9793	27.7458	27.7942
28.7979	28.5784	28.5592	28.4761	28.5238
27.7734	27.7341	27.2486	27.2933	27.282
28.3216	28.1619	27.9693	27.8066	28.0374
28.1034	28.2205	28.0285	27.6403	27.8264
27.5667	27.0954	27.2466	26.9983	27.199
28.1375	28.1438	28.1962	27.8889	28.029
27.7253	27.7214	27.4775	27.0238	27.3652
27.3771	27.0872	27.188	26.8341	27.2119
29.1938	28.7495	28.8117	28.5805	28.7042
27.9496	27.652	27.5311	27.5739	27.5752
27.4812	27.718	27.5423	27.4651	27.5565
28.0668	27.796	27.5709	27.32	27.5926
27.9136	27.9222	27.9723	27.6777	27.7269
27.3722	27.2542	27.1057	26.9483	26.9462
28.014	27.7115	27.3499	27.2404	27.4487
27.7604	27.6877	27.7265	27.6673	27.7688
27.4899	27.2877	26.9682	26.8971	27.1763
28.684	28.4787	28.521	28.3013	28.4308
28.1339	27.8214	27.6812	27.4363	27.6026
28.1092	27.5295	27.6188	27.1985	27.4358
28.331	28.2937	28.3043	27.9825	28.2546
28.2262	28.1146	27.9125	27.8444	27.8834
28.1899	28.0242	27.251	27.2581	27.4988
27.9881	27.8303	27.699	27.5038	27.5798
28.0149	27.5312	27.6124	27.2432	27.4218
28.1655	27.9213	27.792	27.3781	27.6566
28.2448	27.8119	27.7156	27.6215	27.6803
28.2413	28.3234	28.0676	27.9756	28.1053
28.4033	28.0571	27.8204	27.5461	27.8838
27.8455	27.5528	27.4365	27.2074	27.5152
27.8987	27.6327	27.758	27.4956	27.7326
28.5415	28.0691	28.0829	27.8493	27.7898
27.7155	27.3248	27.2606	27.1722	27.2841
28.3502	27.7907	28.0307	27.5989	27.7429
28.0877	27.6406	27.7374	27.219	27.5576
28.0348	28.2291	28.2118	28.0733	28.1604
27.9233	27.6087	27.3581	27.2181	27.3721
27.9908	28.3942	28.133	27.7292	28.0157
27.325	27.3838	27.3119	27.2238	27.1262
27.7045	27.7672	27.6779	27.5879	27.6729
27.7135	27.3552	27.3768	26.9683	27.1408
27.7572	27.7113	27.5197	27.1027	27.3475
28.1853	28.3054	27.8862	27.8647	27.99
27.6385	27.6358	27.2893	27.3496	27.4335
27.9346	28.0907	27.3619	27.2945	27.5125
28.0989	27.9066	27.7514	27.3242	27.4576
28.676	28.6493	28.4432	28.321	28.3324
29.0251	28.7933	28.8715	28.6908	28.8275
27.4004	27.7332	27.4045	27.3771	27.5263
28.1508	27.9645	27.7557	27.6874	27.694
28.3149	27.9247	27.8468	27.6552	27.9288
28.2954	28.0973	28.1601	27.8808	27.9898
27.4733	27.4289	27.3628	27.2739	27.5
27.9073	27.9363	27.5838	27.6225	27.6707
29.3869	29.0835	29.106	29.0484	29.0696
28.2624	28.1436	28.0647	27.6524	28.062
27.7758	27.5547	27.4195	27.2578	27.5129
29.4201	29.4266	29.243	29.0934	29.1034
29.0822	29.0369	28.8755	28.8681	28.9427
27.8264	27.7298	27.3921	27.1094	27.282
27.8497	27.4148	27.5163	27.1555	27.3044
27.475	27.2845	27.0279	26.9113	27.123
28.3142	28.0767	27.7004	27.7661	27.6626
28.0367	27.6568	27.3592	27.0857	27.2663
27.3599	27.1808	27.2932	26.9235	27.2609
28.3401	28.0523	28.043	27.9123	28.1104
27.8218	27.9564	27.7585	27.6489	27.8722
27.7045	27.0928	27.3125	27.0569	27.2896
27.5572	27.6777	27.6664	27.3451	27.4168
28.6655	28.7753	28.7998	28.6169	28.7599
28.4108	28.2464	28.1494	27.5742	27.8697
28.776	28.4402	28.4923	28.3497	28.4072
29.0938	28.9976	28.981	28.8613	28.996
29.247	29.4488	29.032	28.9234	29.1645
28.3677	28.2729	28.1451	27.994	28.0574
27.5604	27.2325	27.2033	26.8582	27.0018
28.28	27.8655	28.017	27.8678	27.9429
27.7971	27.6104	27.8093	27.4419	27.5728
27.9148	27.713	27.8388	27.5148	27.6266
28.0112	27.9743	27.88	27.7532	27.9038
27.7297	27.6589	27.3019	27.1656	27.2432
28.4261	28.1251	27.9712	27.7315	27.8707
28.5526	28.201	28.3906	28.1192	28.1716
27.5405	27.3384	27.2871	27.1658	27.3127
28.9034	28.803	28.6518	28.5349	28.7493
27.6446	27.3807	27.6324	27.3681	27.4569
28.3614	28.3304	28.2626	28.0435	28.2104
28.8221	28.7405	28.2774	28.1076	28.2258
27.9202	27.9824	27.7214	27.6076	27.5598
28.0808	28.0293	27.7868	27.5401	27.7922
27.9576	27.8717	27.6585	27.5298	27.6635
29.2255	29.0256	29.0501	29.0613	29.0768
28.7782	28.6789	28.4993	28.3211	28.4594
28.1185	28.0135	27.704	27.5352	27.6725
27.9596	28.0947	27.8458	27.6348	27.7776
28.1537	28.2941	28.1501	28.2581	28.2898
28.2221	28.2183	28.1964	27.9601	28.1161
27.4652	27.8143	27.5405	27.1796	27.5515
28.9647	28.6884	28.7681	28.5524	28.6699
27.809	27.702	27.6557	27.1385	27.4486
28.6573	28.272	28.3029	28.0596	28.1829
28.649	28.7144	28.5945	28.4879	28.5569
28.4537	27.9427	27.8812	27.7861	27.8185
28.3669	28.1622	27.9985	27.7923	27.9992
27.678	27.7877	27.8596	27.6307	27.6858
28.5277	28.3196	28.0063	27.9409	28.1132
27.4443	27.5184	27.2839	26.8976	27.1197
27.9977	27.8268	27.8392	27.511	27.6296
27.7602	27.9107	27.7317	27.6304	27.7734
[truncated: 1,001 more rows]

## Sheet: EDFig7_10-fold_normalized_AICc
6-fold model	7-fold model	8-fold model	9-fold model	10-fold model
28.7494	28.7022	28.7111	28.553	28.4997
28.5028	28.1536	28.2544	28.0516	28.2244
29.5846	29.4936	29.5052	29.2333	29.2037
27.8138	27.6079	27.5343	27.4936	27.5612
28.4228	27.9357	27.8583	27.8627	27.8818
28.2974	27.8101	27.7659	27.6461	27.5832
28.1482	28.0624	27.8591	27.8075	27.7026
28.1084	27.6578	27.6934	27.6479	27.6157
28.97	28.6669	28.7502	28.7502	28.5156
27.7823	27.7481	27.8089	27.6483	27.4897
29.0446	28.6098	28.6373	28.6518	28.5542
28.8186	28.5159	28.7985	28.7133	28.5787
28.1417	27.6908	27.4684	27.4579	27.4298
29.266	29.1739	28.9217	28.8484	28.7335
27.9371	27.8692	27.6513	27.5421	27.4407
27.9014	27.8242	27.632	27.6505	27.4789
27.4857	27.8056	27.5943	27.4763	27.4244
28.4825	28.5654	28.509	28.4726	28.3858
28.7226	28.7164	28.5378	28.5484	28.3801
27.8869	27.6094	27.3409	27.3994	27.3048
28.1344	27.9294	27.7659	27.7219	27.5051
28.1653	27.9957	27.8544	27.7531	27.6055
28.4237	28.3204	28.2721	28.2707	28.1247
28.0526	27.73	27.8489	27.5912	27.5947
28.1222	28.0948	27.7983	27.8791	27.8377
27.6598	26.8823	27.3727	27.162	27.1203
27.7875	27.6705	27.3901	27.3988	27.3082
28.9734	28.5697	28.4669	28.5856	28.4524
28.238	28.2481	27.857	27.8567	27.8005
27.9368	28.1791	28.0092	27.8223	27.6838
28.6028	28.51	28.4178	28.3544	28.1863
28.5046	28.2321	28.0917	28.121	28.0658
27.6941	27.6595	27.6875	27.896	27.6958
28.241	28.0994	27.7886	27.7833	27.7212
27.7477	28.1557	28.1987	28	27.8548
28.4103	28.1629	28.1395	28.1955	28.1467
28.0394	28.0029	27.5764	27.7029	27.5546
27.9328	27.9285	27.709	27.6356	27.5404
27.8184	27.4882	27.4179	27.4889	27.3567
28.3948	27.9541	27.92	27.8379	27.6954
28.138	27.8158	27.7114	27.6287	27.5896
27.961	27.956	27.6707	27.7656	27.6832
28.3912	28.2495	28.2022	28.1106	27.9535
28.6058	28.5879	28.3967	28.2527	28.2486
27.6305	27.4139	27.1903	27.1591	27.011
27.6295	27.7232	27.5103	27.5274	27.5164
28.1724	28.1872	28.2029	27.9764	27.8629
29.3665	29.0892	28.9617	29.0513	28.8112
27.8182	27.9448	27.4979	27.6487	27.4701
28.2874	28.0158	27.8177	27.9489	27.8563
28.0294	28.1355	27.7128	27.7905	27.6044
27.4347	27.3807	27.3219	27.2466	26.9946
28.6972	28.3693	28.1523	28.1531	27.9752
28.8843	28.5986	28.4727	28.4817	28.325
27.681	27.4528	27.2567	27.3357	27.1328
28.0918	27.5405	27.5067	27.5308	27.4918
27.9794	27.964	27.6277	27.7382	27.6074
27.6497	27.94	27.7992	27.8815	27.6905
28.2307	27.9694	27.8657	27.8691	27.7508
27.1755	27.3042	27.1159	26.9417	26.9313
27.8939	27.7599	27.5975	27.5457	27.4149
27.7303	27.312	27.33	27.1088	26.9528
28.0742	28.3085	27.9749	27.9274	27.9859
27.0998	27.3939	27.1798	27.2511	26.967
28.4145	28.3212	28.1933	28.0243	28.0381
27.8276	27.3421	27.4141	27.1714	27.1552
29.233	29.2	29.1279	28.9702	28.9391
28.3537	27.8286	27.9586	27.8863	27.8252
28.3739	28.4171	28.2582	28.2769	28.1908
28.1471	27.7495	27.6824	27.7715	27.5506
28.1959	28.0982	27.6156	27.8926	27.7369
28.678	28.5836	28.4061	28.3918	28.2655
28.1051	27.8452	27.7847	27.5936	27.64
28.4602	28.7699	28.541	28.6985	28.6745
28.6461	28.6877	28.6584	28.6228	28.5686
27.515	27.5012	27.4301	27.2505	27.2641
28.4586	28.3252	28.1984	28.0852	28.0866
28.0916	27.7023	27.8327	27.717	27.5751
27.7578	27.2542	27.2728	27.1854	27.0225
27.5603	27.6836	27.5935	27.658	27.5377
28.0846	27.5859	27.5349	27.5867	27.5156
28.4557	28.0372	27.9987	27.7569	27.73
28.0677	28.0243	27.9189	27.9431	27.7727
28.3794	28.0163	27.8108	27.8198	27.7307
28.0131	27.9243	27.4669	27.6472	27.5758
28.1387	28.2768	28.0499	27.9486	27.9026
28.8554	28.8182	28.8242	28.6659	28.5665
28.6575	28.5431	28.6518	28.5206	28.3589
27.6903	27.6029	27.8274	27.7314	27.6055
30.1727	29.7363	29.8106	29.8535	29.7898
28.3357	28.0788	27.8893	28.1172	27.8728
27.6979	27.4607	27.2534	27.3037	27.1435
27.9866	27.3123	27.5486	27.5294	27.4752
27.9919	27.8763	27.8404	27.8773	27.7263
28.1958	27.5609	28.1673	27.9945	27.9968
28.3611	28.097	27.9707	27.9853	27.913
28.3608	28.152	28.0433	28.0584	28.0214
29.0022	29.0876	28.7087	28.7408	28.6092
29.4697	29.1245	29.1259	29.0382	28.9168
28.1993	28.0374	27.9171	27.9002	27.7759
28.3021	27.8654	27.8952	27.8204	27.798
28.0746	28.1176	28.2095	28.1606	28.1007
28.3599	28.0542	28.0308	27.8206	27.771
28.4467	28.1538	27.8511	27.9219	27.797
28.7281	28.289	28.4518	28.2101	28.1306
28.0618	28.0141	27.5996	27.6536	27.5858
28.1737	28.1585	27.765	27.552	27.5996
27.8019	27.4127	27.4186	27.3376	27.1966
28.8245	28.7885	28.6837	28.5455	28.4526
28.5651	28.454	28.1358	27.9572	28.0069
27.7887	27.6244	27.5026	27.1825	27.1789
27.6846	27.9137	27.7122	27.566	27.5314
27.9878	27.8564	27.819	27.7008	27.644
27.8436	27.8557	27.6349	27.735	27.5746
29.2914	29.4898	29.3193	29.2319	29.0077
28.319	28.5797	28.1494	28.1759	28.187
27.8067	27.2047	27.474	27.4648	27.3153
29.0477	29.0001	28.7869	28.7667	28.73
28.8071	28.8488	28.895	28.8759	28.9089
28.1889	28.3533	28.0618	28.1503	28.1357
28.4388	28.4222	28.2322	28.188	28.1179
28.1961	27.9293	27.913	27.8903	27.8696
27.8514	27.3423	27.4005	27.2593	27.2333
28.5619	28.2887	27.9343	28.1108	27.8219
28.9308	28.7772	28.8167	28.6249	28.668
28.6654	28.3762	28.3188	28.2952	28.0938
27.9963	27.5299	27.5206	27.2776	27.2545
27.6735	27.2468	27.3245	27.1132	27.0986
28.3566	27.9987	27.9682	27.9569	27.761
28.1331	27.8821	27.7859	27.891	27.837
28.3695	28.0661	27.8454	27.8467	27.9556
28.2319	27.9195	27.7472	27.7287	27.6196
27.5658	27.4859	27.1661	27.186	26.9947
28.3419	27.8494	27.988	27.9599	27.9428
28.0153	28.1396	28.0426	28.1439	27.9406
27.7505	27.5604	27.6978	27.4762	27.5286
29.5866	29.3555	29.2439	29.2814	29.1268
26.9836	27.1911	27.0531	27.0342	26.9032
28.0931	27.9492	27.9563	27.7945	27.731
29.0256	28.7739	28.5698	28.5473	28.5303
29.5674	29.5342	29.5646	29.4909	29.3703
27.7159	27.6257	27.2328	27.4234	27.1899
28.0839	28.2335	28.1096	27.8389	27.7993
27.8403	27.7981	27.5632	27.4303	27.3866
27.8747	28.3103	28.1678	27.929	27.9343
28.3337	28.1078	28.0172	27.7685	27.6518
27.7904	27.4216	27.5392	27.3217	27.3093
28.8356	28.7766	28.6773	28.6299	28.4438
28.1147	28.1255	28.1694	27.9862	27.9047
28.7864	28.4777	28.3558	28.3137	28.2182
28.7423	28.6262	28.42	28.5224	28.5334
28.8308	28.7586	28.4992	28.5413	28.3962
29.0021	28.6536	28.7026	28.6465	28.4973
28.1536	27.9329	28.0248	27.6388	27.7124
27.9205	27.7062	27.6706	27.5462	27.3473
28.0778	27.7156	27.613	27.7859	27.6596
28.6746	28.5239	28.4522	28.3194	28.162
27.589	27.9176	27.5738	27.6407	27.4208
27.9729	27.6813	27.3447	27.2315	27.1258
28.5231	28.2286	28.4149	28.3832	28.4142
28.2649	27.9166	27.9884	27.8732	27.6466
27.8138	27.6994	27.4638	27.3683	27.2191
27.6827	27.4898	27.6235	27.4566	27.4435
27.7763	27.6656	27.7162	27.4818	27.3212
27.8911	27.4073	27.4578	27.259	27.2438
27.9329	27.9694	28.0538	27.9047	27.9054
27.9768	27.4516	27.5238	27.4838	27.3988
28.6607	28.5289	28.5509	28.4467	28.4041
27.7213	27.5521	27.4275	27.3531	27.3242
28.5546	28.5606	28.3936	28.3915	28.1988
27.8986	27.6049	27.5039	27.4757	27.3808
28.3167	28.1862	28.0571	27.9561	27.8496
29.9274	29.9921	29.9067	29.7274	29.8145
28.5862	28.3806	28.3145	28.094	27.8198
28.5481	28.5639	28.3919	28.4705	28.3305
28.1024	27.84	27.7907	27.461	27.5819
29.2854	29.1935	29.1567	29.0041	28.958
29.0459	29.0838	29.0469	28.8627	28.9649
28.2232	28.1451	27.9835	28.0506	28.019
28.7569	28.4068	28.3369	28.2706	28.274
28.2166	28.1248	27.5974	27.7982	27.7278
27.8217	27.5817	27.4944	27.4335	27.1393
27.6891	27.6812	27.4312	27.5616	27.2369
27.8022	27.5475	27.4508	27.3016	27.4389
28.0482	28.1326	27.8856	27.8507	27.6717
29.1593	29.2767	29.0672	29.0427	28.8811
27.8028	27.3738	27.4521	27.3719	27.2639
27.6276	27.3699	27.5593	27.5519	27.4752
27.8213	27.4074	27.3091	27.3151	27.2157
28.0123	28.0341	27.9999	27.7786	27.5944
27.5486	27.6223	27.6562	27.5401	27.5929
28.1599	28.2184	27.9767	28.0549	27.9668
27.332	27.3846	27.4307	27.297	27.1674
28.1146	27.9303	27.8614	27.6544	27.7349
27.9752	27.6486	27.4627	27.3666	27.2441
27.8539	27.4709	27.2315	27.0766	27.146
28.1233	28.253	28.2283	27.8377	28.0182
27.1877	27.4532	27.2778	27.1249	27.1362
27.7824	27.3119	27.5246	27.2389	27.1323
28.5504	28.7017	28.4411	28.4838	28.4415
27.7609	27.3332	27.5154	27.4795	27.1669
27.9492	27.8213	27.7016	27.6408	27.4652
28.9095	28.724	28.6562	28.6203	28.4919
28.1914	27.9817	27.8814	27.9756	27.8755
28.1946	28.0063	27.7398	27.8262	27.5479
28.5112	28.6742	28.6958	28.4939	28.5462
27.4225	27.4806	27.3702	27.4383	27.3984
28.3075	28.3784	28.2167	28.161	28.129
28.042	27.8046	27.8068	27.7999	27.6528
27.3834	27.3568	27.458	27.3106	26.9427
27.8087	27.3043	27.1973	27.1326	27.1172
27.5218	27.4469	27.2827	27.3008	27.1801
27.8345	27.6956	27.6426	27.5935	27.4248
28.786	28.8603	28.6889	28.6459	28.4915
28.1747	27.9607	27.6844	27.5949	27.4941
27.8697	27.6673	27.4008	27.4035	27.2083
29.7089	29.4873	29.2937	29.5104	29.2653
27.7712	27.5766	27.6225	27.3749	27.4818
28.2915	28.1483	27.7732	27.6672	27.6516
28.6511	28.5086	28.5431	28.566	28.5866
27.8807	27.5997	27.4516	27.4178	27.3076
27.703	27.4816	27.1438	27.1463	27.0197
27.2796	27.4522	27.2003	27.1371	27.1933
28.577	28.5505	28.3542	28.2194	28.3009
28.5443	28.5231	28.3788	28.3378	28.3813
27.8727	27.4994	27.4311	27.4843	27.3343
28.0532	27.8795	27.7033	27.6811	27.6096
27.8635	27.5622	27.6071	27.5237	27.4728
27.5748	27.6401	27.4413	27.4238	27.2287
27.6443	27.5682	27.4266	27.2919	27.3636
28.1531	27.9196	27.7128	27.7569	27.6374
27.8126	27.7212	27.2392	27.4734	27.2806
28.0411	27.509	27.4499	27.5442	27.3798
28.9248	28.7338	28.4891	28.5838	28.3349
28.4016	28.4574	28.1313	28.2762	28.062
27.6643	27.6189	27.5148	27.5246	27.3986
28.097	27.7595	27.5821	27.6843	27.4646
28.6105	28.1122	28.2239	28.2111	28.192
27.2545	27.2472	26.9387	26.9918	27.0297
29.6538	29.3017	29.3766	29.3241	29.2921
28.4204	28.1722	28.2137	28.027	27.8318
27.6374	27.3763	27.429	27.1409	27.1031
28.2082	28.2687	27.9974	28.2164	27.946
27.7843	27.7952	27.737	27.5698	27.5802
27.3169	27.3326	27.1915	27.167	27.0805
27.5117	27.4317	27.2804	27.2251	27.2518
27.9476	28.107	27.8361	27.8157	27.584
28.3216	28.011	28.1369	28.1388	28.012
28.2747	28.0669	27.8089	27.8768	27.8228
27.7363	27.4469	27.2942	27.4119	27.2233
27.369	27.6206	27.4497	27.4701	27.3667
27.9322	27.6931	27.7331	27.72	27.4943
29.0081	29.1212	29.1155	28.8275	28.7876
28.7421	28.4523	28.2273	28.2314	28.2516
27.9894	27.4996	27.6053	27.5142	27.4149
28.5622	28.1627	28.1399	28.1685	28.0974
27.7673	27.7538	27.3442	27.1618	27.1964
28.1246	27.7615	27.786	27.5994	27.4946
28.3322	27.8536	27.8477	27.8019	27.9193
28.3812	28.4259	28.1204	28.1905	28.088
28.1221	27.9531	28.0123	27.9614	27.8988
29.2867	29.0028	28.8156	28.7674	28.8634
28.4539	28.4493	28.1251	28.1293	28.041
27.9419	27.6263	27.5323	27.4331	27.4466
28.5028	28.1116	28.245	28.0529	27.9053
28.0904	27.6221	27.4537	27.6685	27.5149
28.3618	28.1642	28.1013	28.0918	28.0032
29.0405	28.7871	28.72	28.7761	28.6352
28.2963	28.1674	28.1594	28.0732	28.0302
28.2069	27.9962	27.7847	27.856	27.7463
29.3566	28.916	28.9108	28.8197	28.5422
28.4779	28.1721	28.2372	27.9831	27.8559
27.877	27.5212	27.7324	27.4393	27.4398
28.5145	28.2871	28.3499	28.3437	28.3084
28.3091	27.981	28.0686	27.8338	27.7695
28.611	28.6171	28.3877	28.2155	28.2249
27.8586	27.9809	27.5981	27.6296	27.4445
28.8456	28.5854	28.7476	28.7008	28.755
28.6833	28.5717	28.5271	28.4165	28.17
29.1197	28.9641	28.8485	28.7341	28.7196
27.5566	27.7409	27.625	27.4892	27.4873
27.9913	27.6572	27.7027	27.7131	27.69
27.7639	27.2016	27.2143	27.3208	27.1783
27.7465	27.6153	27.391	27.2996	27.3408
28.5535	28.6031	28.4158	28.4521	28.4267
28.17	27.7278	27.7571	27.7873	27.7053
27.8237	27.4975	27.3584	27.3155	27.2145
27.6882	28.0268	27.7984	27.7829	27.7102
28.6068	28.4336	28.1972	28.1736	28.1732
28.2839	28.0838	27.9267	27.8163	27.6802
28.0603	27.9461	27.6642	27.6947	27.6943
28.0201	27.3551	27.6428	27.5205	27.3448
27.7451	27.6233	27.5258	27.2593	27.1621
27.7146	27.5906	27.5649	27.3278	27.3081
27.6062	27.5376	27.4626	27.4381	27.3436
28.2718	28.0104	27.7594	27.7031	27.6741
27.3455	27.3446	27.1604	27.4217	27.1264
28.2674	28.093	27.8944	27.9864	28.002
27.8194	27.4856	27.6135	27.6351	27.4851
29.0707	28.707	28.7904	28.6499	28.636
27.889	27.6837	27.5459	27.5559	27.3269
28.1902	28.0691	28.1784	28.1356	28.0985
28.0461	27.7835	27.4771	27.4327	27.4035
27.7864	27.5984	27.3995	27.352	27.2144
27.873	27.513	27.6164	27.3988	27.2824
28.096	27.7671	27.672	27.6451	27.3993
28.2131	28.2242	28.423	28.2667	28.2501
28.4134	28.3459	28.2103	28.224	27.9076
27.6452	27.6187	27.5475	27.5861	27.4466
28.7966	28.918	29.0146	28.8351	28.7308
27.9093	27.7773	27.4577	27.5555	27.4206
28.5789	28.2098	28.1848	28.2005	28.172
27.6272	27.3733	27.4126	27.3541	27.2032
27.3528	27.3307	27.3271	27.0973	27.0958
28.3307	28.168	28.2315	28.0973	28.045
28.4448	28.2296	28.1316	28.1617	27.9031
28.893	28.703	28.4949	28.6556	28.4078
28.2472	28.009	27.7856	27.8679	27.6713
28.8535	28.8423	28.7036	28.5602	28.4733
28.5517	28.357	28.2704	28.1283	28.0478
27.8521	27.772	27.4203	27.3484	27.2617
27.6736	27.7212	27.7269	27.6996	27.4681
27.9399	27.4076	27.4612	27.3198	27.1194
28.8142	28.7525	28.7525	28.591	28.6352
28.2952	28.0863	27.8616	27.7657	27.6635
28.015	27.8075	27.7045	27.6625	27.4334
27.8356	27.6238	27.6795	27.5271	27.4027
28.8231	28.5983	28.7761	28.6432	28.5454
28.1294	28.389	28.2508	28.2691	28.0182
27.6852	27.7003	27.5206	27.569	27.3083
28.0015	27.7697	27.5712	27.5501	27.4525
28.6043	28.0301	28.1745	28.1459	27.9793
27.6732	27.9331	27.9317	27.6901	27.9658
27.9521	27.8136	27.5253	27.5085	27.4242
28.3238	28.2882	28.044	28.0419	28.0014
28.119	27.7872	27.5156	27.6591	27.4175
27.8135	27.6857	27.6224	27.5161	27.1299
27.9076	27.4442	27.6186	27.507	27.3088
27.5166	27.2935	27.3722	27.3334	27.2391
28.3681	28.2912	28.2911	28.1607	28.1507
28.7438	28.6611	28.5439	28.3959	28.1617
27.6783	27.7155	27.4562	27.2903	27.4338
27.6518	27.2739	27.0596	27.0414	27.0958
27.676	27.5255	27.3347	27.3968	27.2147
27.199	27.365	27.2127	27.148	27.0384
28.5443	28.5184	28.3482	28.3244	28.1961
28.3129	27.8581	27.8939	27.8868	27.8585
29.0678	28.5553	28.5183	28.3039	28.2009
28.2309	27.5939	27.6685	27.7978	27.5417
27.8508	27.7119	27.5189	27.3378	27.3514
28.9525	28.6624	28.487	28.3828	28.3479
28.233	28.0072	27.7748	27.8757	27.7997
28.222	27.7899	27.7675	27.6955	27.6075
27.9862	27.7406	27.6453	27.5051	27.3177
27.9985	27.9982	27.8871	27.8996	27.6477
28.5598	28.3954	28.2478	28.3102	28.1816
28.0384	27.9898	28.0585	28.1175	28.0339
28.1704	27.9567	27.7723	27.8635	27.716
27.6042	27.5312	27.3958	27.3627	27.1531
27.9506	27.5849	27.6655	27.4756	27.3539
28.068	27.6811	27.6515	27.5363	27.3902
27.8212	27.4995	27.5378	27.4408	27.2064
28.2849	28.0019	27.598	27.6777	27.7002
28.8995	28.9647	28.9964	28.8386	28.8654
27.7457	27.5727	27.4865	27.447	27.427
27.744	27.3794	27.1095	27.0591	27.0306
27.3517	27.2699	27.0206	26.9422	26.7665
28.3992	28.1347	28.3238	28.0197	27.928
27.3999	27.4881	27.2449	27.1661	26.9308
27.7675	27.7252	27.4547	27.7454	27.4707
28.2486	28.4033	28.35	28.2792	28.2028
29.7397	29.3793	29.3846	29.2449	29.2907
28.3367	28.3161	28.0409	27.9492	27.8616
27.9406	27.5189	27.7774	27.6987	27.6829
27.9624	27.9314	27.6973	27.6288	27.5488
28.4022	28.1656	28.0567	28.1185	27.9722
27.9293	27.8576	27.8714	27.8232	27.7286
28.471	28.3536	28.0944	28.2425	28.0041
28.5047	28.0941	28.0082	27.9712	27.7008
28.1526	27.9513	28.1266	28.0138	27.9276
28.7874	28.5213	28.3844	28.4929	28.3567
27.8829	27.9067	27.6986	27.727	27.5796
27.5792	27.1834	27.3334	27.3022	27.0694
28.4484	28.7256	28.6723	28.447	28.452
27.7235	27.511	27.4807	27.4533	27.4017
27.7358	27.5034	27.4253	27.384	27.2075
27.9103	27.5136	27.5002	27.3282	27.309
27.8259	27.8004	27.7403	27.642	27.5729
27.093	27.0919	26.9998	26.889	26.9846
27.4899	27.4945	27.3931	27.4808	27.2879
29.0205	28.9294	28.8076	28.9086	28.8086
27.6036	27.6129	27.6409	27.4516	27.1512
28.017	28.0925	27.8412	27.9782	27.7981
28.3979	28.0846	28.0467	27.8765	27.8225
28.821	28.4768	28.2684	28.338	28.2752
28.209	28.1911	28.0912	27.9534	27.9714
28.6645	28.2158	28.369	28.2624	28.1643
29.4658	29.504	29.2916	29.2111	29.2187
28.0486	28.0726	27.9709	27.8795	27.7974
28.184	28.0389	28.0676	27.8732	27.902
28.5983	28.7053	28.5225	28.4811	28.2968
28.0114	27.8499	27.5844	27.3961	27.6674
28.1402	27.8245	27.7676	27.8394	27.7211
28.8484	28.798	28.6842	28.6493	28.5854
28.2956	27.7116	27.9115	27.7698	27.673
27.7041	27.2407	27.2046	27.2167	27.1751
27.7081	27.865	27.4857	27.4311	27.3631
27.887	27.5814	27.5151	27.4638	27.2969
27.9275	28.1952	28.1678	27.9165	28.0503
28.9011	28.6765	28.624	28.6362	28.5356
28.4768	28.3601	28.3373	28.2417	28.1679
28.977	28.6011	28.3222	28.3401	28.3344
27.783	27.5498	27.4897	27.3314	27.3089
28.3535	28.2748	28.3988	28.1574	28.1274
28.0886	28.1296	28.1877	27.9932	28.0119
29.556	29.353	29.2131	29.2684	29.2782
28.4273	28.3066	28.2335	28.2002	28.0041
27.8344	27.892	27.4777	27.4723	27.4544
27.5882	27.597	27.2873	27.4033	27.3084
27.6418	27.3411	27.575	27.4414	27.3678
27.7795	27.5012	27.4343	27.5053	27.4056
28.6653	28.3884	28.2794	28.2055	28.1405
28.26	27.9182	27.7082	27.6801	27.4953
29.1642	29.1714	28.9921	29.0772	29.0084
28.4361	28.2985	28.2887	28.3675	28.3465
28.1465	27.9821	27.8693	27.6944	27.5737
28.0181	27.887	27.9004	27.8417	27.7406
27.6364	27.6236	27.2092	27.2388	27.031
27.6657	27.1706	27.4613	27.3378	27.312
27.6134	27.5438	27.6481	27.44	27.4501
27.7889	27.6983	27.5266	27.4794	27.3648
28.1155	28.0515	28.1825	28.1732	27.9438
28.4534	28.5822	28.3609	28.3736	28.2516
27.5972	27.5429	27.4211	27.4792	27.2322
27.7783	27.8607	27.5364	27.4086	27.3656
27.7667	27.7515	27.5807	27.4938	27.5763
28.6175	28.4988	28.4329	28.2954	28.2296
27.5427	27.4038	27.5861	27.5947	27.3048
28.0259	27.9872	27.8024	27.8223	27.7039
27.7481	27.7266	27.5935	27.5318	27.4644
28.5852	28.503	28.34	28.2738	28.0795
28.5051	28.0802	27.8208	27.7924	27.691
28.1377	28.0202	27.9383	27.8737	27.8509
28.2382	28.1197	27.9679	27.9478	27.8722
27.9705	27.7878	27.5873	27.6347	27.576
28.2195	28.1874	27.9577	27.8568	27.8652
28.6669	28.5482	28.4084	28.3372	28.2474
28.0285	27.9334	27.4502	27.5332	27.5396
27.4707	27.8834	27.8428	27.4628	27.4057
27.6175	27.5994	27.5199	27.4833	27.3379
27.597	27.4384	27.5102	27.4046	27.3849
28.1013	27.4933	27.8009	27.462	27.2854
28.1228	27.994	27.7411	27.5587	27.484
28.8602	28.7617	28.6327	28.4832	28.4077
28.0566	27.9149	28.0569	27.7879	27.8226
27.935	27.7476	27.6451	27.5324	27.483
28.0924	27.6486	27.6871	27.7497	27.6713
28.4467	28.5796	28.386	28.487	28.2352
28.4184	28.5244	28.4566	28.4116	28.2519
28.2112	28.0448	28.2731	28.0336	27.9962
28.9111	28.6091	28.7664	28.6327	28.549
28.4108	28.3198	28.272	28.193	28.1275
28.0717	27.9822	27.7378	27.7425	27.6171
29.0623	29.0258	28.936	28.9433	28.8037
28.0488	28.2419	28.1885	28.0366	27.9013
27.8023	27.4824	27.4016	27.2358	27.1038
29.1988	29.0075	28.9672	28.8026	28.7372
29.4642	29.0971	29.0899	29.1046	29.0586
28.0077	27.8939	27.7906	27.709	27.5502
28.1025	27.6397	27.5775	27.7871	27.5701
28.5469	28.4654	28.3296	28.4094	28.3212
28.0275	27.8046	27.8681	27.77	27.6577
27.3817	27.4562	27.3473	27.2	27.0214
27.8489	27.9089	27.7776	27.6121	27.5831
28.1562	27.97	27.9361	27.9726	27.7626
27.6722	27.4146	27.4392	27.3239	27.249
27.8901	27.9931	27.7681	27.6029	27.5621
27.8517	27.9737	27.8004	27.8933	27.6729
27.5231	27.394	27.3472	27.1732	26.818
28.3002	27.8186	28.0597	27.939	27.7497
27.8133	27.5419	27.5437	27.4079	27.222
28.4366	28.0183	28.0853	27.8811	27.9471
28.0647	28.1284	27.9783	27.8972	27.6099
28.16	28.0766	27.6715	27.8385	27.68
27.676	27.3584	27.2832	27.312	27.171
28.079	28.1075	27.9579	27.8963	27.8512
27.1562	27.192	27.1137	27.0501	26.7743
27.5529	27.2821	27.5811	27.4203	27.4951
28.7227	28.6844	28.6574	28.4461	28.3864
27.6891	27.5488	27.0986	27.151	26.997
28.4306	28.2049	28.0684	27.9633	27.8952
28.3012	28.11	28.0485	28.0379	28.0391
28.3887	28.5669	28.3521	28.3054	28.1818
28.1072	27.7609	27.9866	27.9791	27.7298
27.3162	27.279	27.3235	27.2487	26.9822
27.7965	27.8388	27.7023	27.6379	27.4113
28.2416	27.7984	28.0516	27.8939	27.8292
29.3472	29.2155	29.0585	29.1738	29.1396
27.6551	27.5962	27.3952	27.1649	26.9805
27.647	27.1916	27.3175	27.0782	27.1813
29.0255	29.204	29.1265	29.0138	28.9644
28.5063	28.4922	28.3436	28.3058	28.2831
28.3613	28.077	27.9051	27.9082	27.8733
27.735	28.2046	27.6866	27.8616	27.5063
29.2573	29.1981	28.9768	28.8904	28.8432
27.9695	27.6891	27.7427	27.6755	27.6771
27.8784	27.628	27.3182	27.2161	27.173
27.626	27.5396	27.3397	27.2607	27.1746
28.1658	27.8943	27.9833	27.8128	27.8082
27.8564	27.7539	27.6178	27.5153	27.2704
28.0516	27.9046	27.8307	27.555	27.6678
27.7328	27.4325	27.3884	27.3501	27.3217
27.9428	27.7473	27.6653	27.6137	27.4893
28.7848	28.812	28.6098	28.4397	28.3891
28.06	27.8203	27.9547	27.8928	27.7747
27.8635	27.9286	27.8344	27.5933	27.4566
28.1395	27.6014	27.68	27.5825	27.4769
28.0341	27.5641	27.5319	27.2593	27.2772
28.5356	28.2829	28.1613	28.0749	27.826
27.7522	27.5578	27.5279	27.1234	27.219
29.8199	29.5306	29.3054	29.2219	29.2783
28.5927	28.403	28.3904	28.2936	28.2159
28.2255	27.8617	28.0142	27.8602	27.8338
27.4864	27.6873	27.3916	27.4427	27.368
27.6167	27.7169	27.725	27.5763	27.5306
27.7103	27.5763	27.4302	27.5079	27.2935
27.9193	28.0251	27.8177	27.4977	27.5238
28.4687	28.5878	28.4317	28.1946	28.2008
28.0364	27.7439	27.7243	27.6672	27.663
28.1601	28.1255	27.9675	27.8695	27.602
27.8881	27.8377	27.667	27.5383	27.6513
28.2742	27.8896	28.0457	27.9696	27.9029
28.492	28.5093	28.158	28.2221	28.0694
27.4837	27.4514	27.4137	27.2066	27.1257
27.7479	27.4681	27.4843	27.3333	27.2093
27.8977	27.5926	27.8896	27.7548	27.6593
28.1111	27.8476	27.6718	27.7439	27.5282
28.2869	28.0247	27.9156	27.7711	27.6114
27.7633	27.8025	27.5613	27.717	27.625
28.7099	28.2514	28.3319	28.287	28.2064
28.0098	27.7541	27.6607	27.6281	27.5271
27.3086	27.346	27.3873	27.2426	27.0584
27.3892	27.4988	27.02	27.1128	26.9994
27.789	27.6334	27.4807	27.4247	27.277
27.8435	27.7944	27.6766	27.562	27.4045
27.539	27.428	27.4769	27.4968	27.5097
28.026	27.9806	27.6949	27.6708	27.689
28.5635	28.2254	28.4409	28.4286	28.3104
29.329	29.2819	29.375	29.2544	29.2733
28.6118	28.5348	28.3652	28.3007	28.1375
27.9581	27.7996	27.6527	27.6382	27.6017
28.3256	28.0942	27.9824	28.0551	27.9135
27.8819	27.8074	27.8187	27.6698	27.5812
27.8772	27.6321	27.5951	27.4557	27.4217
28.4255	28.1424	28.0294	27.9154	27.8477
28.0835	28.219	28.2084	28.2483	28.2013
27.9035	27.3845	27.3999	27.3795	27.2775
27.7944	27.59	27.3655	27.1712	27.1196
27.7535	27.4979	27.5398	27.4184	27.3747
27.5553	27.3512	27.1438	27.1666	27.0792
27.9256	27.9293	27.7532	27.6601	27.5663
27.5751	27.7771	27.4998	27.5621	27.457
28.0035	27.6733	27.6603	27.5013	27.3892
28.8048	28.6541	28.5787	28.4157	28.4227
27.9311	27.876	27.9283	27.6813	27.6146
28.5917	28.3425	28.2427	28.3103	28.2192
27.8808	27.784	27.6047	27.7164	27.6394
28.103	28.1647	27.945	27.8251	27.7381
28.903	29.0202	28.8553	28.9263	28.7259
27.8615	27.4171	27.3753	27.441	27.3815
28.7695	28.5314	28.5465	28.4156	28.4053
28.1507	28.1726	28.0312	27.9511	27.7593
29.1979	29.0428	28.7294	28.6244	28.6219
29.0873	29.0201	28.8695	28.7164	28.7335
28.7683	28.4575	28.4286	28.614	28.4954
27.7058	27.5296	27.6461	27.4244	27.2484
27.8518	27.87	27.69	27.52	27.4736
28.5867	28.7008	28.5957	28.5682	28.3801
28.9422	28.8153	28.5218	28.6252	28.5443
27.8465	27.6831	27.5539	27.6317	27.483
28.2911	28.0674	27.9775	28.1036	27.8948
28.5995	28.3897	28.0335	28.2037	28.1024
29.2493	29.0042	28.6732	28.8051	28.8248
27.6216	27.5911	27.3174	27.4251	27.2284
27.8307	27.6401	27.5642	27.5206	27.4737
27.9556	28.2916	27.9426	27.9193	27.8441
27.2416	27.3753	27.4371	27.4802	27.4489
27.8384	27.8044	27.5264	27.6071	27.3249
27.8668	27.8436	27.7895	27.6505	27.7084
28.0777	28.0881	28.0052	27.8088	27.77
28.1858	28.0675	27.9858	27.8539	27.9107
28.7233	28.6779	28.5877	28.462	28.5293
28.128	28.2506	28.161	27.9746	27.9262
28.2355	27.9127	27.9286	27.7996	27.6928
28.7505	28.6736	28.3735	28.3654	28.445
28.202	27.7189	27.9468	27.7527	27.7063
28.6505	28.2368	27.8571	27.7822	27.6935
27.3784	27.2886	27.5413	27.5388	27.3366
28.697	28.6515	28.3396	28.3313	28.2762
28.1218	27.5618	27.1916	27.5724	27.4042
27.7015	27.476	27.4518	27.2489	27.1535
27.7258	28.0767	27.6476	27.6274	27.5484
27.8029	27.9388	27.7135	27.7402	27.8185
27.7918	27.8916	27.7357	27.6107	27.498
27.7678	27.5752	27.2253	27.048	27.0496
27.7961	28.0091	27.8758	27.8301	27.77
28.2436	28.1174	28.0172	27.9479	27.9955
29.1148	28.7755	28.7151	28.7436	28.6689
28.6205	28.8468	28.7558	28.6709	28.5788
29.0209	28.952	28.6027	28.7894	28.5013
28.8463	28.6712	28.4793	28.5401	28.314
28.3803	28.0994	28.1728	28.1408	27.9745
28.7427	28.6359	28.5479	28.5375	28.527
28.0731	27.9342	27.851	27.7005	27.4917
27.2712	27.0913	26.8202	26.6983	26.7548
29.1079	28.8823	28.8462	28.8689	28.7615
27.2694	27.7227	27.5873	27.3909	27.2097
28.2346	28.329	28.0104	28.0879	27.7094
29.1357	29.1544	29.0442	28.818	28.9498
28.4316	28.2896	28.3323	28.0554	28.1544
27.5552	27.745	27.4668	27.3781	27.3495
29.2488	29.006	28.7011	28.9218	28.8127
28.2883	28.4907	28.325	28.331	28.2164
29.6838	29.6732	29.4899	29.4025	29.351
28.4227	28.3003	28.1493	28.2436	28.1557
28.0794	28.2943	27.9214	27.939	27.8465
28.491	28.2312	28.1861	28.1728	28.047
27.7561	27.5775	27.4593	27.4717	27.5484
28.4768	28.4539	28.2721	28.0429	28.0007
27.917	27.757	27.7465	27.539	27.6307
28.9037	28.8386	28.8237	28.7743	28.7946
28.7459	28.171	28.5246	28.3944	28.3187
28.0762	27.8481	27.7531	27.5805	27.5243
28.323	28.1303	27.9312	27.9251	27.9484
27.7747	27.6899	27.5716	27.7122	27.5677
27.7197	27.7505	27.4388	27.6021	27.3979
27.7362	27.5612	27.3513	27.1327	27.115
27.7075	27.3734	27.464	27.169	27.3378
27.985	27.5388	27.4541	27.4648	27.3112
28.2866	27.7169	27.6601	27.7689	27.5976
29.097	29.041	28.9576	28.9297	28.7308
28.7161	28.722	28.529	28.5114	28.4001
27.8629	27.9787	27.6944	27.6572	27.4435
27.8116	27.8273	27.7245	27.679	27.5997
28.4213	28.2748	28.1396	28.1423	28.0007
28.0437	28.0006	27.8668	27.8147	27.6727
27.581	27.3768	27.2998	27.1842	27.0709
29.1127	29.0155	28.8039	28.5717	28.6006
27.7021	27.7269	27.6722	27.4832	27.3631
27.8342	27.8041	27.6782	27.5905	27.4772
28.0705	27.7313	27.8241	27.6727	27.5388
28.5369	28.5295	28.4529	28.2725	28.4003
28.0015	27.8757	27.6836	27.7345	27.4869
27.9947	27.7743	27.9082	27.7399	27.6533
28.4192	28.3658	28.2815	28.3546	28.1671
29.1484	28.9693	28.9747	28.8906	28.7323
28.4205	28.4733	28.1394	28.0547	28.0832
27.5298	27.3174	27.4954	27.3188	27.1918
28.2331	27.8378	28.0075	27.8931	27.6998
28.0702	27.798	27.6531	27.5958	27.4306
28.133	28.0481	27.7128	27.9258	27.7415
28.0348	27.6315	27.5191	27.4779	27.3997
28.6114	28.427	28.2524	28.314	28.1643
28.3602	28.422	28.33	28.2385	28.0018
28.3304	28.2247	27.9562	27.9866	28.0143
27.9416	27.678	27.5694	27.5401	27.4338
28.1138	27.7532	27.6983	27.4784	27.5756
29.0845	29.0576	28.9801	28.9553	28.8839
28.5231	28.1712	28.1678	28.1253	28.1692
27.4596	27.5558	27.4417	27.2061	27.0878
29.521	29.5338	29.3727	29.4032	29.3956
27.7202	27.5254	27.3377	27.3684	27.272
27.4442	27.3538	27.1715	26.9711	26.9674
27.9563	28.1371	27.8282	27.9156	27.798
28.818	28.7847	28.5633	28.5399	28.4759
27.2866	27.6372	27.3748	27.3177	27.0482
28.3543	28.3396	28.2821	28.1672	28.261
27.6388	27.6618	27.3343	27.2577	27.3096
27.2019	27.2852	27.2854	27.3167	27.1542
27.9476	27.4409	27.3488	27.4051	27.2845
28.4799	28.2939	28.2748	28.0717	27.9872
28.823	28.6323	28.7751	28.6634	28.4531
28.1288	27.6052	27.7359	27.6727	27.5044
27.9916	27.6555	27.6957	27.465	27.5985
27.5065	27.5535	27.5028	27.349	27.1905
28.01	27.6031	27.6222	27.789	27.5281
28.0936	27.9633	28.0034	27.6462	27.6754
28.0079	27.94	27.6897	27.6208	27.6329
28.1377	27.9099	27.6588	27.6522	27.5238
27.7082	27.5444	27.5464	27.3582	27.3809
28.0636	27.7997	27.5856	27.6718	27.5241
28.0725	27.7489	27.4507	27.6021	27.4623
28.4577	28.0884	28.0046	27.8709	27.7755
27.4876	27.2081	26.9501	27.1218	26.936
28.5467	28.6173	28.5021	28.3735	28.2729
27.5585	27.1013	27.2156	26.9786	27.0662
28.5324	28.1751	28.2002	27.9461	28.1742
28.4818	28.3815	28.0885	27.8773	27.9513
28.0709	27.5726	27.7865	27.5969	27.5167
28.6724	28.2637	28.3435	28.2772	28.1866
27.6546	27.6209	27.2978	27.2975	27.2768
27.7124	27.5736	27.3427	27.2481	27.0292
27.6102	27.3526	27.4666	27.278	27.0762
27.8703	27.6731	27.5006	27.5583	27.4041
28.0469	27.9885	28.0987	27.981	27.8051
28.2897	27.7671	27.746	27.5998	27.5676
28.159	27.9632	27.7999	27.594	27.4687
28.9893	28.7534	28.6605	28.6697	28.5635
28.5289	28.4446	28.3858	28.3183	28.2278
28.3998	28.3924	28.3885	27.9956	28.0368
28.1036	27.7806	27.426	27.3944	27.3055
28.6033	28.4841	28.427	28.4795	28.2705
27.712	27.3538	27.3646	27.237	27.242
29.0023	28.7138	28.7449	28.7146	28.5907
28.5308	28.316	28.3118	28.3276	28.1868
27.5835	27.7945	27.2539	27.3937	27.3868
28.5331	28.4576	28.2846	28.1501	28.148
30.0546	29.9745	30	29.8817	29.9217
28.623	28.4099	28.1258	28.277	28.1725
27.6238	27.5204	27.4548	27.4943	27.3406
29.059	28.9791	28.8796	28.746	28.6973
28.5255	28.402	28.1656	28.1477	27.9603
29.1604	29.0293	28.9913	28.9904	28.8927
28.6512	28.6924	28.3835	28.5175	28.3691
28.2794	28.3168	28.0978	28.014	27.9572
28.3834	28.4197	28.1258	28.1152	28.0077
29.2888	29.2078	29.2959	29.2973	29.299
28.6922	28.3893	28.4982	28.2989	28.3949
27.8721	28.0881	27.8515	27.8907	27.7951
27.8917	27.5912	27.7202	27.6195	27.5888
28.2073	28.0263	27.8708	27.7001	27.6498
28.5998	28.7319	28.5144	28.4098	28.3544
27.9351	27.7808	27.6239	27.518	27.4796
29.1331	28.798	28.8298	28.7342	28.7031
28.0709	27.8179	27.8578	27.8615	27.7179
28.6915	28.2758	28.0629	28.1447	28.2437
27.7021	27.5424	27.6159	27.5122	27.4323
28.3949	28.4266	28.1323	28.0753	28.0111
27.5926	27.0312	27.2068	26.9038	26.8791
27.6007	27.4103	27.5071	27.3949	27.2876
27.3531	27.5308	27.1936	27.3802	27.2019
28.3391	28.3824	28.1851	28.1676	28.023
28.2733	28.5169	28.3679	28.2589	28.2015
27.7907	27.6973	27.5826	27.3956	27.367
28.0648	28.1573	27.9546	27.9131	27.8496
27.6954	27.6541	27.495	27.3836	27.2269
27.7561	27.2917	27.6057	27.3361	27.3819
27.9355	27.8035	27.807	27.6148	27.6574
29.4332	29.4587	29.4726	29.4325	29.1852
28.0525	27.7613	27.6374	27.6778	27.6119
27.2392	27.2502	26.9725	27.0483	26.9102
27.9687	27.8601	27.7281	27.5855	27.5202
28.7248	28.6292	28.3966	28.4314	28.4015
28.5258	28.7062	28.6507	28.645	28.5534
27.757	27.3589	27.359	27.2909	27.2286
27.6674	28.2432	27.8189	28.0319	27.9242
28.0498	27.8385	27.7106	27.5654	27.624
27.4987	27.5776	27.5438	27.5674	27.5239
28.4143	27.8567	27.6944	27.847	27.6981
28.9367	28.6506	28.6881	28.49	28.5074
29.2214	28.9831	28.8548	28.7498	28.6397
28.6357	28.6167	28.7412	28.6841	28.5335
28.0267	26.9889	27.5118	27.5019	27.3228
28.0373	27.6785	27.6959	27.5359	27.5413
29.2673	29.0546	28.8152	28.7925	28.7647
28.3948	28.5571	28.4155	28.2607	28.0449
27.4988	27.7052	27.5231	27.5131	27.4436
27.8468	27.4716	27.4947	27.4269	27.1744
28.3224	27.9723	27.874	27.7756	27.7072
27.9996	28.0053	28.0527	27.8071	27.8673
27.9987	27.966	28.1188	27.849	27.895
28.3721	28.3079	27.6585	27.9366	27.7572
28.6448	28.2368	28.2728	27.9535	28.0873
27.4943	26.8508	27.1942	27.0106	26.7129
27.7525	27.5898	27.3898	27.4839	27.3434
28.2174	28.3531	28.1219	28.1019	27.9838
28.0746	28.1864	28.0479	28.0002	27.8389
27.6831	27.6298	27.4579	27.3753	27.1684
27.8047	27.4882	27.4115	27.2374	27.2045
28.6868	28.4599	28.3871	28.3994	28.333
27.5454	26.9936	27.4084	27.1594	27.2204
28.4784	27.8394	27.9804	28.0718	27.8851
27.7989	27.3136	27.2316	27.1334	27.0985
29.0702	28.6536	28.6567	28.6121	28.5129
27.5837	27.4692	27.2112	27.2856	27.1045
28.4421	28.5293	28.5295	28.5358	28.4696
29.0029	28.9098	28.8342	28.8542	28.8392
28.5348	28.4728	28.1281	28.1575	28.0708
27.9065	27.8151	27.7578	27.6095	27.5186
28.0526	28.0671	27.8802	27.7807	27.6795
27.6256	27.4631	27.1678	27.1695	27.1213
27.9199	27.5675	27.3209	27.4704	27.4017
27.288	27.5645	27.18	27.0338	27.1586
28.039	27.7367	27.5865	27.6542	27.6331
28.139	27.9991	28.1822	28.0962	27.9431
27.8132	27.5477	27.5051	27.3559	27.4153
29.2669	29.1687	29.1536	28.9867	28.9437
29.0033	28.9385	28.7162	28.685	28.6045
28.9119	28.777	28.7014	28.7887	28.656
28.2833	28.1058	28.0027	27.9041	27.8128
29.309	28.8933	28.8841	28.8292	28.8758
27.6698	27.6886	27.4615	27.3794	27.1163
28.3803	28.0046	27.915	27.9192	27.8305
28.3267	28.3726	27.9619	27.9764	28.0251
27.3072	27.5289	27.2819	27.2363	27.099
28.4528	28.4647	28.1702	28.1617	28.1312
28.3803	28.5268	28.4377	28.3081	28.239
28.4871	28.408	28.136	28.3342	28.2124
27.8903	27.5553	27.6099	27.6765	27.5024
27.762	27.023	27.4773	27.5124	27.441
28.4451	28.1754	28.4222	28.3412	28.2401
28.9916	28.9966	28.8398	28.8374	28.7846
28.1748	28.1363	27.8029	27.756	27.7245
27.9505	27.5797	27.4191	27.2731	27.2731
28.3005	28.1462	28.1084	28.1122	27.9048
27.96	27.9147	27.9725	27.8603	27.6868
28.2435	28.2192	27.9219	27.9377	27.861
27.9862	27.4263	27.3996	27.3414	27.1683
27.797	27.3915	27.3678	27.4695	27.5544
27.6549	27.5824	27.3859	27.37	27.1937
28.0262	28.1339	28.0207	27.9227	27.884
28.3688	27.9795	27.7012	27.7554	27.7539
27.8089	27.6238	27.4308	27.3972	27.3688
28.4674	28.4649	28.3329	28.2938	28.2386
28.2029	27.7763	27.6568	27.7136	27.5975
27.5722	27.8661	27.2495	27.4625	27.0704
27.7966	27.5828	27.6476	27.3708	27.4491
28.389	28.2358	28.245	28.2303	28.2435
28.8918	28.5674	28.7156	28.6333	28.5623
28.1182	28.0792	27.9751	28.0088	27.8322
27.9211	27.502	27.3719	27.1974	27.2183
27.6699	27.3301	27.4397	27.347	27.3193
28.1278	27.8265	27.8593	27.6944	27.5431
28.304	28.2792	28.0877	28.019	27.896
27.9268	27.6278	27.2258	27.5207	27.3817
28.7117	28.5751	28.5393	28.4774	28.1579
27.8505	27.4846	27.5367	27.5704	27.4333
28.8367	28.7194	28.6542	28.5663	28.534
28.2511	28.0488	27.9174	27.9433	27.8633
29.0962	28.773	28.6285	28.4092	28.4995
28.2808	28.0231	27.9027	27.9881	27.9354
28.6147	28.0657	28.3068	28.2459	28.0822
29.0381	28.7986	28.614	28.6463	28.4916
27.9758	27.7136	27.5256	27.5684	27.384
28.0291	28.2754	27.8355	28.0326	28.0051
27.8241	27.4293	27.477	27.4793	27.4029
28.0553	28.0499	27.6178	27.8918	27.5415
28.3842	28.0808	28.0519	27.6601	27.6177
28.0274	28.0925	27.9448	28.0374	27.8373
28.2535	28.092	28.1233	28.1126	28.116
27.9025	27.5106	27.7592	27.604	27.4975
28.395	27.981	28.0471	27.9884	27.846
29.0678	29.0783	28.8597	28.7529	28.6958
27.4185	27.5362	27.2829	27.2436	27.1825
29.8971	29.6802	29.7047	29.524	29.4455
27.7993	27.9483	28.0038	28.1223	28.0238
28.5055	28.4383	28.5368	28.2723	28.1182
27.8001	27.2237	27.1164	27.0937	27.0037
28.0653	27.7066	27.5225	27.3248	27.2127
28.0952	27.5372	27.1509	27.2705	27.2272
28.0842	27.6261	27.5703	27.4623	27.5114
27.7849	27.7159	27.7297	27.6721	27.498
29.2593	28.9678	28.5089	28.7906	28.7787
28.1989	28.2465	27.9385	27.8058	27.7345
28.1779	27.8434	27.8467	27.5715	27.6326
28.9981	28.706	28.5261	28.3753	28.3324
27.6243	27.5076	27.3599	27.4227	27.4107
28.0049	27.7105	27.5465	27.1762	27.3351
28.3688	28.0606	28.3466	28.0536	27.9036
27.6692	27.5141	27.2721	27.4987	27.3488
28.4279	28.1101	28.0916	27.9586	27.8975
28.9755	28.7237	28.653	28.5682	28.5688
28.1074	27.9136	27.9929	27.9292	27.848
28.3874	27.6534	27.8336	27.9438	27.7261
29.0957	28.9555	28.9127	29.0101	28.8664
27.6616	27.0275	27.0208	26.88	26.9061
28.0948	27.9259	27.9108	27.8452	27.7148
29.1742	29.0025	28.6929	28.62	28.5022
28.0986	28.1212	27.9513	27.8397	27.8881
28.2774	28.2041	28.2988	28.2774	28.2566
27.8904	27.4569	27.5875	27.5233	27.4493
27.6229	28.0313	27.6783	27.7321	27.753
27.9977	27.8456	27.7462	27.6168	27.527
28.2633	28.2149	28.051	28.0355	27.9883
28.2589	27.9766	27.972	27.9958	27.8656
27.7584	27.4601	27.4188	27.2121	27.0038
28.7497	28.3005	28.4527	28.27	28.1031
28.1179	28.0315	27.962	27.9477	27.7972
27.8616	27.7576	27.5813	27.5179	27.4516
28.0766	28.0752	28.1626	27.8098	27.8235
27.6351	27.5861	27.4793	27.3028	27.2407
27.7406	27.6143	27.3511	27.2738	27.2203
28.7721	28.9101	28.9299	28.8508	28.6521
27.9751	28.0158	27.734	27.6881	27.5256
27.6923	27.6863	27.5476	27.4203	27.2714
28.1016	27.8126	27.8456	27.9662	27.701
28.4792	28.4858	28.1142	28.2312	28.1428
27.7972	27.5121	27.1145	27.3029	27.2598
28.2458	28.1831	28.1642	28.0243	28.0957
27.7745	27.8191	27.3536	27.5032	27.2751
28.4061	28.2686	28.3764	28.2392	28.1564
28.1368	28.0142	27.8668	27.6395	27.5346
28.3285	28.198	28.298	28.2908	28.1347
28.0769	28.1157	28.0421	28.0162	27.822
28.2261	28.0542	27.9124	27.8013	27.7031
28.7558	28.7571	28.658	28.6272	28.5966
27.7292	27.4374	27.3231	27.203	27.0705
28.5971	28.6361	28.4714	28.4377	28.3806
27.7658	27.6891	27.9163	27.7259	27.5982
28.9788	28.5613	28.6302	28.4615	28.545
28.5265	28.2094	28.2742	28.0973	28.1854
28.7044	28.5849	28.4165	28.3409	28.3008
27.6479	27.3205	27.2941	26.9462	26.9448
27.8632	27.7165	27.5714	27.644	27.561
28.355	28.1209	28.2411	27.9815	27.8859
27.8741	27.7351	27.5337	27.4654	27.3606
28.0157	27.5757	27.5527	27.4099	27.2791
28.6172	28.6763	28.5779	28.6556	28.4823
27.6809	27.5707	27.5769	27.5975	27.4825
27.752	27.573	27.5723	27.4289	27.3874
27.9619	27.6888	27.6125	27.4265	27.3196
27.6318	27.6592	27.4533	27.3085	27.2556
27.2748	27.647	27.4829	27.2862	27.3745
28.4996	28.252	28.1481	28.0477	28.0252
28.5281	28.264	28.1862	28.1745	28.0651
28.428	28.2279	28.313	28.2024	28.1995
27.8323	27.5143	27.3971	27.3619	27.2411
28.4577	28.4767	28.2872	28.2392	28.2056
27.6722	27.4799	27.2305	27.1374	26.9503
27.8212	27.5901	27.5267	27.4487	27.3075
28.7514	28.9085	28.7851	28.7331	28.5033
27.8198	27.9095	27.6724	27.5962	27.5442
27.8815	27.5341	27.454	27.1668	27.0556
28.0928	27.6797	27.7524	27.6375	27.5698
28.462	28.5034	28.2994	28.1438	27.9168
27.9529	27.615	27.5755	27.549	27.378
27.5862	27.5186	27.4541	27.3075	27.2522
27.4962	27.2447	27.4255	27.2587	27.1605
28.5245	28.1616	28.0478	27.7413	27.7463
28.2077	28.2986	28.0442	27.974	27.8711
27.9564	27.6268	27.7198	27.7078	27.4394
29.1515	29.0637	28.8251	28.8215	28.6594
28.1029	27.6493	27.7141	27.4886	27.4242
27.8801	27.6461	27.6504	27.5922	27.4102
27.5543	27.5785	27.4395	27.3402	27.2193
29.0533	28.6487	28.7171	28.645	28.5714
28.8702	28.8197	28.7613	28.5104	28.456
28.3047	28.0398	27.929	27.692	27.7132
28.0392	27.87	27.7331	27.5779	27.3993
27.9169	27.8708	27.7967	27.5273	27.5185
27.6847	27.6148	27.3411	27.2541	27.2456
28.8028	29.0009	28.7705	28.7928	28.7005
27.5693	27.2616	27.3485	27.2841	27.062
28.4576	28.0667	28.1066	28.088	27.9238
28.5597	28.2602	28.2708	28.3309	28.1796
29.2244	28.9195	29.0219	29.1242	29.0448
28.4154	28.3687	28.1021	28.1155	27.7927
28.5831	28.4232	28.1361	28.1495	28.054
27.9278	27.3958	27.4518	27.4307	27.3228
28.642	28.591	28.3734	28.3483	28.2343
28.0213	27.8346	27.6409	27.5253	27.3347
28.1444	27.9202	27.8744	27.823	27.7633
27.8441	27.5008	27.0588	27.3241	26.9976
27.9489	27.8574	27.7168	27.6188	27.4132
28.6391	28.3765	28.438	28.479	28.4781
28.1092	27.8023	27.5553	27.5687	27.3667
28.118	28.142	27.9929	27.8747	27.8246
28.178	27.6475	27.7748	27.6257	27.488
27.2858	27.6059	27.2045	27.0473	27.0903
27.1596	26.6801	26.8144	26.6741	26.7688
27.9838	27.9334	27.7743	27.7004	27.5656
28.0126	27.5345	27.5509	27.3175	27.3534
27.9215	27.935	27.9107	27.808	27.766
28.4197	28.4154	28.2943	28.2714	28.1662
27.8419	27.4895	27.7603	27.6587	27.6522
27.892	27.7908	27.7346	27.5672	27.4942
28.0424	27.84	27.7856	27.6475	27.5865
27.2215	27.6116	27.3873	27.2842	27.2158
28.3712	28.3054	28.1754	27.9983	27.8773
27.8393	27.2823	26.855	27.1105	26.9539
28.1209	27.9042	27.7173	27.6991	27.5414
28.0668	28.0816	28.0046	27.924	27.8983
28.0346	27.9402	27.9695	27.7995	27.7742
27.9401	27.7479	27.7627	27.6558	27.4971
27.9401	27.8064	27.6593	27.5794	27.455
28.342	28.2241	28.2589	28.168	28.081
28.4221	28.3369	28.2709	28.2437	28.0568
28.5581	28.4002	28.2971	28.3664	28.3352
27.2773	27.5254	27.5572	27.3397	27.4544
28.4363	28.0904	28.0776	27.9891	27.9241
28.3459	28.0565	27.9994	27.9151	27.825
27.7185	27.3205	27.2382	27.0306	27.0659
27.351	27.439	27.2408	27.1163	27.092
28.82	28.3452	28.4184	28.4037	28.2531
27.6681	27.63	27.5502	27.4946	27.19
28.7313	28.919	28.8055	28.7823	28.6587
29.4014	29.1745	29.1841	29.0644	29.0999
27.9268	27.9613	27.4917	27.4492	27.4677
28.069	27.8428	27.6575	27.5	27.3773
28.2983	28.2775	28.294	28.1195	28.0945
28.3563	27.852	27.9405	27.867	27.5971
27.7189	27.9718	27.9736	27.8068	27.7784
27.8386	27.2024	26.9328	27.0673	26.7588
27.8653	27.9964	27.7856	27.8467	27.6335
27.6239	27.8693	27.6921	27.6716	27.5546
28.3177	27.8595	27.8962	27.7069	27.7738
27.8325	27.9082	27.5063	27.683	27.4635
28.3447	28.1315	27.833	27.7701	27.9014
28.4397	28.2404	28.1262	27.9002	27.9238
27.3621	27.7317	27.5481	27.2977	27.4042
29.4796	29.334	29.332	29.2627	29.1759
28.1851	27.9648	27.9781	27.8089	27.8166
27.7447	27.7811	27.6362	27.5696	27.3027
28.101	27.937	27.6264	27.8371	27.7331
28.3372	28.4396	28.4393	28.3446	28.1668
28.2454	27.8521	27.9338	27.8297	27.7173
28.9353	28.9488	28.8361	28.7764	28.7963
28.0988	27.9555	27.8762	27.8224	27.836
27.4247	27.6669	27.2912	27.3498	27.3603
28.0809	27.6145	27.3967	27.6389	27.3798
29.7498	29.4925	29.6829	29.5802	29.4596
28.6436	28.3568	28.4231	28.459	28.3964
28.1547	27.8832	27.8846	27.6992	27.7224
28.8081	28.3918	28.3868	28.3341	28.3251
28.1205	28.2263	27.8191	27.8602	27.7247
29.145	28.9088	28.9569	28.8889	28.9125
27.3396	27.4995	27.3906	27.3207	27.2048
29.4791	29.4928	29.4255	29.3931	29.319
27.8741	27.6691	27.6896	27.4352	27.4967
28.2149	28.1405	27.9382	28.142	28.0605
27.0536	27.149	27.3645	27.2042	27.0544
27.8518	28.0475	28.0095	27.9466	27.8817
28.7273	28.72	28.617	28.4691	28.4086
29.05	28.8869	28.8031	28.8589	28.6961
28.0242	27.8093	27.7433	27.5701	27.5051
28.6028	28.1331	28.177	28.1034	28.0792
28.1537	27.7955	27.7564	27.647	27.5806
28.0052	28.0097	27.7574	27.7385	27.6701
27.7091	27.5749	27.4343	27.2298	27.249
28.3477	28.3243	28.3211	28.3104	28.368
27.8549	27.5722	27.5033	27.3646	27.3634
28.6436	28.4712	28.5388	28.4151	28.3312
27.5249	27.5179	27.4836	27.4326	27.53
28.5132	28.2122	28.0508	28.1132	27.9217
28.2938	28.2864	28.1949	28.164	28.1039
27.8556	27.7119	27.6238	27.5013	27.3467
28.0753	28.1326	27.9635	27.706	27.7309
27.6104	27.3633	27.431	27.1066	26.9652
27.6157	27.8339	27.4493	27.506	27.3608
28.9843	28.9448	28.9665	28.9946	28.9842
28.2877	28.022	28.0901	28.0126	27.9367
27.8406	27.763	27.6199	27.6614	27.494
28.5978	28.4258	28.3857	28.266	28.29
27.8977	27.9677	27.8111	27.8191	27.7122
28.1051	27.9348	27.9653	27.7491	27.5804
28.677	28.2455	28.2511	28.0348	27.982
28.4977	28.2549	28.1728	28.3402	28.0905
27.8684	27.8437	27.8302	27.6396	27.5707
28.5206	28.4631	28.0919	28.2978	28.1876
27.611	27.6655	27.5434	27.4559	27.5047
28.5512	28.3425	28.3359	28.451	28.2305
27.4521	27.5829	27.4586	27.3512	27.3047
27.8923	27.5828	27.5804	27.7864	27.5989
29.0458	28.9488	28.6104	28.801	28.5954
28.1115	27.6283	27.6723	27.6396	27.4497
29.1845	29.2216	28.8504	28.7207	28.6585
27.9946	27.7354	27.7431	27.6159	27.4119
27.7224	27.2929	27.0191	27.3379	27.085
28.4075	27.9861	28.0652	27.9725	27.8639
28.193	27.9423	27.9595	27.9975	27.949
28.0067	28.2202	28.016	27.8849	27.881
28.4926	28.2299	28.0479	27.8941	27.6475
27.7078	27.5694	27.866	27.5174	27.5958
28.6386	28.5883	28.2733	28.5038	28.3949
28.4317	28.2928	28.2603	28.1034	28.1168
28.3443	28.2756	28.3825	28.1927	28.259
28.5758	28.5007	28.3549	28.0737	28.0902
27.8204	27.8329	27.6846	27.4799	27.4959
28.8675	28.7565	28.7537	28.5984	28.4882
27.565	27.0887	27.407	27.1849	27.1039
27.7445	27.5133	27.589	27.5584	27.3406
28.7479	29.0052	28.7256	28.6198	28.4989
27.6545	27.3498	27.1202	26.8965	26.8891
28.266	28.0889	28.0536	27.8629	27.7881
28.6418	28.1291	28.182	28.1411	28.1683
29.0131	28.587	28.8023	28.6904	28.5087
27.7644	27.5554	27.5835	27.3092	27.2327
28.9667	29.191	28.7517	28.8835	28.7504
29.7003	29.2567	29.4833	29.3285	29.2083
27.7356	27.7181	27.6172	27.4808	27.1576
27.5506	27.296	27.6887	27.2907	27.3789
28.0689	28.2131	28.1219	27.9884	27.8435
28.103	27.8467	27.7833	27.7672	27.7796
27.5627	27.2565	26.8952	27.056	26.9568
28.3556	28.5081	28.3459	28.2213	27.9764
28.0005	28.0572	27.8922	27.8762	27.8361
28.0167	28.3967	28.1526	28.1216	27.8983
27.8885	27.2087	27.3261	27.3415	27.0674
27.4432	27.6596	27.5323	27.5231	27.4969
27.8307	27.4474	27.4758	27.3875	27.4149
28.8181	28.5468	28.485	28.1515	28.2575
27.8347	27.3857	27.3765	27.2398	27.1751
27.8307	27.7608	27.6394	27.5745	27.4538
28.257	28.5376	28.3627	28.3935	28.3999
27.8001	27.5969	27.5121	27.5372	27.4382
28.5119	27.9028	27.8481	27.9356	27.8123
28.0674	28.0186	27.7442	27.7204	27.8094
28.71	28.6718	28.6537	28.4791	28.4162
28.3383	28.0737	27.8864	28.0122	27.7621
29.5464	29.4302	29.1206	29.2512	28.9519
27.9916	27.4747	27.4585	27.3445	27.3795
27.8462	27.5982	27.4467	27.3916	27.1656
28.3669	28.3187	27.9035	27.9427	27.8896
27.8371	27.4639	27.2683	27.1633	27.0812
28.4487	28.2988	28.0966	28.1924	28.1299
27.7688	27.9066	27.6468	27.6045	27.5437
27.645	27.5535	27.3594	27.3626	27.2313
28.0239	27.0478	27.5156	27.3416	27.0701
27.9255	27.6615	27.3626	27.2102	27.0964
27.977	28.0047	27.7091	27.5359	27.6034
29.2568	29.2993	29.0027	28.9711	29.0063
27.9572	27.7439	27.4492	27.5148	27.4293
27.8458	27.7798	27.6518	27.6825	27.4737
28.8364	28.4852	28.3393	28.532	28.3421
27.9923	27.6047	27.7508	27.77	27.5494
27.7228	27.6194	27.4862	27.4734	27.1606
29.6356	29.3287	29.1954	29.166	29.1797
27.7962	27.4883	27.3199	27.1872	27.0282
27.876	27.4644	27.3672	27.3138	27.1867
27.9417	27.7176	27.5503	27.3618	27.266
28.212	28.1959	28.1912	28.1151	28.0592
28.9926	28.8439	28.6788	28.6655	28.5013
27.8853	27.9165	27.6082	27.5653	27.4432
27.8559	27.6972	27.553	27.4461	27.317
28.0333	28.0374	27.9202	27.7984	27.6216
27.8072	27.5249	27.2829	27.3103	27.1303
28.6234	28.4731	28.457	28.24	28.1706
27.8811	27.3587	27.21	27.325	27.0786
28.4805	28.2626	28.174	28.1212	28.1404
28.2313	28.1113	27.8147	27.9885	27.8142
27.6297	27.4546	27.4418	27.3575	27.3235
28.8514	28.5843	28.5132	28.509	28.3473
27.0842	27.3442	27.2997	27.1005	26.976
28.1543	27.6374	27.729	27.6598	27.515
28.2757	28.1655	28.2703	28.1673	28.1448
28.199	27.9408	27.8914	27.7525	27.5235
28.4442	28.3397	28.3948	28.1752	28.1794
29.1842	29.2207	29.0029	28.894	28.9637
27.8723	27.7845	27.6533	27.7857	27.5914
28.214	28.0353	28.0229	27.8393	27.9776
28.435	28.0945	28.1337	27.8734	27.8053
28.8351	28.5852	28.6515	28.6605	28.4868
28.4459	28.3292	28.2392	28.1707	28.1467
27.4976	27.1077	27.3444	27.031	27.0721
28.4118	28.5599	28.1155	28.2578	28.0374
28.1996	27.9516	27.8434	27.8333	27.625
27.9286	27.7067	27.4924	27.345	27.243
27.9953	27.4116	27.2064	27.2328	27.2034
27.7396	27.6312	27.4989	27.5054	27.3835
28.3767	28.3465	28.0946	28.2816	28.1191
27.8874	27.9323	27.7421	27.6079	27.5656
27.6797	27.7127	27.5228	27.5188	27.4199
28.1569	27.941	27.5976	27.7109	27.7303
28.4674	28.3916	28.2687	28.0937	28.0216
27.7713	27.5261	27.5179	27.4101	27.2223
27.9978	27.6778	27.5484	27.5133	27.4991
27.6579	27.3577	27.5059	27.4267	27.3006
28.3313	27.8826	28.1377	28.1146	27.9548
27.4206	27.4056	27.3083	27.0434	27.0756
28.0998	27.8983	27.8376	27.7667	27.6945
27.8326	27.6341	27.4969	27.4728	27.29
27.8951	27.7502	27.5351	27.602	27.6151
27.5722	27.5935	27.3363	27.2656	27.1333
27.7854	27.819	27.767	27.5669	27.6344
28.398	28.3299	28.0284	27.9703	27.7879
29.1303	29.093	28.9199	28.9602	28.8931
27.6239	27.5025	27.1093	26.9179	26.7542
28.4168	28.2536	28.0748	28.0758	28.0436
29.0989	29.1478	29.1523	29.0621	28.9535
28.1773	28.1456	27.8029	27.8504	27.8401
27.9009	27.645	27.0981	27.3217	27.1071
28.649	28.5597	28.4244	28.2901	28.3386
27.4507	27.7193	27.7193	27.5442	27.4184
27.6187	27.8438	27.7196	27.7411	27.59
28.8138	28.6305	28.692	28.6408	28.4891
27.9538	28.1252	28.0545	27.8684	28.0256
27.6069	27.5275	27.6528	27.5719	27.4649
27.9149	27.9367	27.7815	27.7012	27.6999
28.1544	28.4005	28.1112	28.1767	28.0531
28.9263	28.8622	28.6853	28.794	28.7781
27.5886	27.7415	27.5929	27.6619	27.5684
28.6902	28.5955	28.629	28.5809	28.4973
27.7546	27.7836	27.7066	27.6563	27.5278
27.779	27.6455	27.4139	27.4196	27.2914
28.5744	28.5489	28.3712	28.239	28.09
28.1425	27.7443	27.6432	27.5809	27.5006
27.6856	27.7739	27.4033	27.4427	27.2689
28.3443	28.4551	28.3855	28.0716	28.1262
28.5507	28.3768	28.2413	28.0913	27.9153
27.9073	27.4847	27.2127	27.1592	27.0537
28.2786	28.1802	28.36	28.216	28.2379
29.3736	29.2732	28.9958	29.0767	28.9961
27.87	27.733	27.8061	27.692	27.6361
28.2999	28.4804	28.1663	28.1092	27.9484
28.282	28.5489	28.4858	28.419	28.2777
27.572	27.6049	27.6437	27.5903	27.6181
29.7188	29.5286	29.4192	29.3186	29.2699
27.6866	27.5528	27.3911	27.223	27.1032
28.6648	28.3372	28.3897	28.3538	28.3058
27.974	27.7342	27.6564	27.5232	27.4914
28.1548	28.2208	27.9466	27.8504	27.728
27.9015	28.1298	27.8685	27.7957	27.8113
28.5933	28.2713	28.2869	28.0864	28.058
27.9339	28.0685	27.9527	27.9013	27.8766
28.5237	28.3751	28.1375	28.1692	27.961
28.9687	28.588	28.4236	28.4115	28.1591
28.3663	28.0876	27.8857	28.0037	27.8904
29.4611	29.2267	29.0681	29.1171	29.0509
27.9106	27.9487	27.8675	27.8221	27.6707
29.2244	29.1452	28.9044	28.9863	28.8853
27.4557	27.2341	27.2364	26.8879	26.9884
28.8146	28.2959	28.2638	28.0546	28.0867
28.1331	27.8405	27.6333	27.5603	27.3253
27.8585	27.6474	27.4778	27.4494	27.2913
28.9466	28.7968	28.8232	28.6856	28.4975
27.3618	27.364	27.0631	27.3075	27.1388
28.0866	28.0745	27.9792	28.0023	27.9404
28.0642	27.9925	27.8767	27.7245	27.5556
28.1214	28.0688	27.8206	27.8347	27.7858
27.3114	27.547	27.1559	27.3326	27.2236
28.2795	28.0488	27.8969	27.8546	27.8677
28.9458	28.557	28.4613	28.4074	28.3583
28.4515	27.7255	27.7177	27.959	27.8581
28.7638	28.6429	28.3944	28.5151	28.274
27.7471	27.5503	27.4194	27.4185	27.3452
28.5824	28.4566	28.2666	28.264	28.1305
28.5813	28.3872	28.4851	28.4784	28.2972
28.2202	28.1254	27.6047	27.8155	27.6709
27.5197	27.2454	27.422	27.2295	27.2674
28.6316	28.4653	28.4645	28.5522	28.4672
28.195	27.6792	27.9104	27.4848	27.6011
28.8893	28.8161	28.6353	28.6522	28.4005
27.9519	27.7921	27.5664	27.5641	27.5409
27.8168	27.9875	28.1355	27.7833	27.8002
28.4956	28.3405	28.1445	27.9777	27.8006
28.4149	28.2466	28.2122	28.0024	28.0787
28.5745	28.1653	28.2693	28.2922	28.1666
27.7804	27.6378	27.358	27.4518	27.3823
27.7176	27.7319	27.6579	27.5298	27.5036
28.1515	28.2203	28.0116	27.9972	27.9426
27.8085	27.6409	27.3174	27.4271	27.2813
29.1542	29.1669	29.1914	29.1776	29.1263
28.2223	27.9079	27.8572	27.7261	27.7116
28.744	28.7946	28.7069	28.8722	28.8056
27.4463	27.6768	27.3799	27.3803	27.1574
28.358	28.2081	27.8921	27.7651	27.7665
28.7355	28.6815	28.6203	28.4379	28.3437
28.5223	28.3368	28.38	28.1326	28.1397
28.072	27.4856	27.5068	27.5686	27.4522
27.8197	27.7579	27.6608	27.4806	27.4034
27.7585	27.8098	27.8049	27.6539	27.4231
27.7304	27.698	27.2545	27.2082	27.1767
28.3085	28.2935	28.2956	28.2604	28.2834
27.9068	27.8877	27.775	27.5071	27.5845
28.7282	28.2128	28.33	28.2069	28.0652
27.7675	27.693	27.5766	27.6847	27.5277
29.1869	29.1478	29.1426	29.0545	28.9277
28.2526	28.0872	28.1493	28.1597	28.0091
28.6364	28.377	28.2098	28.1802	28.0664
27.7275	27.4169	27.1059	27.152	27.0763
27.7413	27.5418	27.4236	27.3209	27.4011
28.6291	28.467	28.355	28.3034	28.1853
28.0558	27.8946	27.6635	27.8173	27.711
27.9459	27.6192	27.3565	27.4812	27.3438
27.7777	27.5499	27.3189	27.2028	27.0145
27.8416	27.7451	27.3805	27.3745	27.3595
27.4094	27.5319	27.3675	27.3229	27.2433
27.8684	27.693	27.7	27.5912	27.4362
27.7431	27.6068	27.3169	27.0583	27.0937
28.0234	28.0519	28.0193	27.8733	27.7533
28.1382	28.1853	27.8995	27.7862	27.7205
27.7622	27.8704	27.6398	27.616	27.501
27.9393	27.7049	27.7558	27.7834	27.5779
27.7373	27.6169	27.5474	27.4432	27.2591
28.4463	28.1257	28.049	27.9616	27.8914
27.9953	27.8792	27.5643	27.5038	27.4347
28.4898	28.2087	28.03	28.2743	28.1097
28.7869	28.9395	28.9461	28.8382	28.6816
28.165	27.6464	27.7767	27.6064	27.5779
27.7882	27.6124	27.6314	27.4536	27.3757
27.9308	27.781	27.6858	27.7874	27.5881
28.2504	28.3136	28.3607	28.3111	28.178
27.9434	27.7905	27.5121	27.3364	27.2893
27.9976	27.8284	27.8142	27.8166	27.7979
28.8574	28.7423	28.6079	28.4992	28.4516
28.2225	28.0578	27.8229	27.8934	27.9258
27.8405	27.6628	27.6159	27.5036	27.5549
27.9251	27.8126	27.6917	27.6102	27.6319
28.8208	28.6998	28.4828	28.6178	28.4233
27.3531	27.4894	27.4709	27.3895	27.4095
27.6927	27.8103	27.483	27.4841	27.4398
27.6695	27.9598	27.9251	27.8793	27.8352
28.11	28.3395	28.0319	28.0317	27.8655
27.2846	27.5711	27.4023	27.2997	27.2158
28.1642	27.9607	27.9636	27.7748	27.6754
28.3014	27.6465	27.7743	27.6367	27.6715
29.0984	28.7197	28.8502	28.7552	28.5847
28.0056	27.6676	27.9394	27.8443	27.7027
29.1248	29.0651	29.0493	28.9068	28.8506
27.7233	27.7229	27.3509	27.4156	27.2191
28.1	27.9364	27.8951	27.9622	27.8072
27.7044	27.4068	27.2755	27.0743	26.9369
27.8599	27.6815	27.6793	27.4942	27.4309
28.041	28.3269	28.0083	28.1442	27.9574
30.307	30.1778	30.0356	29.8993	29.976
27.9613	27.8379	27.6351	27.5643	27.3887
27.9836	27.9744	27.6771	27.6427	27.587
27.3657	27.4585	26.9868	27.1245	27.0159
28.0354	27.7514	27.6577	27.7321	27.4962
27.7639	27.7591	27.7465	27.6931	27.576
27.863	28.139	27.8304	28.0738	27.8134
28.91	28.6507	28.6221	28.6332	28.6434
27.9208	27.592	27.5378	27.5948	27.3541
28.1022	28.149	27.8249	27.9405	27.8058
27.8667	27.7392	27.5283	27.3717	27.4201
27.8005	27.8201	27.978	27.8134	27.723
28.5823	28.4762	28.3172	28.2425	28.1033
28.6845	28.7105	28.6901	28.482	28.5071
27.6046	27.4401	27.2983	27.3264	27.212
27.9887	27.8071	27.5834	27.6594	27.6281
28.411	28.2552	28.073	28.1732	28.1449
27.6763	27.9175	27.8741	27.8368	27.7232
28.2786	28.0955	27.9807	27.9582	27.8388
27.6064	27.4691	27.4576	27.5848	27.3305
27.4206	27.5369	27.3775	27.2851	27.2111
28.1936	28.0539	27.9034	27.8075	27.8041
28.1871	27.9943	28.1678	27.986	27.9202
28.1281	27.9291	27.9321	27.8599	27.7644
28.0053	27.9086	27.8077	27.7896	27.7008
28.7851	28.7422	28.7026	28.5094	28.4818
28.2803	28.2112	27.9386	27.9172	27.8176
27.6899	27.7207	27.5071	27.3626	27.3105
28.005	27.7911	27.4571	27.6011	27.493
29.2635	29.1977	28.9351	28.9988	28.8243
27.7112	28.0177	27.9098	27.7442	27.6853
28.3675	28.1871	27.9812	28.0392	27.87
28.1023	28.1748	28.0404	27.9115	27.8009
28.1677	27.8484	27.9183	27.7268	27.739
27.9405	28.0213	27.9165	27.7343	27.6481
28.2723	27.9985	28.0462	27.9019	27.7687
28.5838	28.3968	28.1781	28.1485	28.015
27.9324	27.9579	27.7555	27.7991	27.7011
29.7651	29.7964	29.5788	29.6038	29.6197
28.3157	28.0558	27.835	27.6952	27.6496
29.1166	29.1411	29.0882	29.0702	28.969
28.1005	27.9634	28.0946	27.9857	27.9277
28.5157	28.6179	28.6057	28.6425	28.6636
27.7751	27.8825	27.6607	27.6604	27.5145
28.1703	27.9707	27.6304	27.5531	27.4302
28.6795	28.7134	28.5616	28.6082	28.6278
28.5677	28.5132	28.5498	28.3592	28.2334
27.9831	27.8549	27.8185	27.5764	27.5985
27.9139	27.7012	27.6752	27.76	27.6346
28.4804	28.3238	28.059	28.0624	28.1314
28.4261	28.4018	28.0125	28.1794	28.0674
29.4257	29.4496	29.4615	29.4962	29.508
27.9791	28.0352	27.6961	27.7928	27.5074
27.7806	27.5009	27.4566	27.4848	27.355
29.0959	28.8947	28.9763	29.0101	28.9956
27.8189	27.4784	27.2698	27.2047	27.1034
27.9978	27.4936	27.7345	27.6116	27.6491
27.9711	27.7368	27.6374	27.5977	27.4835
29.0873	28.9639	28.7935	28.7553	28.6173
28.2608	28.0248	28.1352	27.9256	27.9021
29.3929	29.2906	29.4948	29.3161	29.3277
27.3824	27.599	27.3904	27.4479	27.3518
27.7823	27.6218	27.4777	27.2634	27.196
27.8709	27.8637	27.6703	27.4648	27.3186
27.8444	27.5865	27.5605	27.5464	27.4639
28.2474	27.9354	27.9362	27.7329	27.7477
28.2033	27.802	27.8303	27.8008	27.6484
27.9231	27.6107	27.4801	27.3851	27.269
28.0574	28.0749	27.96	27.8064	27.529
28.8437	28.5817	28.3903	28.3558	28.2534
27.3541	27.3505	27.474	27.1474	27.1748
27.7101	27.2372	27.2436	27.3222	27.2375
28.2597	27.9465	28.0408	27.8383	27.8471
28.6495	28.5086	28.5114	28.4313	28.2161
27.556	27.8932	27.5441	27.6638	27.5199
27.2364	27.1751	27.1503	27.1801	27.0944
27.8364	27.9282	27.7084	27.6905	27.6572
28.3549	27.8896	28.0287	27.9725	28.0174
28.4591	27.8012	28.0418	27.9586	27.9372
28.3883	28.0091	28.0735	27.8672	27.8595
29.3725	28.7884	28.9854	28.8939	28.73
27.5369	27.3958	27.2856	27.1292	26.8878
28.9449	29.1662	29.2559	29.152	29.011
28.4211	27.8492	27.8238	27.7992	27.7445
27.6642	27.5473	27.4189	27.1299	27.2102
28.4781	28.3382	28.2454	28.1713	27.9485
29.0493	29.2736	29.1913	29.1384	29.0326
28.4102	28.6416	28.3231	28.3169	28.2179
27.4271	27.7125	27.4892	27.6456	27.3922
27.9224	27.6503	27.2475	27.2689	27.2684
28.1433	28.2893	28.1334	27.9811	27.9309
27.7393	27.6964	27.4036	27.3386	27.1699
28.083	27.8254	27.6467	27.5642	27.4699
27.8017	27.1449	27.4672	27.3061	27.2264
28.1152	28.235	27.9122	27.9477	27.9396
28.3267	28.1796	28.0648	27.9873	27.7251
29.0992	29.0482	28.6709	28.737	28.6922
28.2889	28.3179	28.2244	28.2592	28.1668
28.2693	28.1904	28.1659	27.9612	27.9589
27.9304	27.5931	27.5985	27.6641	27.6371
28.4003	28.3735	28.2738	28.1377	28.1651
29.1514	29.0405	28.9426	28.6328	28.6265
28.5041	28.757	28.6762	28.5823	28.5004
27.872	27.5532	27.3909	27.4954	27.2525
27.957	27.7676	27.6079	27.5487	27.5192
28.432	28.4971	28.4309	28.3233	28.2084
28.1262	28.0817	27.7705	27.8591	27.8219
27.6522	27.3103	27.3519	27.3245	27.2367
28.0001	27.5086	27.4591	27.4438	27.1023
28.4908	28.3622	28.1127	28.1637	28.1015
27.9153	27.6853	27.6178	27.5933	27.4515
28.3293	28.1035	28.093	27.9735	27.9981
27.803	28.1286	28.1441	28.0909	28.0928
28.2464	28.2877	28.0318	28.233	28.1318
27.9774	28.0914	28.0761	27.7345	27.7927
28.5852	28.4915	28.2694	28.3043	28.1584
28.2253	27.9778	27.9059	27.8325	27.7228
28.9329	28.6647	28.4695	28.639	28.3855
27.7409	27.7645	27.6211	27.4797	27.3768
27.9442	27.6661	27.6505	27.4619	27.3309
28.189	28.2579	28.2162	27.8957	27.8656
27.8123	27.6297	27.5332	27.5974	27.4507
27.791	27.6488	27.5625	27.6026	27.4559
27.8854	27.6805	28.0445	27.9335	27.8454
28.0427	27.9326	27.8107	27.8241	27.4951
29.5701	29.4995	29.5611	29.3827	29.3377
28.2478	28.4069	28.2315	28.1206	28.0506
28.3197	28.283	27.8442	28.1266	27.9133
28.0601	27.7337	27.4927	27.4539	27.3366
29.0367	28.6691	28.6927	28.89	28.7596
27.5624	27.7586	27.6561	27.3057	27.2756
28.4554	28.4422	28.6346	28.4981	28.4878
28.5736	28.4097	28.336	28.2077	28.2042
27.965	28.101	27.9088	27.8016	27.6544
27.6947	27.3245	27.2861	27.11	27.1362
27.7116	27.6567	27.4182	27.3942	27.2552
28.4316	27.8435	28.0121	27.8597	27.9813
27.721	27.4952	27.4622	27.2276	27.1894
28.2962	28.1709	27.9773	27.9647	27.7796
28.0916	28.1289	27.9966	27.7588	27.6629
28.0181	27.7678	28.0254	27.897	27.7436
27.8453	27.6806	27.6711	27.524	27.2694
27.643	27.6989	27.5596	27.5223	27.4549
28.143	28.0007	27.8583	27.8504	27.7176
28.1684	27.9926	27.7361	27.5908	27.4762
28.3051	28.0437	28.0105	27.8989	27.7546
28.8157	28.3554	28.4794	28.3928	28.3257
28.4092	28.0339	28.1498	28.0547	27.8394
28.1288	27.9469	27.6612	27.7459	27.713
27.8903	28.0787	27.9039	27.7899	27.6496
27.6473	27.7303	27.333	27.5658	27.3061
28.0026	28.0314	27.64	27.6586	27.5383
28.0203	27.776	27.7898	27.5342	27.3091
28.2516	28.1913	27.9511	28.0198	27.9259
27.3587	27.4542	27.5711	27.5941	27.4759
27.9839	27.7049	27.4441	27.4017	27.4474
28.5093	28.4401	28.6415	28.535	28.3653
28.7065	28.625	28.5395	28.3688	28.4636
28.6756	28.6715	28.6994	28.4832	28.3917
27.9008	27.8453	27.6424	27.6185	27.5477
28.0542	27.9317	27.6865	27.7101	27.6078
28.1017	27.9592	27.8954	27.8169	27.7137
28.1809	28.1166	27.9864	27.8191	27.7018
27.8448	27.7938	27.453	27.5721	27.4318
28.1442	28.0996	28.0884	28.0651	27.9453
29.1652	28.7785	28.9464	28.8122	28.7584
28.5454	28.2959	28.2682	27.9905	27.9407
28.775	28.7733	28.4873	28.4556	28.4465
27.1531	27.16	26.9286	27.0599	26.8214
28.2824	27.8431	27.9047	27.8449	27.6508
27.9453	27.7837	27.6236	27.7082	27.3938
27.536	27.8465	27.626	27.5601	27.5785
27.6882	27.832	27.7021	27.6921	27.5617
28.0237	27.8284	27.6221	27.7008	27.6215
27.5899	27.2928	27.3557	27.1593	26.981
28.6135	28.221	28.0105	28.11	28.0005
27.2604	27.4278	27.2045	27.1445	27.0595
27.8481	27.4023	27.0741	27.2382	27.0983
28.9634	28.8366	28.5146	28.719	28.556
28.4519	28.1766	28.013	28.0765	27.9613
28.4243	28.0163	28.0439	27.9593	27.9272
28.2495	28.2409	27.9532	27.9708	27.7794
28.1788	28.2223	28.0695	27.7047	27.6745
27.0941	27.4772	27.3976	27.2341	27.2162
28.2577	28.3174	28.0621	27.8831	27.958
27.583	27.5156	27.4905	27.2166	27.205
28.7852	28.943	28.7109	28.7999	28.6088
28.9133	28.7816	28.6098	28.5505	28.4944
28.2615	28.4443	28.2786	28.0426	27.9545
29.0777	28.5343	28.6056	28.5238	28.4567
28.2636	28.4784	28.1001	28.2313	27.9874
27.9578	27.8201	27.8859	27.8349	27.6603
28.1969	27.7077	27.923	27.8289	27.6049
28.1278	28.2692	28.0837	28.1816	28.0516
27.8967	28.119	27.9823	27.7726	27.8817
27.704	27.6523	27.5089	27.4453	27.4956
27.5999	27.818	27.6592	27.5208	27.4597
27.6956	27.2822	27.0681	26.99	26.7628
27.7328	27.9121	27.6959	27.7817	27.6293
27.5784	27.5412	27.6757	27.5634	27.4822
28.9248	29.0889	28.9232	28.8625	28.801
27.2373	27.0894	27.3364	26.9939	26.8672
29.6599	29.4677	29.4019	29.3083	29.28
28.7996	28.9794	28.8943	28.9199	28.793
27.3633	27.2256	27.3019	27.3899	27.3233
29.2348	29.2438	29.1124	29.0279	29.046
27.5216	27.5618	27.2143	27.2382	27.152
28.3155	27.8901	27.9133	27.8069	27.6157
27.7072	27.7231	27.4266	27.353	27.2828
27.7825	27.9094	27.8187	27.6708	27.5351
27.8317	27.4225	27.6319	27.4729	27.5233
28.3236	28.5507	28.2278	28.2588	28.1341
27.8146	27.4054	27.3992	27.1319	27.0505
29.6296	29.5829	29.3547	29.4967	29.4531
28.1566	28.0845	27.9687	27.8037	27.8051
28.2945	28.2308	27.7988	28.0475	27.9066
28.1205	27.9466	27.623	27.7144	27.5677
28.0348	27.8612	27.584	27.5004	27.3066
28.2045	28.4716	28.2432	28.3176	28.1135
27.4294	27.3816	27.3211	27.2167	27.0216
28.6924	28.2995	28.114	28.1307	28.0029
28.026	27.7594	27.4678	27.4181	27.3576
27.8465	27.8119	27.751	27.6587	27.4954
28.4583	28.0255	28.0496	28.0036	27.8143
29.3839	29.1286	28.9866	28.8151	28.8744
29.1675	29.2969	29.2744	29.2297	29.1979
28.6657	28.3233	28.3024	28.3605	28.3128
27.8286	27.2724	27.2515	27.0434	27.1399
28.5469	28.3852	28.1212	28.0079	27.9263
28.1064	28.1234	27.8967	27.9025	27.7636
28.0458	27.7781	27.6073	27.5227	27.5409
27.7437	27.5676	27.5533	27.4361	27.3348
27.3745	27.5526	27.5376	27.4272	27.2249
28.9739	28.8494	28.6062	28.6271	28.643
27.7601	27.7357	27.5147	27.4703	27.5799
27.2931	27.3289	27.246	27.1861	27.0919
29.4634	29.3422	29.2975	29.2516	29.242
27.8534	27.6068	27.3854	27.4088	27.2964
28.3185	28.1137	28.0599	27.8825	27.8547
28.4505	28.0182	28.0046	27.857	27.8237
27.9127	27.888	27.6111	27.4128	27.3412
27.8956	27.6267	27.5048	27.5623	27.4405
27.7443	27.512	27.2184	27.3931	27.2104
28.4654	28.1041	28.1793	28.1168	27.9929
27.8787	27.6689	27.7681	27.7186	27.4445
28.5458	28.5994	28.3009	28.3044	28.0433
28.3487	28.0446	28.2294	28.1439	27.9563
28.6127	28.5404	28.627	28.5372	28.6343
27.9176	27.6812	27.6396	27.6419	27.5428
28.3129	27.9871	27.9456	27.8909	27.7964
28.88	28.4173	28.4795	28.3759	28.1832
27.8542	27.7785	27.519	27.6391	27.5089
28.7801	28.5002	28.3822	28.3808	28.2971
27.8917	27.4506	27.3425	27.4128	27.281
28.4593	28.253	28.2963	28.114	27.9852
27.472	27.6813	27.533	27.4678	27.4619
28.0083	27.9527	27.8606	27.7842	27.6899
29.0424	28.915	28.7705	28.8738	28.6338
27.58	27.5977	27.2003	27.427	27.2844
28.3909	27.7861	27.961	27.8272	27.7166
27.6913	27.6616	27.5771	27.4285	27.2538
27.841	27.6308	27.3314	27.4982	27.3212
28.2175	28.1975	27.8075	27.8364	27.7708
27.5498	27.4629	27.3237	27.1558	27.1305
28.6953	28.6028	28.3614	28.4195	28.4841
27.8921	27.8119	27.6283	27.5263	27.5092
29.3932	29.1361	29.1237	29.1009	29.0259
28.0484	27.6611	27.7654	27.7872	27.6166
27.3667	27.2754	27.37	27.0879	26.9117
28.0781	27.9428	27.8812	27.7382	27.5997
27.9067	27.5431	27.7473	27.5358	27.469
28.6654	28.7641	28.7314	28.4988	28.3727
28.4829	28.3708	28.0381	28.0696	28.1423
27.8847	27.9543	27.8016	27.9208	27.8091
28.0292	28.0119	27.9286	27.8919	27.8254
27.7578	27.6871	27.6456	27.7415	27.5385
28.3253	28.4171	28.475	28.4672	28.2055
27.9348	27.657	27.5826	27.5671	27.3989
27.6695	27.4395	27.5386	27.401	27.2294
27.4728	27.6847	27.4969	27.5112	27.3931
27.2185	27.4304	27.418	27.1934	27.1465
28.7752	28.259	28.3168	28.4054	28.3247
27.2783	27.4629	27.2921	27.3146	27.1753
28.8079	28.1929	28.611	28.4125	28.145
27.7337	27.7802	27.5483	27.6129	27.6461
28.5943	28.527	28.4084	28.3821	28.2994
28.3136	28.09	28.1346	28.1845	28.0354
28.3114	27.9799	28.215	28.2914	28.1951
28.024	27.815	27.6874	27.5883	27.4329
27.7605	27.6832	27.4034	27.4675	27.2796
27.8169	27.5201	27.4778	27.4094	27.3886
28.1565	28.0119	27.8373	27.7256	27.6955
27.6029	27.5014	27.5747	27.4493	27.3159
27.7623	27.795	27.6927	27.6823	27.3877
28.419	28.2775	28.1419	28.0528	28.0264
28.0649	28.0717	27.8202	27.7488	27.6304
28.3683	27.836	28.2064	28.0092	27.9842
27.9038	27.9226	27.7435	27.6766	27.7408
27.8498	27.6523	27.6257	27.5783	27.4152
28.6989	28.7681	28.6182	28.611	28.5665
27.8526	27.3431	27.2533	27.1857	27.0575
27.9814	27.788	27.7876	27.7015	27.5657
27.8054	27.6362	27.5118	27.5215	27.3921
28.7631	28.7168	28.5824	28.6249	28.5842
28.7007	28.6836	28.6935	28.5293	28.5298
27.7322	27.3857	27.1909	27.3404	27.1143
28.3321	28.4714	27.9571	28.1848	28.0882
28.9399	28.881	28.5821	28.4968	28.5187
28.5559	28.4299	28.3726	28.3793	28.2622
28.6985	28.4917	28.5373	28.3496	28.4175
27.8416	27.776	27.7377	27.6484	27.6311
27.5714	28.0325	27.6963	27.6425	27.6077
28.3692	28.0483	27.9857	27.8535	27.8224
27.5399	27.859	27.5033	27.5354	27.3214
28.4674	28.4454	28.2758	28.241	28.1014
28.1657	28.1845	28.0069	28.1184	28.1527
28.5724	28.447	28.4424	28.4472	28.3849
27.6323	27.6405	27.3133	27.3337	27.088
27.7046	27.4505	27.525	27.3733	27.2905
28.025	27.5045	27.7092	27.6768	27.5771
27.9446	27.9257	27.6926	27.7066	27.4016
28.1113	27.8553	27.6051	27.4907	27.4066
28.127	27.908	28.0089	27.8943	27.7708
27.9992	27.6376	27.5335	27.5106	27.4459
27.638	27.6099	27.3797	27.4452	27.1579
27.7248	27.6266	27.3633	27.4638	27.3743
28.054	27.9793	27.8544	27.9114	27.7815
27.8809	27.7189	27.5563	27.4819	27.4011
28.1027	27.9203	27.7423	27.8267	27.6206
28.1391	28.048	27.8665	27.9101	27.8328
29.3137	28.7575	28.9704	28.8257	28.7844
27.8223	27.6943	27.6113	27.5746	27.4033
27.501	27.5688	27.3014	27.4032	27.3257
28.0604	28.0912	28.1698	28.1266	28.0064
28.3781	28.8218	28.5288	28.6127	28.5351
28.1601	27.6676	27.8571	27.7976	27.7157
28.0173	27.5368	27.8807	27.6481	27.6344
28.2583	28.2093	27.9994	27.9127	27.891
27.8518	27.4693	27.1252	27.2207	27.2319
27.7565	27.5839	27.539	27.5069	27.4087
27.9636	27.7287	27.437	27.6956	27.7158
28.4764	28.253	28.0585	28.0477	27.9414
28.2619	28.2346	28.0084	28.18	27.9455
28.4275	28.3353	28.4074	28.0285	28.1468
28.2233	27.9809	27.9123	27.9376	27.7863
27.9924	27.5613	27.5362	27.4668	27.4225
27.662	27.6877	27.5382	27.3928	27.4427
27.8939	27.5535	27.3911	27.4002	27.1859
29.0335	28.522	28.6826	28.6439	28.5453
28.1499	28.1843	28.0293	28.0326	27.7437
28.4417	27.9562	27.9175	27.8828	27.7905
28.532	28.3757	28.3559	28.23	28.1488
28.3485	28.5366	28.42	28.4502	28.3038
27.9158	27.6415	27.8214	27.6175	27.7619
28.4095	28.3675	28.2463	28.2056	28.0603
27.9283	27.5656	27.6001	27.3492	27.378
29.0893	28.8632	28.8614	28.7898	28.7156
28.1293	27.8718	28.0808	27.7824	27.8047
27.9024	27.6338	27.1969	27.3448	27.1869
29.9362	29.7046	29.5807	29.6276	29.4711
28.1168	28.4673	28.1995	28.1501	27.9229
29.6235	29.3303	29.1033	29.2399	29.1641
27.8919	27.7555	27.7855	27.7358	27.6826
28.0837	27.8387	27.6225	27.5491	27.3814
28.8725	28.866	28.7696	28.7157	28.6686
27.8734	27.7908	27.9281	27.8644	27.7445
28.3957	28.358	28.3538	28.2968	28.278
27.8209	27.4974	27.4689	27.3162	27.2066
28.1208	28.145	27.9841	27.8395	27.81
27.196	27.7275	27.3462	27.1742	27.2366
29.1438	28.6579	28.3618	28.5551	28.4233
28.826	28.448	28.5025	28.3816	28.3494
28.3311	28.1817	27.8981	27.6751	27.6111
27.4828	27.5721	27.542	27.3847	27.1783
27.7209	27.7534	27.3241	27.3662	27.2284
27.8804	27.9143	27.5542	27.3142	27.4158
27.8658	27.5294	27.5459	27.3983	27.2888
28.4074	27.8911	27.8546	27.7844	27.6286
28.1804	28.2452	27.9931	27.8785	27.6345
27.6419	27.3792	27.3888	27.4007	27.1702
28.4376	28.0248	28.4	28.3784	28.2815
27.7491	28.0233	27.8815	27.6671	27.5752
27.6633	27.7323	27.7111	27.6965	27.4682
28.0071	27.9406	27.6243	27.6	27.5286
27.7758	27.4669	27.3548	27.4265	27.2933
27.4932	27.7262	27.6782	27.5637	27.4367
28.056	27.6088	27.602	27.5542	27.3533
27.2267	27.5316	27.1964	27.1826	26.9024
27.7706	27.9554	27.7661	27.8232	27.6183
28.8316	28.9202	28.7389	28.6118	28.4962
28.0279	27.6694	27.8011	27.7282	27.585
27.8517	27.8	27.6292	27.6217	27.6146
28.1094	27.7055	27.6235	27.5091	27.5333
28.7206	28.7102	28.5362	28.5274	28.5332
28.4257	28.0746	28.1969	27.9307	27.954
27.9758	27.7868	27.5078	27.4963	27.3212
27.3695	27.7084	27.5076	27.445	27.3388
29.0212	28.8965	28.7002	28.6922	28.6593
27.5022	27.9228	27.7393	27.5138	27.4731
27.8117	27.8751	27.5384	27.6336	27.4318
28.6526	27.8063	27.8097	27.8566	27.7519
28.4618	28.2418	28.1429	28.0972	28.0742
27.9208	27.6826	27.669	27.4238	27.417
27.7724	27.2733	27.2077	27.103	26.9524
27.9542	27.6055	27.7036	27.6125	27.4608
28.6477	28.4296	28.1314	28.2579	28.1518
28.1199	27.9926	27.7724	27.7307	27.4829
28.169	28.0479	27.857	27.7956	27.7111
28.2037	27.9168	27.6074	27.8006	27.6694
27.7235	28.0188	27.7532	27.6905	27.7202
27.9437	27.6968	27.6654	27.2408	27.3147
27.5744	27.453	27.5679	27.5594	27.4937
27.8311	27.9482	27.5691	27.5385	27.4945
28.9269	28.4491	28.7795	28.7829	28.7018
29.9552	29.7609	29.6297	29.5898	29.547
28.389	28.255	28.2841	28.2119	28.1504
28.1683	28.126	28.085	28.0132	27.9056
27.8392	27.7179	27.8129	27.5993	27.6544
27.8634	27.7775	27.7522	27.5085	27.2808
28.1018	28.1503	27.9527	27.9765	27.8556
28.5271	28.3824	28.2256	28.329	28.1789
28.1323	28.4264	28.3872	28.3458	28.2868
28.0821	28.0555	27.908	27.8623	27.8584
28.272	28.1216	27.9091	27.9183	27.7163
28.0612	27.9891	27.8147	27.6112	27.5778
27.8938	27.4967	27.7264	27.6488	27.5718
28.1243	28.0615	27.8432	27.6978	27.7324
28.2824	27.692	27.8284	27.7279	27.7294
29.2778	28.9815	28.8706	28.7086	28.5806
28.7068	28.4818	28.4108	28.3245	28.2993
27.6589	27.8298	27.7588	27.6351	27.4477
28.8379	28.5709	28.4006	28.2328	28.1203
27.8839	27.801	27.5567	27.4954	27.4989
27.9772	27.6204	27.7443	27.7182	27.7366
28.0794	27.8817	27.3894	27.6764	27.5243
28.0319	27.8419	27.6385	27.4863	27.3289
29.738	29.4868	29.6716	29.5839	29.558
28.6254	28.8063	28.5286	28.5244	28.4342
27.9857	28.1251	28.166	28.0438	27.9084
27.7895	27.8007	27.711	27.7628	27.6868
27.6972	27.4007	27.4673	27.4401	27.2055
28.248	27.9054	27.9015	27.8104	27.664
27.9125	27.9147	27.5988	27.8245	27.7767
28.2689	27.9433	27.9979	27.8788	27.7907
27.982	27.5202	27.6008	27.6129	27.4548
27.6797	27.818	27.7865	27.6591	27.5015
28.4026	28.3399	28.2522	28.1462	28.0241
27.94	27.5774	27.3983	27.3567	26.9451
27.7608	27.2225	27.2865	27.4523	27.3256
29.3241	29.1818	29.2438	29.0188	29.0634
28.6219	28.3368	28.1988	28.0262	27.9607
27.8442	27.4899	27.4154	27.4388	27.1451
29.5213	29.672	29.4763	29.3369	29.2904
28.9649	28.4627	28.6123	28.4993	28.5098
29.6428	29.3812	29.1427	29.2111	29.1717
28.4669	28.6257	28.4375	28.2629	28.2462
28.8688	28.8111	28.4986	28.5611	28.436
28.5184	28.1661	28.2912	28.1591	28.191
27.8664	27.8514	27.5074	27.5726	27.4645
27.7689	27.7989	27.7255	27.6689	27.6525
27.7835	27.8029	27.6119	27.4834	27.4454
27.6589	27.5705	27.2725	27.3321	27.2658
29.6371	29.1599	29.2654	29.1513	29.0169
27.7507	27.6286	27.6862	27.4869	27.4336
28.2986	28.1213	27.9666	27.8909	27.9259
27.7413	27.1668	27.1705	27.2536	27.1118
28.2917	27.7127	27.9895	27.905	27.8314
29.2795	28.7928	29.219	29.082	29.0724
27.8161	27.4223	27.4955	27.5979	27.4275
28.3997	28.1584	28.1264	28.1087	27.916
29.3456	28.9702	28.9715	28.886	28.8086
27.8161	27.8019	27.6228	27.5933	27.3403
28.545	28.2895	28.2758	28.0236	28.0826
28.0419	28.0494	27.9057	27.6799	27.6321
27.6929	27.5238	27.4966	27.4665	27.3108
28.3517	28.1464	27.9355	27.8047	27.9679
29.2093	29.168	28.8858	28.9102	28.6426
28.7461	28.655	28.4274	28.422	28.3033
29.2154	29.2476	29.1775	29.0589	28.8482
27.8196	27.6626	27.3458	27.3129	27.2568
27.6999	27.7412	27.531	27.5769	27.4728
28.1826	28.2517	28.1958	28.1273	28.0653
28.0364	28.1297	27.9049	27.9299	27.7591
28.3522	27.9181	27.8803	27.8877	27.806
28.0305	27.9542	27.7775	27.6531	27.5891
29.0623	28.9665	28.8859	28.8474	28.7896
27.72	27.5692	27.4306	27.1685	27.0261
28.1963	27.6179	27.8592	27.597	27.5957
27.756	27.7431	27.5514	27.5444	27.3627
27.7378	27.6031	27.5221	27.3894	27.2634
29.1464	28.6777	28.615	28.7202	28.6435
27.7401	27.9928	27.7692	27.8575	27.7995
28.1752	28.0142	27.8242	27.9786	27.7256
29.2856	29.2004	29.1084	29.061	28.9235
28.5061	28.2429	27.9104	27.9963	27.9178
27.8416	27.7287	27.3487	27.4979	27.1922
27.5165	27.5738	27.3947	27.249	27.2124
28.5559	28.5265	28.5521	28.4614	28.2642
27.9666	27.6814	27.661	27.4961	27.6111
28.129	27.7747	27.7179	27.5729	27.5953
27.3095	27.0908	26.6875	26.8346	26.8324
28.7662	28.2218	28.2785	28.3918	28.219
27.7524	27.896	27.4569	27.4271	27.3368
28.1866	28.0142	27.6278	27.6803	27.5164
27.9247	27.7407	27.6495	27.615	27.4485
27.4214	27.4332	27.1004	27.0544	26.8372
27.9304	27.3009	27.0452	26.9157	27.0052
27.293	27.2277	27.2378	27.109	26.9514
28.0748	27.7027	27.5425	27.4618	27.5535
28.9085	28.7109	28.8913	28.7084	28.6864
28.2264	28.3118	28.2869	28.3261	28.0812
27.9016	27.5868	27.4032	27.4737	27.2703
27.6274	27.7591	27.6999	27.5241	27.4316
28.4241	28.6232	28.3109	28.4477	28.3701
27.5408	27.2061	27.2481	27.1482	27.0803
28.4531	28.3112	28.2901	28.2807	28.1829
27.9808	27.7925	27.6257	27.6422	27.4466
28.4288	28.2731	28.0457	28.1407	28.0746
28.8809	28.7061	28.3407	28.2632	28.2422
28.4388	28.1516	28.0449	27.9927	27.9105
28.6915	28.348	28.3421	28.3617	28.2872
27.2889	27.0495	27.1139	27.1448	27.07
27.8794	27.7569	27.4614	27.4961	27.2899
27.848	27.6206	27.5319	27.4841	27.3034
27.6266	27.5535	27.4308	27.1707	27.1744
28.0969	27.9624	27.8634	27.9292	27.7649
27.7961	27.5142	27.5038	27.58	27.4186
28.6255	28.2746	28.187	28.046	27.9824
27.5239	27.3998	27.4525	27.1467	27.1445
27.8387	27.9092	27.7171	27.5957	27.5056
28.1654	28.1727	28.2576	28.0024	27.9866
28.3986	28.2843	28.3083	28.0099	28.1343
28.2034	27.9321	27.6283	27.6418	27.5698
27.5073	27.4358	27.4311	27.353	27.1513
28.1148	28.0148	27.8096	27.8567	27.8111
27.7482	27.6915	27.6386	27.5977	27.6822
28.0108	28.0719	27.9447	27.8544	27.755
29.2394	28.8893	28.8651	28.7366	28.7231
28.4439	28.2211	28.0608	28.1062	27.9927
28.4826	28.1166	28.0835	28.1429	27.9444
27.4231	27.6716	27.3623	27.316	27.2213
29.1657	28.8159	28.8256	28.7339	28.4856
28.6292	28.7271	28.7918	28.6034	28.5174
28.6491	28.7638	28.7499	28.7747	28.77
28.0185	28.0515	27.8137	27.8422	27.8314
27.8077	27.7964	27.5914	27.6	27.3186
29.1906	28.9016	28.9721	29.0115	28.9256
27.7031	27.8311	27.755	27.7495	27.5408
29.3992	29.2721	28.8946	28.9954	29.1073
27.889	27.7515	27.9093	27.7895	27.6893
28.2963	27.9748	27.6984	27.506	27.4527
27.8413	27.6629	27.6813	27.3973	27.4787
27.9658	27.8396	27.6979	27.5489	27.5295
27.7419	27.7119	27.3846	27.5082	27.1577
28.0858	28.0805	27.7521	27.8611	27.6676
28.4693	27.8651	27.8537	28.0126	27.9041
27.7676	27.7237	27.377	27.4116	27.2323
27.6167	27.6647	27.7493	27.577	27.3876
28.262	28.0644	27.8378	28.0315	27.7568
27.9374	27.5926	27.6459	27.7701	27.6612
28.2772	28.006	27.9243	28.0025	27.8551
29.304	28.9712	28.897	28.6964	28.5911
28.4142	27.9425	27.9444	27.882	27.7916
28.9233	28.8226	28.7175	28.539	28.6136
28.0333	27.9713	27.6227	27.7519	27.5462
28.9285	28.7117	28.6831	28.6666	28.8545
27.5914	27.2429	27.0466	26.9502	26.6595
28.2739	28.2157	28.2194	28.0765	27.8597
28.7974	29.0987	28.9311	28.9616	28.9033
28.2728	27.9252	27.8815	27.7804	27.5324
27.773	27.768	27.4335	27.3557	27.3994
28.3282	28.1129	28.0397	27.9583	27.8443
28.1989	27.9858	27.6432	27.7804	27.7413
28.0772	28.1693	28.0645	28.1392	27.9712
28.474	28.3446	28.4146	28.3069	28.2683
28.155	27.6693	27.7482	27.7935	27.535
28.3755	27.8543	27.9636	27.9628	27.9231
28.7239	28.1477	28.3392	28.3637	28.1358
28.0834	28.3099	28.2041	27.9849	27.9812
28.7723	28.4456	28.4372	28.2228	28.0946
28.1065	27.9021	27.9878	27.855	27.7554
28.6551	28.4231	28.3674	28.3017	28.1668
28.092	27.7368	27.8796	27.807	27.5158
27.6824	27.6185	27.2473	27.3751	27.2852
28.9547	28.3524	28.3866	28.3037	28.2583
28.1921	27.811	27.9177	27.8756	27.6219
28.1197	27.7272	27.6853	27.5066	27.546
27.8819	27.772	27.7747	27.554	27.5417
27.7737	27.4575	27.6118	27.4309	27.243
27.9003	27.6315	27.5326	27.5425	27.4471
27.9025	27.4955	27.582	27.543	27.4825
27.3675	27.7096	27.5137	27.4882	27.2411
27.787	27.3667	27.4648	27.2596	27.2279
27.9639	27.9788	27.4527	27.6913	27.4997
28.0007	27.7322	27.848	27.6093	27.4321
28.7369	28.7607	28.5362	28.4813	28.4701
28.1535	28.1853	28.1342	27.8641	28.0067
27.8608	27.8197	27.5966	27.5952	27.4143
28.7912	28.6334	28.6497	28.5615	28.3757
28.2188	27.9728	28.2508	28.1771	28.2016
27.6587	27.1961	27.3158	27.2892	27.2383
28.3333	28.1712	28.1573	28.063	27.9015
28.4111	27.9601	28.1102	27.9831	27.7546
27.6422	27.6679	27.3148	27.5602	27.6495
27.5087	27.2493	27.4417	27.3326	27.1101
28.2079	27.7925	27.711	27.412	27.3726
28.3886	28.1425	28.2758	28.2525	28.171
28.7005	28.7064	28.707	28.5068	28.5527
28.7776	28.6505	28.5677	28.4147	28.4746
28.2866	28.0826	27.9618	27.9884	27.8011
29.0284	28.912	28.9003	28.715	28.5501
28.6733	28.8161	28.6493	28.567	28.5078
27.7987	27.6286	27.501	27.2517	27.2182
28.5961	28.6406	28.4839	28.498	28.3612
28.8449	29.0565	28.8537	28.7786	28.7752
27.6519	27.5036	27.5862	27.3974	27.3279
29.2083	29.0417	29.1607	29.0395	29.0703
27.5852	27.4082	27.2012	27.1364	27.2863
27.8211	27.773	27.5947	27.6018	27.3985
28.2874	27.7621	27.789	27.8697	27.556
28.2034	27.4785	27.8394	27.6376	27.4793
27.5706	27.6611	27.6978	27.6246	27.6007
27.4338	27.5189	27.6145	27.5911	27.2774
27.8457	27.5504	27.4637	27.4168	27.2055
29.006	28.885	28.7368	28.5912	28.3922
28.0976	27.7676	27.5474	27.6268	27.6235
28.0292	27.5467	27.4757	27.2517	27.102
28.2456	27.9104	27.5632	27.4661	27.4932
28.4228	28.1139	28.095	27.9932	27.9782
28.2664	27.8841	28.0546	28.0081	27.8234
27.9466	27.6645	27.4508	27.4676	27.1733
28.4111	28.2019	28.2316	28.1887	28.1392
27.7425	27.3945	27.3078	27.338	27.0766
27.8759	28.0843	27.8896	27.7045	27.5464
28.4731	28.1817	28.2074	28.0976	27.9552
28.4816	28.0902	28.2699	28.2074	28.2244
28.9025	28.2953	28.4747	28.3417	28.0872
27.605	27.6315	27.6051	27.406	27.3879
28.5054	28.3365	28.0764	27.9394	27.9092
28.2642	28.1759	27.8035	27.9137	27.8299
28.8699	28.5961	28.4371	28.5261	28.4684
27.4045	27.3057	27.2588	27.1899	26.9681
27.8535	27.588	27.5445	27.4306	27.2445
29.0814	28.9213	28.8197	28.8809	28.8834
28.0408	27.9425	27.965	27.858	27.8074
27.966	27.8169	27.9185	27.948	27.7507
28.8716	28.7136	28.7494	28.5905	28.6501
29.4745	29.1602	28.8524	28.8926	28.7932
27.7883	27.7091	27.5308	27.4857	27.5544
28.6529	28.573	28.4534	28.4109	28.3272
28.4999	28.2276	28.1731	28.0325	27.9956
29.0167	28.8478	28.7179	28.5894	28.6333
28.0885	28.0597	27.8829	27.7952	27.8407
28.5867	28.3493	28.3701	28.2725	28.2922
28.1151	28.0159	27.9575	27.9135	27.9694
28.7819	28.5565	28.1054	28.356	28.023
28.1711	27.8155	27.8596	27.7361	27.6883
28.4926	28.1693	28.2742	28.1791	28.0129
27.9202	27.6499	27.6433	27.4495	27.3875
27.606	27.6722	27.4415	27.1849	27.1196
28.3664	28.7501	28.6966	28.4328	28.3547
27.5665	27.3816	27.4035	27.4049	27.3658
28.095	27.8922	27.913	27.8646	27.7391
28.6473	28.5728	28.1142	28.3664	28.3242
27.6125	27.6901	27.4963	27.4697	27.3699
28.6153	28.4683	28.4188	28.3727	28.072
27.9974	27.7415	27.7229	27.5474	27.6341
27.6564	27.5041	27.2791	27.3184	27.3225
28.7597	28.6963	28.6307	28.5201	28.4566
28.0541	27.8748	27.8642	27.7966	27.639
29.0596	29.0666	28.9342	28.8427	28.8927
27.1879	27.4592	27.2213	27.3353	27.2285
28.0183	27.9105	27.8194	27.8738	27.6681
27.7518	27.8679	27.7151	27.6006	27.5116
28.5038	28.4533	28.511	28.5611	28.4689
27.7527	27.7903	27.4824	27.3643	27.3323
28.1399	28.1995	27.9187	27.8768	27.8905
28.0786	27.8865	27.6971	27.7366	27.5396
27.6413	27.4229	27.2129	27.3491	27.2179
27.6533	27.6619	27.4735	27.5155	27.2364
28.1087	27.5454	27.6208	27.641	27.5143
28.2216	28.2354	27.829	27.9818	27.831
28.0034	27.6679	27.5677	27.5539	27.4285
28.494	28.6328	28.4911	28.4881	28.278
28.5014	28.514	28.2361	28.2356	28.2626
[truncated: 1,001 more rows]
