# Supplementary material for: Maximum-likelihood model fitting for quantitative analysis of SMLM data
Source: Nat Methods. 2022 Dec 15;20(1):139–48. doi: 10.1038/s41592-022-01676-z (PMC9834062; doi:10.1038/s41592-022-01676-z)
Supplement: Supplementary file 17 — Statistical Source Data [file 41592_2022_1676_MOESM17_ESM.xlsx]

## Sheet: EDFig8d
segment	normalized AICc: 4 segments	normalized AICc: 6 segments
4	25.2247	26.72
4	25.2038	26.5224
4	25.4566	26.8365
4	25.2131	26.6073
4	27.226	28.6454
4	27.056	29.3415
4	25.8144	27.602
4	28.2781	29.2565
4	24.7681	26.7052
4	26.6896	27.9781
4	25.4018	26.7208
4	25.9971	27.1578
4	28.4685	28.1289
4	25.4892	26.8289
4	26.063	27.6923
4	24.8931	26.0752
4	24.9339	26.8128
4	26.0527	28.0922
4	29.8045	29.2479
4	24.8504	27.41
4	26.3765	27.5961
4	28.9888	27.7598
4	26.2283	27.1567
4	25.3924	27.4031
4	26.6416	27.7787
4	25.1015	26.2984
4	25.4659	27.4137
4	24.7177	26.6661
4	29.1094	27.9533
4	26.6525	27.8266
4	28.6235	26.8646
4	25.7851	27.0411
4	25.7279	27.568
4	28.555	30.2637
4	27.6896	28.9441
4	29.1303	28.3344
4	27.8937	28.4954
4	28.1393	27.9662
4	25.6814	27.3266
4	25.514	26.3157
4	25.0973	26.5845
4	26.5842	27.7976
4	25.3833	26.8218
4	30.324	28.6369
4	26.133	26.8296
4	26.1475	27.1987
4	27.7185	28.5537
4	25.5728	27.0307
4	25.0328	26.2952
4	25.4251	26.9857
4	26.6981	28.4085
4	25.1012	26.1436
4	25.7845	26.9138
4	29.1956	28.3671
4	26.3554	27.3554
4	25.9117	27.4279
4	24.5662	26.0507
4	25.5422	27.625
4	25.6136	27.4024
4	27.5105	27.4773
4	26.3132	27.8796
4	25.7048	27.9877
4	25.3401	27.1319
4	26.2113	27.4011
4	28.2872	28.3222
4	25.8903	26.8802
4	25.057	27.6963
4	25.8397	27.2585
4	26.0485	27.3156
4	25.7511	28.3179
4	28.206	29.7688
4	27.0917	28.6368
4	25.4563	26.815
4	25.8926	27.289
4	24.8823	26.5076
4	25.2932	26.6113
4	25.2775	26.7323
4	25.5184	28.0257
4	25.7971	26.8168
4	25.8426	28.4858
4	27.5477	27.5002
4	26.2454	27.947
4	26.6008	28.1287
4	25.9343	27.5743
4	25.9501	27.6295
4	25.1083	26.8668
4	29.1452	27.4662
4	25.7142	27.3021
4	29.37	28.3157
4	24.9498	26.5598
4	28.1458	28.6486
4	25.2703	26.2768
4	26.4144	27.8366
4	25.9722	27.6299
4	25.0042	26.6444
4	26.0119	27.696
4	27.9483	28.6668
4	26.8505	27.4833
4	28.7642	27.4921
4	26.4534	30.2058
4	25.3285	27.5754
4	25.994	27.3933
4	25.6319	26.7578
4	28.2142	26.8547
4	25.1722	26.828
4	24.8379	27.264
4	27.014	28.2848
4	26.5335	28.4368
4	28.1198	28.0391
4	28.5596	27.32
4	27.9114	27.8959
4	25.8195	26.9731
4	25.7018	27.178
4	28.5454	28.2581
4	27.0156	27.7234
4	27.5101	27.1605
4	27.239	27.4282
4	25.2596	26.7968
4	26.9951	28.2915
4	25.7942	27.3717
4	27.9807	28.1263
4	25.282	26.7625
4	28.103	28.0976
4	25.4724	27.0919
4	27.3455	28.9621
4	24.3746	26.3657
4	25.4671	26.6032
4	25.2326	27.6449
4	24.9116	26.1691
4	25.6257	26.8678
4	25.3442	26.767
4	27.1494	27.0984
4	27.1249	28.2625
4	25.1677	26.613
4	26.2424	27.764
4	25.6891	26.8977
4	25.3555	26.6262
4	25.0177	25.7795
4	25.8922	26.9682
4	27.0531	27.6136
4	25.2021	26.7834
4	24.9055	26.3229
4	24.9814	26.1385
4	25.0425	27.6439
4	25.6735	26.7054
4	26.6935	29.0473
4	25.6925	27.3206
4	25.2011	26.7185
4	25.7033	27.6519
4	27.3303	28.3567
4	26.7715	28.1467
4	28.2169	28.346
4	28.5407	28.1725
4	25.2353	26.7915
4	25.3809	27.1441
4	26.2262	27.3384
4	27.1144	28.3924
4	24.8424	26.4259
4	25.9694	27.3888
4	29.3615	27.9787
4	25.4202	26.5895
4	25.4973	26.9639
4	26.7484	28.0178
4	25.6999	27.5867
4	26.8449	28.1423
4	27.2986	27.331
4	28.5252	29.0376
4	25.2859	26.8676
4	25.8009	26.8931
4	29.5611	28.8189
4	26.398	28.1557
4	28.05	28.9494
4	27.6865	27.109
4	25.9728	27.2728
4	28.0598	27.138
4	26.0446	27.1775
4	27.9886	27.6162
4	29.1872	28.2116
4	26.7136	26.8941
4	25.2024	26.6113
4	25.351	27.0473
4	29.6463	29.2478
4	25.5961	27.0745
4	25.5546	28.2277
4	26.3462	27.4606
4	28.2266	28.131
4	26.4627	27.7708
4	26.7725	27.7162
4	26.2512	27.2154
4	26.6212	28.1059
4	25.4215	26.7875
4	28.8159	27.666
4	26.1368	28.4628
4	28.0047	28.4559
4	24.7171	26.4369
4	28.497	28.1841
4	26.8613	27.4154
4	25.1371	26.3397
4	25.0783	26.8422
4	25.3082	27.1623
4	26.0873	27.267
4	25.5851	26.879
4	28.1439	27.5207
4	24.8736	26.1699
4	27.9318	28.036
4	25.9988	26.9358
4	28.5004	28.0834
4	27.1641	27.738
4	25.0579	27.542
4	29.464	27.5499
4	26.9111	28.2846
4	31.0487	28.3436
4	28.4655	29.2873
4	28.5303	28.6846
4	26.0156	27.3
4	29.228	26.8927
4	28.9891	28.8013
4	25.6037	27.0638
4	25.2727	26.0778
4	26.0338	27.232
4	25.7489	27.5689
4	26.3437	27.7227
4	25.8231	27.3118
4	24.9252	26.8962
4	28.8307	27.6817
4	25.4808	27.3762
4	26.0893	27.7856
4	25.7358	26.9518
4	26.6652	26.753
4	25.7392	27.3275
4	25.3936	26.6895
4	28.5621	27.5637
4	26.151	27.5753
4	27.1556	27.7261
4	25.5686	26.7872
4	26.1319	27.6048
4	25.7884	28.2151
4	27.4389	26.4641
4	25.3218	26.656
4	27.5598	28.5788
4	28.3376	28.869
4	26.4643	28.7209
4	24.7512	26.2808
4	24.9541	26.4849
4	26.905	27.3258
4	25.2471	26.8851
4	27.2833	28.0228
4	25.1575	26.2838
4	25.9885	27.4594
4	27.8148	28.2218
4	24.6102	26.1729
4	26.1758	28.8448
4	25.2965	26.5188
4	25.0336	26.4132
4	26.577	27.4182
4	25.7158	26.7443
4	25.4227	26.774
4	25.6981	27.7381
4	25.5296	26.9138
4	25.1359	26.4147
4	27.0091	28.1499
4	28.1911	27.3628
4	28.3678	27.645
4	25.4251	26.9219
4	28.7736	28.059
4	28.1234	27.2909
4	28.2058	28.0773
4	27.2585	27.068
4	24.6256	25.8094
4	28.4056	27.1574
4	29.3931	27.6441
4	27.9149	28.5979
4	26.1076	27.4282
4	27.3115	27.9191
4	26.4153	27.6176
4	25.8475	27.3553
4	25.3011	26.8919
4	25.1706	26.1459
4	25.7363	27.3067
4	29.2843	27.896
4	26.0191	27.296
4	28.0415	27.2643
4	25.171	26.2731
4	24.9422	26.8137
4	26.4698	27.3739
4	24.8524	26.1928
4	28.7776	29.0324
4	25.9427	27.8207
4	26.4287	27.4847
4	27.7842	27.9273
4	26.2121	27.4786
4	26.2074	27.8265
4	27.5424	28.5683
4	26.2491	26.7304
4	27.1452	27.2006
4	24.4487	25.7361
4	28.0973	28.5041
4	26.1016	27.4622
4	25.1945	26.7341
4	29.2403	26.5922
4	26.3554	27.3602
4	24.7318	26.203
4	25.3911	28.3617
4	25.8846	27.235
4	26.34	27.2692
4	27.6401	28.7421
4	24.7634	26.1738
4	25.7208	26.8624
4	26.2899	26.8475
4	25.686	27.9409
4	25.4015	26.9664
4	28.529	27.7187
4	26.0699	27.7144
4	26.0359	27.4952
4	24.7816	26.242
4	25.3651	26.752
4	26.8185	27.5705
4	28.8568	28.3661
4	25.9666	27.1019
4	26.5258	26.9595
4	29.0586	28.5686
4	25.0181	26.5251
4	25.38	26.9523
4	25.6613	27.2406
4	28.7008	27.9508
4	24.9423	26.2221
4	25.3445	26.3852
4	26.3796	27.6746
4	25.2092	26.6912
4	27.2412	28.6315
4	24.5215	25.8337
4	24.8906	26.0303
4	27.2996	26.696
4	26.8167	27.2118
4	26.5202	27.5638
4	24.795	26.7197
4	24.5562	26.1873
4	26.9757	27.9474
4	25.6201	27.3016
4	25.4266	27.0324
4	27.2176	28.7425
4	24.6548	26.2213
4	24.6816	26.2812
4	26.3293	27.5633
4	24.8723	26.4825
4	25.0434	26.1793
4	27.6741	26.5525
4	26.4549	27.8404
4	25.6227	27.0771
4	27.2203	27.5165
4	27.4173	28.5659
4	28.5389	28.4575
4	26.7013	28.0663
4	27.5271	28.117
4	28.6781	28.5606
4	25.0703	26.0305
4	26.0683	27.7893
4	25.4029	26.3535
4	28.0561	28.029
4	28.825	29.0171
4	27.3929	27.2203
4	25.2675	27.0268
4	25.0087	26.5581
4	24.9605	26.542
4	25.5545	26.497
4	25.0326	28.065
4	27.0199	27.5117
4	25.5601	26.802
4	25.9483	27.2478
4	27.8855	28.5796
4	26.1479	27.5767
4	25.7983	28.0211
4	25.1225	26.4867
4	28.2012	28.025
4	26.4168	27.0535
4	25.5416	26.9071
4	27.6726	28.5151
4	25.4884	27.1972
4	26.3557	27.3479
4	25.2712	26.8192
4	24.7366	25.9441
4	25.5022	27.1006
4	26.6587	27.0837
4	24.6834	27.9858
4	28.1789	28.4878
4	26.8598	27.489
4	26.4504	27.9739
4	26.2054	28.0731
4	26.7658	27.8723
4	28.2462	27.2422
4	26.1329	27.6111
4	25.6296	26.6525
4	26.606	27.5884
4	28.4508	28.168
4	25.5963	26.6036
4	24.4837	26.7367
4	24.9722	26.4249
4	28.5697	29.3134
4	25.352	26.903
4	25.6654	27.3589
4	28.3905	28.241
4	29.5921	29.6593
4	24.8165	26.5997
4	28.624	28.0729
4	25.0062	26.479
4	26.9405	27.4321
4	26.5975	28.8687
4	25.4803	26.5575
4	29.8699	28.2709
4	25.5914	27.0409
4	25.0373	26.3108
4	25.1924	26.3984
4	25.8689	27.3088
4	27.57	28.4246
4	25.1933	27.3522
4	25.0526	26.192
4	26.0155	27.8311
4	25.835	26.9921
4	26.1109	27.8245
4	26.4961	27.8626
4	25.7879	27.256
4	25.7892	26.9539
4	25.299	26.7293
4	25.4322	26.8809
4	24.8942	26.135
4	25.0754	26.3856
4	25.4737	26.5771
4	24.8542	25.9134
4	25.2556	26.21
4	25.8279	27.7051
4	24.9107	26.7942
4	27.1313	28.26
4	27.7816	27.2678
4	26.3157	28.0229
4	27.9083	28.005
4	27.4381	28.7821
4	27.3155	27.943
4	26.1779	27.821
4	25.3331	26.9614
4	25.46	26.855
4	24.821	26.0702
4	27.4702	27.5195
4	25.6971	26.988
4	28.7235	27.7326
4	28.5338	29.8292
4	25.4897	27.1159
4	25.1858	26.5108
4	26.6715	28.2978
4	25.303	26.6
4	26.4879	27.9088
4	25.1971	26.5185
4	28.3922	28.0319
4	25.7598	26.8895
4	27.9695	27.6283
4	25.0222	26.495
4	25.3399	26.976
4	25.0436	26.7259
4	27.7944	27.667
4	25.9144	27.0946
4	25.2564	27.5413
4	25.2573	26.9827
4	25.4764	27.0959
4	27.5143	31.56
4	25.6519	26.6624
4	29.494	28.6333
4	27.6677	28.473
4	28.5467	27.8661
4	25.6517	27.0188
4	26.8632	28.1197
4	28.3191	27.2149
4	25.8471	27.3825
4	25.7931	27.268
4	25.6153	26.9161
4	28.54	28.3712
4	25.0037	26.2024
4	25.3539	26.6444
4	25.6136	26.9629
4	25.0594	26.2059
4	25.569	27.8794
4	26.201	27.8256
4	27.7068	26.945
4	26.9219	27.2617
4	27.1105	28.0141
4	25.2206	26.3071
4	26.6347	27.2755
4	25.456	26.4757
4	26.2692	27.9367
4	29.9279	28.863
4	26.0756	29.6277
4	26.5865	28.0919
4	26.2082	27.688
4	25.6697	27.1215
4	25.6959	27.0371
4	24.8275	26.3874
4	28.6765	28.674
4	26.8644	27.6509
4	25.5945	26.8828
4	25.1459	25.6634
4	25.3836	26.9261
4	27.0234	28.2344
4	24.957	26.612
4	27.1687	28.0843
4	27.0831	30.4736
4	28.0918	28.2576
4	26.7535	27.1136
4	25.7473	27.53
4	28.4657	28.072
4	28.0216	26.2314
4	25.122	26.5466
4	24.9182	26.5754
4	27.2581	28.782
4	27.7629	28.5523
4	25.6736	26.898
4	26.9448	27.6618
4	25.8951	27.5781
4	25.5128	26.767
4	27.5733	27.9198
4	25.8141	27.0972
4	24.9032	25.8715
4	24.6354	26.1978
4	26.3464	27.788
4	25.2341	26.2265
4	25.2045	26.7923
4	27.5423	27.4449
4	26.3098	27.4992
4	30.2604	28.6497
4	25.1276	26.9383
4	26.4216	27.8225
4	28.4198	27.4108
4	26.8327	27.5522
4	25.1038	26.5342
4	27.5008	27.6607
4	25.3039	27.0577
4	25.3952	26.6859
4	25.2913	26.9167
4	25.2094	29.1369
4	28.0125	26.3409
4	28.8521	27.9831
4	24.8076	26.215
4	24.8105	26.0979
4	25.2011	26.8689
4	26.7039	28.0165
4	24.9871	26.0375
4	28.6443	28.1054
4	26.7972	27.5388
4	25.2814	26.5266
4	24.6162	26.3166
4	24.8656	26.5709
4	25.0041	26.5748
4	25.0222	26.3347
4	27.0048	27.4787
4	24.8413	26.4094
4	28.133	27.3412
4	25.1153	26.7734
4	25.4598	26.9341
4	25.9975	27.1888
4	26.0759	27.8019
4	26.4234	27.9823
4	25.3106	26.594
4	25.5026	26.6315
4	25.1263	27.0317
4	24.8599	26.6329
4	24.9746	27.5186
4	25.8618	26.7886
4	24.8687	26.5179
4	25.7725	27.5418
4	24.8231	26.3506
4	25.9245	26.957
4	24.775	26.1918
4	25.7269	28.653
4	25.3081	26.5754
4	28.7276	28.033
4	25.4876	27.0656
4	28.1574	28.7935
4	26.8381	27.9086
4	25.5955	26.7389
4	26.566	27.7538
4	26.5405	27.6566
4	26.212	26.8357
4	29.564	28.3816
4	28.1734	27.6286
4	26.5489	27.7425
4	26.0138	27.0385
4	26.3689	27.1312
4	25.4911	26.8575
4	26.3077	26.8149
4	26.2001	27.8412
4	25.278	26.8125
4	27.192	28.7533
4	24.9619	26.7601
4	28.5369	27.9975
4	25.9057	26.6464
4	24.9375	26.0995
4	24.8831	26.364
4	29.2562	28.9296
4	27.6651	28.4166
4	25.462	26.8902
4	26.6492	27.6319
4	28.6197	28.1952
4	24.7992	26.4927
6	27.234	25.9246
6	27.0571	25.6082
6	28.291	25.5982
6	28.2983	25.8829
6	27.7778	26.7124
6	28.1535	28.0912
6	28.2392	27.5346
6	26.7283	25.6329
6	28.3267	26.6383
6	28.2057	26.2332
6	27.7703	26.6613
6	28.7605	26.4923
6	27.8947	26.1852
6	27.5476	25.4639
6	27.9508	25.8128
6	27.9195	25.5206
6	27.852	26.5882
6	28.9857	27.2273
6	27.6771	26.0166
6	27.6857	26.2936
6	28.0612	26.5532
6	26.485	25.8019
6	26.6834	25.353
6	27.624	26.1982
6	28.9625	26.8758
6	27.7575	27.0045
6	28.301	26.2879
6	27.8462	25.8702
6	27.5965	25.9639
6	27.6983	26.2728
6	27.2714	25.8538
6	29.1594	27.0345
6	28.7548	28.309
6	27.4668	26.0069
6	27.9723	26.1286
6	28.6271	28.1396
6	26.9357	25.3306
6	26.9977	26.6698
6	27.7478	26.2568
6	27.7094	25.922
6	27.6727	25.9786
6	28.0866	27.2737
6	28.098	26.0427
6	27.0438	25.8906
6	28.9415	27.0456
6	27.1429	27.4816
6	28.4509	27.6727
6	28.2311	26.6392
6	28.1979	26.595
6	27.5447	26.1659
6	29.1375	28.0011
6	27.67	26.2472
6	28.0978	26.3016
6	28.07	26.2609
6	28.5185	28.1009
6	28.0852	26.218
6	28.1104	28.3955
6	28.0705	26.3148
6	28.244	27.7725
6	28.1742	28.3774
6	27.357	26.0616
6	29.5177	28.0638
6	26.7445	25.9546
6	27.3149	27.3839
6	27.7252	26.9524
6	28.789	26.1516
6	28.1668	26.0511
6	28.7453	27.5243
6	28.006	26.8863
6	27.1014	26.236
6	27.4476	25.9701
6	26.776	25.9456
6	28.9232	28.0688
6	27.1697	25.7128
6	27.9471	26.2012
6	28.1597	26.267
6	27.4919	26.5257
6	28.0925	27.1252
6	27.946	27.4652
6	26.755	25.2517
6	27.5099	25.6253
6	28.8383	26.8565
6	27.9469	25.8263
6	27.7636	28.9622
6	27.5005	27.6463
6	28.4112	29.0731
6	28.2151	26.6227
6	27.7675	28.8707
6	27.7926	27.1259
6	29.1622	27.5762
6	27.5961	27.6665
6	28.1671	25.9076
6	27.7786	27.6353
6	28.0686	26.252
6	28.5308	26.4939
6	29.1744	27.2204
6	28.2534	26.1697
6	28.1628	26.7331
6	28.5531	26.3048
6	27.934	26.0318
6	27.9399	26.8126
6	28.7005	27.5155
6	27.8669	27.5516
6	27.0407	25.8631
6	27.5277	25.6179
6	27.6204	25.8448
6	27.6434	28.2837
6	27.6963	27.9467
6	28.0697	27.9361
6	28.3883	26.8842
6	27.1817	25.9045
6	27.5445	26.806
6	28.1152	27.5977
6	27.8893	27.1608
6	28.7148	29.2106
6	28.8594	28.1457
6	28.5314	25.6446
6	28.5404	26.418
6	27.7988	25.8627
6	27.5636	26.9654
6	27.7704	25.5231
6	28.6803	27.6117
6	27.8623	27.129
6	27.4173	27.17
6	28.7698	27.4051
6	28.2613	26.769
6	28.3213	25.9564
6	29.1109	26.6146
6	27.9441	26.2381
6	28.0522	27.3943
6	27.4969	26.5123
6	27.8013	27.6475
6	28.8065	27.1755
6	28.6246	28.4929
6	27.2781	26.9374
6	27.3148	26.0952
6	29.0868	28.0123
6	27.9586	26.2387
6	27.0676	25.811
6	28.3241	27.0273
6	28.0115	26.9638
6	28.2944	26.781
6	28.173	28.1575
6	27.9125	27.6092
6	27.2016	27.0214
6	29.046	27.2895
6	27.9627	25.8239
6	28.2019	27.0484
6	27.8792	26.8497
6	28.4127	26.4525
6	27.6034	26.3466
6	27.6415	25.6693
6	28.6354	26.9729
6	28.5185	26.4789
6	27.2826	25.7961
6	27.2036	27.1175
6	28.007	26.535
6	28.5313	28.0541
6	28.1717	26.9693
6	29.4259	29.2409
6	28.4456	27.2299
6	28.2186	27.0303
6	28.0994	26.7502
6	27.6736	27.3814
6	28.4118	26.5777
6	27.8121	25.8997
6	28.3183	27.6107
6	27.6964	26.5131
6	27.3639	25.7089
6	29.685	27.3115
6	27.6851	26.3307
6	28.4255	27.91
6	28.1555	26.0058
6	27.9194	27.7233
6	27.7704	26.4561
6	28.1124	27.4102
6	27.8048	26.2503
6	27.9188	26.4215
6	27.4921	27.5223
6	27.2565	27.3071
6	27.9832	27.2978
6	28.3393	26.8066
6	27.7016	26.032
6	28.6244	26.8498
6	27.3294	25.9086
6	28.1744	26.8821
6	28.4887	26.9139
6	27.382	27.4586
6	28.403	26.2272
6	28.8232	27.5478
6	27.8491	26.16
6	27.2322	25.5229
6	28.5619	27.6355
6	27.6294	26.3085
6	29.0789	27.6848
6	26.8836	25.6467
6	28.2613	28.8038
6	28.7722	27.5376
6	28.4607	27.2142
6	27.916	27.1238
6	27.9117	26.9016
6	29.6878	28.1197
6	27.7093	26.1384
6	27.2367	25.6153
6	27.2192	25.4881
6	27.887	26.2278
6	27.0829	25.9206
6	27.2776	25.9741
6	27.5945	26.2101
6	28.1581	27.1041
6	27.8839	26.0384
6	28.0401	26.3157
6	29.6718	28.3997
6	27.7981	26.5852
6	28.1168	27.2403
6	27.2775	26.0375
6	28.8201	26.8199
6	27.7265	27.3655
6	28.5253	28.8999
6	27.8622	25.9783
6	27.4831	28.7059
6	27.5189	25.9479
6	27.2766	25.9975
6	28.154	26.8239
6	26.7809	25.9039
6	28.0265	26.5203
6	27.8558	26.3636
6	28.9477	27.8753
6	26.8515	25.4988
6	28.0552	26.7167
6	27.3597	25.3971
6	27.3023	27.0656
6	28.6456	26.6045
6	29.7465	28.9734
6	27.3953	27.3047
6	27.5613	27.2461
6	27.3522	26.1111
6	29.1391	29.2795
6	28.4465	26.0774
6	29.6742	28.1729
6	29.8441	28.8689
6	27.3882	26.4865
6	30.0074	29.2581
6	27.2453	26.9373
6	28.0133	26.8352
6	29.2421	28.6205
6	26.8645	25.9105
6	28.0485	25.8175
6	27.3133	25.9109
6	28.4435	26.6771
6	27.8476	27.6893
6	28.1396	27.5136
6	28.0342	27.9412
6	27.4086	27.6601
6	28.5424	28.3006
6	27.3735	26.2989
6	28.1098	25.9917
6	27.9653	26.4302
6	28.0483	27.2577
6	29.0423	27.1806
6	28.4143	27.4702
6	27.4066	27.437
6	27.8909	27.5791
6	27.4241	25.9511
6	29.0389	26.6008
6	28.0402	26.574
6	28.2005	25.7435
6	28.5843	26.6384
6	29.0299	27.3588
6	28.0369	25.9593
6	27.3825	27.5423
6	26.6789	25.2757
6	27.965	26.1481
6	27.9953	25.8666
6	27.6966	26.899
6	29.3608	27.4791
6	27.2035	27.4938
6	28.2153	26.606
6	27.7292	25.8787
6	29.1869	28.3177
6	29.2038	28.2195
6	28.756	27.1804
6	27.4888	25.748
6	28.304	26.0288
6	27.156	27.6754
6	27.4662	25.9286
6	28.9749	27.0661
6	28.6443	27.6652
6	27.7423	25.939
6	29.1028	27.7926
6	27.9153	26.6154
6	26.8353	25.3958
6	28.2503	26.6266
6	27.8695	26.0402
6	27.4776	25.7016
6	28.5183	26.9226
6	27.7289	27.3466
6	28.3005	26.777
6	28.7049	26.2227
6	27.8653	26.282
6	29.8644	27.1704
6	28.0272	26.9071
6	27.9772	26.624
6	28.4365	27.6973
6	28.2619	26.42
6	28.2912	26.8412
6	28.5442	27.0021
6	29.8085	26.408
6	28.0954	26.5902
6	28.3418	27.2423
6	28.5191	27.1338
6	27.4544	27.2479
6	27.6012	26.1402
6	27.0557	26.0196
6	27.9423	26.3972
6	27.9519	26.1063
6	28.8365	26.9899
6	27.9386	26.5119
6	27.652	26.1016
6	27.9145	26.8516
6	27.4728	26.1578
6	28.8085	26.3989
6	27.9293	25.4506
6	29.3231	28.6498
6	28.4963	26.8722
6	27.716	27.0458
6	28.2053	26.2656
6	27.7587	25.9175
6	29.4606	27.7656
6	27.928	26.2824
6	29.0637	29.4556
6	28.1286	27.5398
6	28.0853	26.4286
6	26.8653	27.0359
6	28.3245	27.3491
6	26.9741	25.5859
6	28.0943	26.9534
6	27.8021	26.723
6	27.7886	26.1245
6	28.1004	28.2961
6	28.8392	26.5647
6	27.2113	27.05
6	27.9478	26.6689
6	27.0731	27.5416
6	28.5145	27.4394
6	28.3683	26.9368
6	27.4468	27.2889
6	27.8467	27.5249
6	28.4351	27.1075
6	28.5161	26.5306
6	29.2324	28.0648
6	28.6038	26.2262
6	28.1828	26.0533
6	27.1651	26.5773
6	28.0515	26.5196
6	27.6566	25.7682
6	28.0536	27.0455
6	29.0461	28.6523
6	26.9054	25.6943
6	28.4668	25.8507
6	27.2998	25.6827
6	28.6749	27.019
6	28.1691	27.5809
6	26.6923	26.019
6	28.9442	27.1039
6	27.3669	25.865
6	28.0213	26.1451
6	27.5076	27.3843
6	28.1387	26.0917
6	27.8236	26.161
6	28.1823	26.8707
6	27.728	26.2806
6	28.3919	27.5518
6	28.2546	26.9997
6	28.458	26.6089
6	27.3983	26.8365
6	28.2934	26.699
6	28.0713	27.7785
6	28.6977	28.6985
6	27.4363	25.9125
6	27.299	26.7527
6	27.0078	27.0844
6	28.1782	26.0245
6	28.2574	27.858
6	27.9029	25.9854
6	27.8302	25.8832
6	27.8922	26.1147
6	28.1951	26.1971
6	27.3601	26.6897
6	27.7067	25.8387
6	28.68	28.1097
6	28.5473	28.7673
6	28.6944	27.2926
6	27.6502	26.6994
6	28.0025	26.9488
6	27.9503	26.819
6	27.9286	25.2542
6	28.0629	28.6657
6	28.0313	26.6817
6	28.0022	25.9818
6	28.1587	26.6512
6	28.9409	27.9013
6	27.1026	25.6969
6	27.7848	26.2644
6	27.3888	26.0861
6	29.0842	27.3104
6	27.0236	25.4097
6	27.6318	26.1998
6	28.2702	27.182
6	27.8333	26.4568
6	29.0473	28.143
6	28.6505	28.3579
6	27.4476	27.794
6	28.0586	26.2846
6	28.1021	26.7972
6	29.5965	27.7793
6	28.192	26.0305
6	29.005	27.8224
6	28.1343	26.3209
6	27.5271	26.1523
6	28.2254	28.5004
6	29.0649	26.6189
6	27.8428	26.367
6	28.4801	26.7498
6	28.5183	26.7931
6	27.8781	26.6927
6	27.5652	26.2332
6	28.2754	26.8579
6	27.8476	25.9549
6	28.3883	26.202
6	28.8292	27.6977
6	27.3055	25.8577
6	27.3142	25.5215
6	28.0657	27.1043
6	27.2821	27.1587
6	28.3626	26.3592
6	27.349	25.3497
6	26.8402	26.6802
6	28.02	26.4875
6	27.1522	25.7679
6	28.4693	28.2704
6	28.1279	26.2055
6	27.4672	26.1454
6	27.3187	25.7507
6	27.9762	27.3817
6	27.5249	26.0747
6	28.2448	27.4594
6	27.2647	25.5782
6	28.1909	27.3643
6	27.5432	26.6721
6	28.4345	27.251
6	27.7024	26.2425
6	27.0904	25.7002
6	27.2292	26.095
6	29.4554	28.9335
6	28.4163	27.2739
6	28.9317	27.8998
6	27.4641	27.0618
6	28.2047	26.4269
6	27.0418	27.4757
6	28.7953	28.2747
6	27.3619	26.0052
6	27.6694	25.7813
6	27.4323	25.7841
6	29.1445	26.629
6	27.9661	25.6602
6	29.0383	27.2213
6	28.1542	27.2143
6	29.1447	27.499
6	28.0527	26.8634
6	28.5885	26.2033
6	28.4975	27.1672
6	27.6741	26.3667
6	28.4098	26.6239
6	28.2328	27.7433
6	28.736	26.9844
6	28.0999	27.1786
6	26.8156	25.5575
6	27.3773	27.9687
6	28.5879	28.9114
6	27.853	26.2958
6	27.3291	25.3388
6	27.0717	25.6471
6	27.4146	26.0382
6	28.941	28.0846
6	28.8376	26.9305
6	27.8187	26.0547
6	27.5023	27.1716
6	27.4017	26.8407
6	28.3464	27.1181
6	27.4768	26.0391
6	29.001	26.8059
6	27.4247	28.3816
6	28.0772	27.3226
6	28.1449	27.1598
6	27.641	27.6552
6	27.9251	25.9254
6	27.7521	26.1729
6	28.9906	28.2475
6	28.8068	26.1789
6	28.7636	28.6678
6	29.3345	27.8759
6	27.507	26.011
6	28.8581	27.2596
6	28.8363	26.2981
6	28.3198	27.1494
6	27.0938	25.4015
6	29.6572	29.314
6	28.0347	27.1605
6	27.7716	25.9134
6	28.2802	26.3466
6	27.7126	26.2866
6	27.2525	26.7914
6	28.5634	28.2265
6	27.4339	26.0024
6	29.5053	28.6202
6	28.2438	26.7651
6	27.5746	25.7819
6	27.914	25.8437
6	28.3895	27.3351
6	28.2855	28.5244
6	26.8376	25.9963
6	28.0565	27.0242
6	27.198	26.0338
6	28.5252	27.601
6	27.5624	25.6268
6	28.9697	27.2212
6	29.6113	29.0067
6	28.008	27.2048
6	27.2689	25.5195
6	27.9326	26.2428
6	28.2641	26.4788
6	28.3236	26.6075
6	30.0509	27.2868
6	27.5123	25.8088
6	27.4984	26.1916
6	28.5127	26.1973
6	27.2131	25.1815
6	28.2938	26.7683
6	27.3975	26.6204
6	27.5028	26.0475
6	27.6653	26.6197
6	27.6142	25.7902
6	29.0036	26.7527
6	28.1397	27.0983
6	28.2626	26.091
6	27.5117	26.7924
6	27.3128	25.6139
6	29.3501	27.1004
6	27.5978	26.1203
6	27.9799	27.8014
6	27.6355	26.485
6	28.2701	26.2776
6	28.397	25.9854
6	27.6486	25.5703
6	27.3186	26.4914
6	28.0669	26.1185
6	27.4785	25.9544
6	27.7919	27.5908
6	28.4406	26.1715
6	28.2751	26.6548
6	28.0734	27.5887
6	28.6531	27.1622
6	27.9011	26.2415
6	27.5399	27.7584
6	29.1499	27.1493
6	28.6199	28.0775
6	27.6383	25.8767
6	26.5876	25.5922
6	28.2099	27.1135
6	29.1892	27.839
6	28.7993	27.7535
6	27.8664	26.2603
6	27.9447	25.9093
6	27.9594	25.8816
6	26.5412	25.4443
6	29.3636	27.5162
6	27.9131	26.4227
6	28.4386	27.2105
6	27.388	25.9057
6	27.5807	26.2395
6	27.888	27.2785
6	27.8647	26.2588
6	27.3001	26.0058
6	28.0371	26.2297
6	27.8447	25.418
6	27.9073	27.2392
6	28.6334	28.3628
6	27.9031	26.1117
6	26.7587	25.9434
6	28.672	26.7468
6	28.2506	27.6057
6	29.2509	27.4281
6	26.7892	25.4828
6	28.2019	28.4092
6	27.5282	25.9982
6	28.6362	28.9903
6	28.536	26.6004
6	27.579	25.9233
6	27.8781	26.7378
