# Supplementary material for: Maximum-likelihood model fitting for quantitative analysis of SMLM data
Source: Nat Methods. 2022 Dec 15;20(1):139–48. doi: 10.1038/s41592-022-01676-z (PMC9834062; doi:10.1038/s41592-022-01676-z)
Supplement: Supplementary file 18 — Statistical Source Data [file 41592_2022_1676_MOESM18_ESM.xlsx]

## Sheet: EDFig9d
closing angle (degree)	curvature (1/nm)	radius (nm)
0	0	NA
0	0	NA
0	0	NA
0	0	NA
0	0	NA
0	0	NA
0	0	NA
0	0	NA
0	0	NA
0	0	NA
0	0	NA
0	0	NA
0	0	NA
0	0	NA
0.0255627	8.25466e-06	121144
0.0376609	7.92741e-06	126145
0.0784679	1.85736e-05	53839.8
0.0812726	1.433e-05	69783.8
0.137374	3.86122e-05	25898.5
0.203774	2.17644e-05	45946.5
4.25453	0.000972552	1028.22
5.11374	0.00122485	816.425
6.29263	0.000963567	1037.81
6.93829	0.00128195	780.062
7.6017	0.00108356	922.882
8.41531	0.00105955	943.795
8.96767	0.00164299	608.646
9.16591	0.000910769	1097.97
9.30305	0.000934856	1069.68
9.91079	0.00137203	728.846
10.0197	0.00146169	684.141
10.8404	0.00265888	376.098
11.2491	0.0020552	486.57
11.4527	0.00225503	443.452
12.655	0.00147805	676.568
13.111	0.002143	466.636
13.7878	0.00221021	452.446
14.9689	0.0023259	429.942
15.3185	0.00343098	291.462
15.3569	0.00347839	287.489
16.0706	0.00342294	292.147
16.7714	0.00261856	381.889
17.2618	0.00313651	318.826
17.3726	0.00344716	290.093
17.5337	0.00311059	321.482
17.7378	0.00297812	335.783
18.1257	0.0019391	515.703
18.8199	0.00374897	266.74
18.9542	0.00423904	235.903
19.0046	0.00299379	334.025
19.0309	0.00468036	213.659
19.6147	0.00559454	178.746
20.0842	0.00343704	290.948
20.7502	0.00286946	348.497
20.7539	0.00316783	315.673
20.8004	0.00437061	228.801
22.0725	0.00488824	204.573
22.3497	0.0036848	271.385
22.3669	0.00301718	331.435
22.7285	0.00397415	251.626
23.46	0.00191808	521.354
23.8839	0.00401447	249.099
24.1058	0.00371519	269.165
24.3753	0.00417642	239.439
24.4248	0.00410824	243.413
24.7364	0.00472724	211.54
25.2137	0.00483086	207.002
25.7603	0.00391781	255.245
25.8608	0.0043173	231.626
26.4377	0.00684386	146.116
26.5125	0.00548407	182.346
26.7836	0.00523784	190.919
26.9495	0.00434168	230.326
27.0479	0.00441728	226.383
27.1123	0.00430132	232.487
27.1762	0.00457629	218.517
27.788	0.00417574	239.479
27.9147	0.00462993	215.986
28.7269	0.0060611	164.987
28.8167	0.00421637	237.171
28.8237	0.0050094	199.625
29.2015	0.00614876	162.635
29.3577	0.00565686	176.777
29.415	0.00409788	244.028
29.4913	0.00468475	213.459
29.6689	0.00616041	162.327
29.9699	0.00531119	188.282
29.9792	0.00592974	168.641
30.2142	0.00554274	180.416
30.6553	0.00588731	169.857
30.7593	0.00497402	201.045
30.8171	0.00557926	179.235
31.038	0.00611417	163.554
31.0825	0.00550901	181.521
31.1052	0.00436648	229.017
31.4264	0.00605783	165.076
31.6512	0.00567505	176.21
31.7203	0.0051956	192.471
31.7611	0.00381385	262.202
31.7778	0.00366741	272.672
31.8247	0.00624391	160.156
31.9684	0.0049773	200.912
32.2863	0.00626839	159.531
32.4788	0.00555985	179.861
32.5984	0.00546767	182.893
32.6712	0.0056299	177.623
32.8457	0.00799361	125.1
32.9909	0.00433696	230.576
33.0226	0.00523782	190.919
33.2905	0.00562991	177.623
34.0495	0.00362143	276.134
34.2313	0.00429749	232.694
34.319	0.00526737	189.848
34.3503	0.00730298	136.93
34.4575	0.00630682	158.559
34.472	0.00538772	185.607
35.0371	0.00525226	190.394
35.1324	0.00643554	155.387
35.1376	0.00484218	206.518
35.2834	0.00533381	187.483
35.3172	0.00582718	171.61
35.3174	0.00380281	262.964
35.4019	0.00523066	191.18
35.4501	0.00550065	181.797
35.5125	0.00522224	191.489
35.6866	0.00949268	105.344
35.7086	0.00558581	179.025
35.9705	0.00533381	187.483
35.9721	0.00612564	163.248
36.0502	0.00612592	163.241
36.9734	0.00624391	160.156
36.9735	0.00498445	200.624
37.0284	0.00672445	148.711
37.0787	0.00903508	110.68
37.413	0.00715199	139.821
37.8213	0.00390218	256.267
38.0954	0.00383624	260.672
38.3767	0.00530669	188.441
38.4068	0.00759191	131.719
38.7161	0.00531118	188.282
38.7807	0.00837709	119.373
38.9019	0.00424688	235.467
39.1417	0.00709773	140.89
39.2317	0.00462542	216.197
39.3184	0.00507884	196.895
40.0974	0.00715197	139.822
40.2351	0.00620771	161.09
40.2497	0.00520933	191.963
40.2619	0.00687615	145.43
40.3711	0.00617219	162.017
40.526	0.00964487	103.682
40.694	0.00796819	125.499
40.7257	0.00889109	112.472
40.7973	0.00734225	136.198
40.8123	0.00746393	133.978
41.0382	0.00671913	148.829
41.3188	0.00491177	203.593
41.5811	0.0075271	132.853
41.9597	0.00665927	150.167
42.5089	0.00889108	112.472
42.5724	0.00528886	189.077
42.7993	0.00774995	129.033
42.8237	0.00546767	182.893
42.8709	0.00594964	168.077
43.0088	0.00746393	133.978
43.7498	0.0070447	141.951
43.8196	0.0107521	93.0054
43.9366	0.00664371	150.518
44.0555	0.00655921	152.457
44.1094	0.0050094	199.625
44.2223	0.00420146	238.013
44.4898	0.00570267	175.357
44.5403	0.00826193	121.037
44.5429	0.00608018	164.469
44.6598	0.0062197	160.779
44.793	0.00815139	122.679
44.8392	0.00746395	133.977
44.8684	0.00747542	133.772
44.9238	0.00711568	140.535
44.9903	0.00758961	131.759
45.0842	0.00492365	203.101
45.3775	0.00713376	140.178
45.4966	0.00689245	145.086
45.5179	0.0079682	125.499
45.7707	0.00754852	132.476
45.8296	0.0063564	157.322
45.8391	0.00566592	176.494
46.4208	0.00772668	129.422
46.6471	0.00728308	137.305
46.957	0.00415247	240.821
47.1472	0.00763604	130.958
47.481	0.00684386	146.116
47.5861	0.00623178	160.468
47.6468	0.0105118	95.1315
47.8995	0.00639064	156.479
48.0132	0.00730095	136.968
48.0472	0.00653028	153.133
48.0929	0.00676511	147.817
48.1152	0.00646172	154.757
48.2834	0.0070447	141.951
48.321	0.00746633	133.935
48.3439	0.00868745	115.109
48.3653	0.0073621	135.831
48.3973	0.00632165	158.187
48.6019	0.00715198	139.821
48.6993	0.00574012	174.213
48.7685	0.0067041	149.163
48.8632	0.00678045	147.483
49.0101	0.00875375	114.237
49.1032	0.00797072	125.459
49.1475	0.00882162	113.358
49.2127	0.00789337	126.689
49.2703	0.00681203	146.799
49.3591	0.00817861	122.27
49.5827	0.00643821	155.323
49.5927	0.0103418	96.6953
49.7248	0.0065442	152.807
49.7819	0.00844723	118.382
49.8609	0.00750587	133.229
49.8652	0.00759224	131.713
49.9496	0.00732929	136.439
50.0763	0.00978233	102.225
50.0933	0.00973585	102.713
50.4647	0.00682789	146.458
50.4783	0.00955638	104.642
50.5755	0.00582717	171.61
51.2342	0.00642155	155.726
51.2799	0.00614876	162.634
51.3318	0.00673098	148.567
51.3318	0.00661538	151.163
51.3635	0.0081786	122.27
51.3645	0.00960481	104.115
51.3893	0.00922542	108.396
51.4364	0.0076839	130.142
51.5957	0.0104566	95.6329
51.6694	0.00724524	138.022
51.9357	0.00882167	113.357
52.0061	0.00826191	121.037
52.035	0.0070447	141.951
52.0932	0.00638226	156.684
52.1203	0.0115894	86.2854
52.1521	0.00726451	137.656
52.2684	0.0104927	95.3042
52.2999	0.00855921	116.833
52.4701	0.00784466	127.475
52.6088	0.00914779	109.316
52.7095	0.00882162	113.358
52.9865	0.00823388	121.449
53.0775	0.00823391	121.449
53.082	0.00728361	137.295
53.1502	0.0108786	91.9239
53.1672	0.00992583	100.747
53.3715	0.00761263	131.361
53.4126	0.00825099	121.198
53.5094	0.0069013	144.9
53.6389	0.00705206	141.802
53.7168	0.00777322	128.647
53.7869	0.00720751	138.744
53.8419	0.00716644	139.539
53.8593	0.0103418	96.6952
53.9763	0.00969004	103.199
54.1196	0.00786891	127.082
54.1346	0.0073623	135.827
54.3116	0.00837708	119.373
54.4376	0.0129641	77.1362
54.6508	0.00817861	122.27
54.7249	0.00661541	151.162
54.7603	0.00815139	122.678
54.9393	0.00992583	100.747
55.0317	0.00789337	126.689
55.1278	0.00914779	109.316
55.1798	0.00865484	115.542
55.2379	0.00788061	126.894
55.259	0.00799361	125.1
55.5148	0.00706224	141.598
55.7674	0.00807135	123.895
55.8228	0.00848963	117.791
56.165	0.00651635	153.46
56.2649	0.00807134	123.895
56.3346	0.00789338	126.688
56.3818	0.00885635	112.913
56.4214	0.00992584	100.747
56.8843	0.0105118	95.1315
56.9207	0.00701463	142.559
57.0386	0.00777392	128.635
57.0477	0.00761281	131.358
57.1031	0.00779682	128.257
57.4498	0.00812594	123.063
57.485	0.00701	142.653
57.7045	0.00946992	105.598
57.8434	0.00790475	126.506
58.3064	0.00862261	115.974
58.3594	0.00823387	121.45
58.4053	0.0107028	93.4338
58.4748	0.00951303	105.119
58.4812	0.00746469	133.964
58.4896	0.00504113	198.368
58.6182	0.00807336	123.864
58.7014	0.00987731	101.242
58.8576	0.00859074	116.404
58.9671	0.00784462	127.476
59.014	0.0072075	138.744
59.0288	0.00796819	125.499
59.0649	0.00801927	124.7
59.125	0.00777323	128.647
59.1443	0.00695894	143.7
59.1609	0.00634362	157.639
59.2331	0.00732252	136.565
59.4426	0.00715289	139.804
59.4803	0.00837708	119.373
59.5942	0.00922532	108.397
59.8102	0.00804518	124.298
59.8367	0.00846666	118.11
60.0548	0.00687614	145.43
60.055	0.00686727	145.618
60.0887	0.0078207	127.866
60.093	0.00943703	105.966
60.2755	0.00654424	152.806
60.2997	0.00780225	128.168
60.5118	0.00907226	110.226
60.5181	0.00846667	118.11
60.6179	0.00960031	104.163
60.7014	0.00752705	132.854
60.7877	0.0073621	135.831
60.8483	0.00701	142.653
60.9281	0.0087875	113.798
61.0136	0.00829029	120.623
61.1817	0.00744323	134.35
61.3404	0.00699284	143.003
61.3475	0.00695885	143.702
61.492	0.0101797	98.2345
61.562	0.00910976	109.772
61.5639	0.00846668	118.11
61.7143	0.0145266	68.8395
61.7853	0.00736564	135.766
61.7931	0.00689245	145.086
61.8166	0.00992582	100.747
62.0683	0.00855921	116.833
62.0787	0.00754852	132.476
62.1225	0.00875342	114.241
62.1268	0.00794305	125.896
62.2261	0.00966146	103.504
62.275	0.00661552	151.16
62.2819	0.00769239	129.999
62.3456	0.0076584	130.576
62.4467	0.00849712	117.687
62.5009	0.0078689	127.083
62.5619	0.00807276	123.873
62.6292	0.00947027	105.594
62.6608	0.00629321	158.901
62.7585	0.0106905	93.5414
62.86	0.00973587	102.713
62.8996	0.00791731	126.306
63.1238	0.00748482	133.604
63.449	0.00960031	104.163
63.4986	0.00744387	134.339
63.5175	0.00938654	106.535
63.5229	0.00878754	113.797
63.5868	0.00707993	141.244
63.628	0.00973585	102.713
63.736	0.00702729	142.302
63.7645	0.0123561	80.9318
63.906	0.0086888	115.091
64.0835	0.00779681	128.258
64.2821	0.00801917	124.701
64.3408	0.00862256	115.975
64.4161	0.00730297	136.931
64.5565	0.0128566	77.7813
64.6024	0.00657242	152.151
64.6487	0.0104542	95.6556
64.7232	0.00807257	123.876
64.8192	0.0105735	94.5757
64.8334	0.00892761	112.012
64.8347	0.00892644	112.027
64.9216	0.00862261	115.974
64.9504	0.00801927	124.7
64.9567	0.0090418	110.597
65.0401	0.0100251	99.7497
65.5192	0.00852803	117.26
65.5559	0.00872042	114.673
65.6255	0.0118208	84.5966
65.6277	0.0121717	82.1576
65.6867	0.00942781	106.069
65.7637	0.00573067	174.5
65.7906	0.00875376	114.237
65.8354	0.00709774	140.89
65.8769	0.0108786	91.9236
65.9044	0.00889108	112.472
65.9529	0.00631824	158.272
65.9605	0.0087204	114.674
65.9974	0.00849719	117.686
66.0282	0.00918631	108.858
66.3037	0.00674967	148.155
66.3272	0.00911828	109.67
66.363	0.00819771	121.985
66.3646	0.00973585	102.713
66.506	0.00711567	140.535
66.5732	0.00837708	119.373
66.5951	0.00750587	133.229
66.7406	0.00951304	105.119
67.0837	0.0103418	96.6954
67.3988	0.00829045	120.621
67.4154	0.00782781	127.75
67.5179	0.0075011	133.314
67.5932	0.00692543	144.395
67.6232	0.00892643	112.027
67.6392	0.00837708	119.373
67.6759	0.00831913	120.205
67.6939	0.00987732	101.242
67.7169	0.0100274	99.7265
67.719	0.00689247	145.086
67.7466	0.00930486	107.471
67.7883	0.00960033	104.163
67.8911	0.00860308	116.237
67.9715	0.0100759	99.247
67.9859	0.00862262	115.974
68.0957	0.00807135	123.895
68.2261	0.0094703	105.593
68.2561	0.00938647	106.536
68.2662	0.00801952	124.696
68.4416	0.00684384	146.117
68.6136	0.0120825	82.7646
68.6212	0.0095131	105.118
68.6545	0.00791824	126.291
68.6599	0.00930483	107.471
68.7871	0.00955282	104.681
68.7898	0.0078689	127.083
68.7921	0.00640968	156.014
68.8439	0.00889109	112.472
68.8753	0.00846673	118.109
68.8916	0.0107521	93.0054
69.0188	0.00889116	112.471
69.085	0.00823387	121.45
69.1646	0.0105119	95.1306
69.1999	0.00963675	103.769
69.2638	0.010752	93.0056
69.2817	0.00914991	109.291
69.4488	0.00702728	142.302
69.4958	0.00761387	131.339
69.5227	0.00896233	111.578
69.6166	0.00909288	109.976
69.6665	0.0103418	96.6954
69.7414	0.00823386	121.45
69.7851	0.00960031	104.163
69.9152	0.00892645	112.027
70.0618	0.00897032	111.479
70.1001	0.0102329	97.724
70.1646	0.00837708	119.373
70.1847	0.0101303	98.7136
70.2213	0.00992588	100.747
70.2517	0.00856506	116.753
70.2834	0.00843655	118.532
70.322	0.00846668	118.11
70.3587	0.010515	95.1021
70.3992	0.00804518	124.298
70.5794	0.0139347	71.7634
70.6	0.00947029	105.593
70.6424	0.00942809	106.066
70.7673	0.00862381	115.958
70.7707	0.0107521	93.0053
70.8297	0.00732252	136.565
70.9414	0.00898664	111.276
70.9656	0.00837678	119.378
71.0024	0.0105477	94.8075
71.1408	0.00978232	102.225
71.305	0.00906251	110.345
71.353	0.0102869	97.2114
71.5551	0.00992586	100.747
71.7026	0.00922532	108.397
71.7587	0.00890318	112.319
71.78	0.0105703	94.6044
71.8169	0.00955638	104.642
71.8824	0.00892644	112.027
72.0584	0.0115857	86.3134
72.0591	0.0129645	77.1334
72.109	0.0097823	102.225
72.1191	0.0100759	99.2471
72.304	0.0127515	78.4219
72.3747	0.0155987	64.1078
72.3854	0.0146647	68.1909
72.4058	0.00846667	118.11
72.4833	0.00763603	130.958
72.491	0.00790381	126.521
72.5138	0.00859073	116.404
72.6096	0.00907219	110.227
72.656	0.00875294	114.247
72.7132	0.00791808	126.293
72.9567	0.00794303	125.897
73.2312	0.00741658	134.833
73.2463	0.00942859	106.06
73.2805	0.0112186	89.1374
73.355	0.00922532	108.397
73.4805	0.0106414	93.9723
73.6454	0.00855922	116.833
73.6893	0.00724522	138.022
73.7041	0.00834798	119.789
73.7435	0.0091863	108.858
73.8032	0.0087875	113.798
73.8203	0.0103418	96.6953
73.8228	0.00982947	101.735
74.0426	0.00812785	123.034
74.0936	0.0115857	86.3134
74.1385	0.00728356	137.295
74.2408	0.00926483	107.935
74.3034	0.0106894	93.5507
74.5408	0.00740236	135.092
74.5589	0.0157135	63.6396
74.6825	0.0107521	93.0051
74.7438	0.0106306	94.068
74.7774	0.00918674	108.853
74.8022	0.00955638	104.642
74.8111	0.00862261	115.974
74.8146	0.0115856	86.3138
74.8428	0.00960033	104.163
74.9391	0.00809777	123.491
75.0993	0.0105118	95.1313
75.215	0.00829111	120.611
75.3823	0.0086288	115.891
75.3901	0.00846669	118.11
75.5164	0.00852803	117.26
75.5174	0.0117445	85.1464
75.5609	0.011919	83.8995
75.5645	0.0101797	98.2344
75.6569	0.00930125	107.512
75.9194	0.0110817	90.2391
75.9719	0.0102329	97.724
76.1956	0.0105328	94.9416
76.1979	0.00833346	119.998
76.388	0.010398	96.1721
76.4037	0.00779704	128.254
76.4575	0.0099751	100.25
76.5419	0.00973585	102.713
76.6051	0.0115087	86.8907
76.7554	0.00791807	126.293
76.9921	0.00849626	117.699
77.0471	0.00987731	101.242
77.0878	0.00978233	102.225
77.0991	0.0105703	94.6044
77.1088	0.00981411	101.894
77.1208	0.0105703	94.6044
77.2431	0.00868849	115.095
77.3287	0.0105703	94.6044
77.3371	0.010512	95.129
77.3382	0.00765841	130.575
77.4332	0.00960037	104.163
77.4623	0.00815137	122.679
77.5099	0.00885615	112.916
77.7697	0.011106	90.0417
77.96	0.00960031	104.163
78.0109	0.00942968	106.048
78.0969	0.0101798	98.2334
78.155	0.00951308	105.118
78.4258	0.00834784	119.791
78.4338	0.0101274	98.742
78.5057	0.00963407	103.798
78.533	0.0105118	95.1313
78.6881	0.00837708	119.373
78.7136	0.00875332	114.242
78.7291	0.0117444	85.1467
78.9782	0.0107516	93.0096
79.0086	0.00943057	106.038
79.0308	0.00969004	103.199
79.2698	0.00947028	105.593
79.3679	0.00966587	103.457
79.4338	0.0112867	88.6001
79.4652	0.0111456	89.7218
79.4899	0.0097405	102.664
79.497	0.0096899	103.2
79.5632	0.0106299	94.0744
79.6088	0.0093454	107.004
79.6166	0.00890559	112.289
79.6563	0.0107949	92.6361
79.7225	0.00891878	112.123
79.7731	0.0103417	96.6954
79.8945	0.00930485	107.471
79.9835	0.00922532	108.397
80.0377	0.00889109	112.472
80.3402	0.00742721	134.64
80.3445	0.00759183	131.72
80.3815	0.0127516	78.4218
80.4715	0.0108599	92.082
80.5893	0.0102329	97.724
80.6147	0.0101797	98.2344
80.6207	0.0102668	97.4011
80.7258	0.0115857	86.3134
80.9644	0.008614	116.09
81.0263	0.0098773	101.242
81.6177	0.0113477	88.1238
81.7626	0.0106297	94.0761
81.7935	0.0093454	107.004
81.8751	0.00973585	102.713
82.2094	0.011084	90.22
82.2727	0.0117444	85.147
82.2868	0.00973585	102.713
82.3092	0.0104966	95.2686
82.329	0.00849719	117.686
82.3636	0.0112867	88.6001
82.4952	0.0102329	97.724
82.5985	0.0103418	96.6952
82.6591	0.00872047	114.673
82.7532	0.0080714	123.894
82.9697	0.00885616	112.916
83.0028	0.0105118	95.1314
83.024	0.0129641	77.1362
83.0805	0.0101808	98.2244
83.1023	0.0101798	98.2342
83.1089	0.00863828	115.764
83.2297	0.0105118	95.1315
83.2935	0.0107539	92.9893
83.3079	0.00922969	108.346
83.3298	0.00982946	101.735
83.3845	0.0115857	86.3134
83.4074	0.00992583	100.747
83.4919	0.010727	93.2225
83.6227	0.0121716	82.1584
83.6231	0.0100251	99.7496
83.7414	0.01268	78.8645
83.912	0.00922744	108.372
83.9331	0.0124515	80.3119
83.9376	0.0103418	96.6952
83.9411	0.0105118	95.1314
84.1755	0.0112145	89.17
84.2102	0.00970393	103.051
84.3152	0.0111456	89.7218
84.325	0.0106427	93.9615
84.3724	0.0098781	101.234
84.4966	0.00951304	105.119
84.7103	0.0105117	95.1318
84.8854	0.00843581	118.542
85.0411	0.0141844	70.4999
85.0735	0.0112154	89.1627
85.5207	0.00978232	102.225
85.5725	0.00865446	115.547
85.6954	0.0108229	92.3967
85.7433	0.0109317	91.4768
86.2138	0.0112866	88.6006
86.4162	0.0110858	90.2051
86.5448	0.00963089	103.833
86.5733	0.00942898	106.056
86.657	0.0100759	99.2465
86.6908	0.011917	83.9141
86.7211	0.0132141	75.6769
86.8484	0.00914779	109.316
86.9157	0.0102329	97.7241
87.0923	0.0126494	79.0553
87.1176	0.0112974	88.5163
87.2237	0.0108147	92.4667
87.2943	0.0111456	89.7218
87.4572	0.0098295	101.735
87.6207	0.0105703	94.6044
87.6592	0.00982947	101.735
87.7741	0.0109361	91.4403
87.8247	0.0101274	98.742
87.9441	0.0126491	79.057
87.9703	0.0117444	85.1469
87.9946	0.0106548	93.8546
88.2117	0.011429	87.4965
88.4295	0.0115153	86.8406
88.4552	0.0106906	93.5397
88.5564	0.00969089	103.19
88.5975	0.0128565	77.7817
88.5994	0.00872044	114.673
88.7229	0.0100759	99.2471
89.0023	0.0100253	99.748
89.1482	0.0102869	97.2111
89.1682	0.0125588	79.6253
89.171	0.0101955	98.0824
89.3034	0.0103733	96.4016
89.4531	0.0122037	81.9425
89.6809	0.0089622	111.58
89.8239	0.0115088	86.8898
89.8597	0.0123579	80.9202
90.2157	0.00907213	110.228
90.2888	0.0112867	88.6002
90.2993	0.0121716	82.1583
90.368	0.0114332	87.4643
90.4103	0.0128565	77.7815
90.4439	0.0102329	97.7239
90.536	0.0106221	94.1434
90.5863	0.0130744	76.4853
90.7741	0.0112155	89.1627
90.7979	0.010815	92.4642
90.9022	0.00834506	119.831
90.9465	0.0114371	87.4348
90.9809	0.00955638	104.642
90.995	0.0089036	112.314
91.0282	0.00887547	112.67
91.0644	0.0100759	99.247
91.1069	0.0103975	96.1769
91.2571	0.0112751	88.6911
91.2588	0.0116644	85.7311
91.3648	0.00992583	100.747
91.513	0.0105102	95.1458
91.5619	0.0113592	88.0341
91.6844	0.0122238	81.8078
91.6872	0.0115857	86.3131
91.9286	0.0108787	91.9228
92.0065	0.00982949	101.735
92.115	0.0104531	95.6658
92.1384	0.00807135	123.895
92.2288	0.012263	81.546
92.4813	0.0113155	88.374
92.5423	0.0142476	70.1873
92.5954	0.00960073	104.159
92.7968	0.0102242	97.8075
92.8423	0.0111761	89.4765
92.9645	0.0117876	84.835
93.1007	0.0119952	83.3667
93.3289	0.0119049	83.9991
93.3509	0.00993624	100.642
93.392	0.00929946	107.533
93.4506	0.0126493	79.0556
93.5517	0.00856548	116.748
93.6116	0.0115857	86.3134
93.7391	0.0104542	95.6556
93.8473	0.0102867	97.2131
93.8535	0.00791113	126.404
93.9649	0.0115479	86.5955
94.0927	0.013038	76.6988
94.1634	0.0103325	96.7819
94.26	0.0116642	85.7321
94.6493	0.0110097	90.829
94.7279	0.0106111	94.2411
94.7316	0.010657	93.8347
94.735	0.0101687	98.3407
94.8762	0.0114335	87.4623
94.914	0.0118429	84.4391
95.1201	0.0106905	93.5409
95.1538	0.00997514	100.249
95.3589	0.0106942	93.5089
95.4757	0.0109539	91.2915
95.5088	0.0120055	83.2955
95.5867	0.00918632	108.858
95.7248	0.0133038	75.1664
95.8034	0.00984084	101.617
95.9472	0.00744752	134.273
96.3281	0.00914779	109.316
96.3676	0.0120824	82.7648
96.3915	0.00918631	108.858
96.4188	0.0107617	92.9221
96.4392	0.00964487	103.682
96.4975	0.0113068	88.4427
96.5567	0.00990415	100.968
96.762	0.0135457	73.8241
96.8328	0.0113592	88.0341
96.8789	0.0091478	109.316
96.9324	0.0103302	96.8038
96.9795	0.0107459	93.0591
97.0051	0.0098304	101.725
97.0661	0.0102329	97.7241
97.1588	0.0100759	99.2468
97.2512	0.00911825	109.67
97.347	0.0100758	99.2475
97.3732	0.0124515	80.3119
97.3831	0.0101666	98.3609
97.4088	0.0106906	93.5403
97.5476	0.0119098	83.9643
97.6997	0.0109538	91.2924
97.7265	0.0157135	63.6396
97.7567	0.0111006	90.0852
97.8064	0.0100759	99.247
97.8417	0.0108147	92.4663
97.9339	0.0101273	98.7434
98.2289	0.0105117	95.1317
98.2875	0.0106904	93.5414
98.3846	0.0129641	77.1362
98.5231	0.0115087	86.8907
98.5805	0.0117553	85.0681
98.7064	0.0126343	79.1496
98.8702	0.0102869	97.2111
99.0208	0.0112154	89.1628
99.11	0.0104124	96.0392
99.2966	0.0118609	84.3108
99.3407	0.0157814	63.3657
99.4873	0.0146647	68.191
99.585	0.0100177	99.8231
99.8571	0.0106905	93.5414
99.9757	0.015523	64.4204
100.066	0.0115019	86.9424
100.098	0.0105118	95.1309
100.248	0.0112867	88.6002
100.253	0.0109366	91.436
100.35	0.0116018	86.1934
100.394	0.0104542	95.6556
100.584	0.0129117	77.4494
100.626	0.0108852	91.8681
100.629	0.0129095	77.4626
100.866	0.0121716	82.1584
100.919	0.0106299	94.0745
101.182	0.0132161	75.6651
101.22	0.00960031	104.163
101.23	0.0119098	83.9643
101.253	0.0103443	96.6717
101.537	0.011077	90.277
101.603	0.0101269	98.7473
101.69	0.00990965	100.912
101.805	0.0125497	79.6835
101.869	0.0115857	86.3134
101.91	0.0113005	88.4916
102.111	0.0125108	79.9307
102.143	0.0122405	81.6963
102.211	0.012356	80.9323
102.257	0.0110096	90.8295
102.273	0.0114716	87.1717
102.291	0.0122238	81.8074
102.291	0.0128574	77.7759
102.404	0.0116642	85.7321
102.407	0.0155053	64.4943
102.674	0.0119098	83.9643
102.686	0.0148719	67.2411
102.835	0.0117444	85.1468
102.958	0.0116496	85.8398
103.144	0.0106905	93.5414
103.214	0.00992584	100.747
103.387	0.0118629	84.2964
103.398	0.0120824	82.7648
103.453	0.00947028	105.594
103.471	0.012356	80.9321
103.516	0.0103951	96.199
103.566	0.0128565	77.7817
103.615	0.0141511	70.6657
103.687	0.0135461	73.822
103.734	0.010402	96.1354
103.747	0.0115857	86.3135
103.841	0.010233	97.7226
103.941	0.00934539	107.005
103.942	0.0115864	86.308
103.957	0.0114547	87.3003
104.093	0.0117984	84.7572
104.216	0.0103975	96.1769
104.414	0.00994463	100.557
104.452	0.0122639	81.5403
104.455	0.00988121	101.202
104.493	0.0127057	78.7046
104.646	0.0118521	84.3729
104.753	0.0122477	81.648
104.932	0.0119071	83.9834
105.177	0.0156051	64.0816
105.2	0.0111061	90.0409
105.447	0.0102255	97.795
105.502	0.0117444	85.1469
105.525	0.0125491	79.6869
105.625	0.0119099	83.964
105.929	0.013599	73.535
106.058	0.0119205	83.8893
106.09	0.0108675	92.0172
106.298	0.0117881	84.8316
106.484	0.0106299	94.0745
106.511	0.0129183	77.4097
106.598	0.014072	71.0632
106.713	0.0127516	78.4216
106.718	0.0118262	84.5578
106.719	0.00978232	102.225
106.728	0.0106905	93.5413
106.754	0.0120824	82.7647
106.863	0.0122389	81.7069
106.941	0.0116269	86.0077
106.964	0.0127515	78.422
106.964	0.0117127	85.3771
107.078	0.0114333	87.4641
107.091	0.0133038	75.1664
107.156	0.013549	73.8063
107.179	0.0124953	80.0303
107.252	0.00964505	103.68
107.308	0.0124896	80.0664
107.331	0.0129646	77.1333
107.65	0.0102329	97.7242
107.693	0.0122937	81.3422
107.727	0.00997348	100.266
107.866	0.0123561	80.932
107.903	0.0101198	98.8159
107.904	0.0140297	71.2775
108.062	0.0117515	85.0958
108.082	0.0131877	75.828
108.242	0.0123569	80.9263
108.281	0.0109163	91.606
108.467	0.0106816	93.6188
108.511	0.0104542	95.6549
108.524	0.0107521	93.0048
108.627	0.0115193	86.8105
108.696	0.0126558	79.0149
108.742	0.0118263	84.5575
108.816	0.0129394	77.2835
108.908	0.0108638	92.0487
108.911	0.0109435	91.3785
108.913	0.0125304	79.806
108.975	0.012356	80.9321
109.023	0.0121245	82.4776
109.055	0.0125491	79.687
109.126	0.0115857	86.3134
109.135	0.0115087	86.8907
109.217	0.0114332	87.4643
109.345	0.0119709	83.5357
109.373	0.0116335	85.9583
109.388	0.0131057	76.3028
109.506	0.0133038	75.1665
109.55	0.0114547	87.3003
109.6	0.0118263	84.5576
109.695	0.0128566	77.7813
109.697	0.0143592	69.6417
109.773	0.0118193	84.6075
109.787	0.0119953	83.3661
109.904	0.013802	72.4533
109.921	0.0136717	73.1438
109.925	0.0127515	78.4219
109.941	0.0118341	84.5014
109.941	0.0112816	88.6395
109.97	0.0139912	71.4737
110.169	0.0139413	71.7293
110.183	0.0121766	82.1244
110.185	0.0150795	66.3153
110.208	0.0112239	89.096
110.231	0.0142131	70.3574
110.264	0.0105703	94.6044
110.281	0.0117001	85.4691
110.501	0.0119565	83.6367
110.612	0.0112064	89.2344
110.631	0.0113123	88.3994
110.681	0.0118262	84.5577
110.825	0.0127515	78.4219
110.844	0.0109605	91.2363
110.888	0.0106988	93.4686
110.899	0.00899845	111.13
110.923	0.0139959	71.4494
110.965	0.0127513	78.4232
110.982	0.0132625	75.4006
111.064	0.0134231	74.4983
111.115	0.0104087	96.0735
111.125	0.0120824	82.7647
111.281	0.0115484	86.5917
111.353	0.0151823	65.8662
111.364	0.0122195	81.8367
111.717	0.0122521	81.6187
111.753	0.0134239	74.4939
111.95	0.0127141	78.6525
111.973	0.0127263	78.5773
112.044	0.0127198	78.6173
112.114	0.0126626	78.9728
112.123	0.0101797	98.2344
112.202	0.0122627	81.5483
112.205	0.0114019	87.7044
112.275	0.0122638	81.541
112.291	0.0143085	69.8884
112.37	0.0121575	82.2541
112.396	0.00947773	105.51
112.411	0.0137644	72.6514
112.425	0.0117496	85.1096
112.646	0.0131935	75.7951
112.682	0.0134547	74.3237
112.724	0.0130755	76.4787
112.753	0.0159103	62.8522
112.785	0.0128565	77.7817
112.819	0.0130659	76.5349
112.855	0.0139862	71.4988
112.867	0.0127595	78.3732
113.003	0.0110495	90.502
113.15	0.0129783	77.0518
113.157	0.011119	89.9358
113.273	0.0157135	63.6396
113.431	0.0126619	78.9771
113.552	0.0094455	105.871
113.56	0.0131947	75.7881
113.562	0.0103418	96.6953
113.58	0.0127151	78.6469
113.591	0.0122632	81.545
113.651	0.0120165	83.2192
113.683	0.0101143	98.8696
113.722	0.00922533	108.397
113.766	0.0119985	83.3437
113.817	0.012356	80.932
113.841	0.0129688	77.108
113.858	0.0131876	75.8288
113.882	0.0119405	83.7485
113.884	0.01451	68.9182
113.892	0.0121717	82.1579
113.918	0.0126965	78.7617
113.945	0.0131876	75.8288
113.957	0.0112528	88.8668
114.184	0.0109968	90.9356
114.254	0.0130986	76.3443
114.314	0.00978233	102.225
114.338	0.0115642	86.4737
114.339	0.0116911	85.5351
114.391	0.0134229	74.4997
114.447	0.0139347	71.7635
114.465	0.0126886	78.8109
114.473	0.0125423	79.7299
114.473	0.0127515	78.4219
114.488	0.01191	83.963
114.509	0.0110777	90.2718
114.538	0.0134231	74.4983
114.58	0.012072	82.8367
114.645	0.0112016	89.2731
114.766	0.0115857	86.3134
114.791	0.0134238	74.4945
114.808	0.0131876	75.8288
114.865	0.0128565	77.7816
114.903	0.0113756	87.9073
114.921	0.0115857	86.3134
114.929	0.0122355	81.7295
115.015	0.0133923	74.6698
115.038	0.0132055	75.7259
115.072	0.0112514	88.8774
115.122	0.0151619	65.9547
115.144	0.0142385	70.2322
115.162	0.012356	80.9323
115.296	0.0129638	77.1381
115.377	0.0149037	67.0973
115.402	0.0127515	78.4219
115.438	0.0129894	76.9859
115.553	0.0143683	69.5979
115.571	0.0115857	86.3134
115.588	0.0117375	85.1972
115.633	0.0128565	77.7817
115.64	0.0121052	82.6092
115.653	0.0123283	81.1143
115.669	0.0125142	79.9089
115.693	0.0126791	78.8698
115.712	0.0108148	92.4662
115.738	0.013038	76.6988
115.78	0.0121621	82.2226
115.821	0.0146968	68.042
115.825	0.0101874	98.1605
115.867	0.0146647	68.1909
115.868	0.0123045	81.2712
115.877	0.0130744	76.4852
115.9	0.0134631	74.2773
115.937	0.0139347	71.7635
116.003	0.0138811	72.0405
116.036	0.0131876	75.8289
116.14	0.0119099	83.9639
116.176	0.0106004	94.3361
116.249	0.0119443	83.7217
116.27	0.0116901	85.5424
116.289	0.0130744	76.4853
116.365	0.0112155	89.1626
116.388	0.0100757	99.2487
116.404	0.0125494	79.685
116.421	0.0128595	77.7634
116.454	0.0113093	88.4225
116.457	0.0104952	95.2815
116.474	0.0127204	78.6139
116.491	0.0101435	98.5852
116.547	0.0144379	69.262
116.677	0.0117767	84.9136
116.692	0.0126224	79.224
116.711	0.0109435	91.3783
116.714	0.0134656	74.2632
116.795	0.0125255	79.8368
116.864	0.0110096	90.8295
116.887	0.0138509	72.1973
116.928	0.0156081	64.0692
116.941	0.0118939	84.0765
116.96	0.0125491	79.6869
117.052	0.0106511	93.8866
117.054	0.0119099	83.9641
117.08	0.00989209	101.091
117.084	0.0118263	84.5576
117.245	0.0136717	73.1436
117.252	0.0122628	81.5476
117.39	0.0124923	80.0496
117.394	0.0110369	90.6055
117.433	0.0113592	88.0341
117.453	0.0105118	95.1315
117.491	0.0139362	71.7558
117.512	0.0139725	71.569
117.584	0.0106933	93.5163
117.604	0.0112048	89.2479
117.66	0.0127515	78.422
117.684	0.0113308	88.2552
117.724	0.0131876	75.8288
117.769	0.0115869	86.3046
117.818	0.0135076	74.0324
117.854	0.0124579	80.2705
117.906	0.0112864	88.6021
117.932	0.0137674	72.6352
118.149	0.0133794	74.7419
118.209	0.0126491	79.0567
118.264	0.0128532	77.8019
118.266	0.0138013	72.4568
118.267	0.0125736	79.5317
118.303	0.0131876	75.8287
118.336	0.0108071	92.5319
118.348	0.0128188	78.0106
118.372	0.0120825	82.7645
118.43	0.0152173	65.7148
118.442	0.0104315	95.8634
118.562	0.0137023	72.9804
118.663	0.011077	90.2774
118.716	0.0125491	79.6868
118.732	0.0113247	88.3028
118.76	0.0104321	95.8579
118.797	0.0120658	82.8789
118.86	0.0122629	81.547
118.866	0.0125341	79.7826
118.965	0.0125173	79.8897
118.979	0.0122327	81.7479
118.998	0.0139347	71.7635
119.14	0.0115946	86.2471
119.164	0.0129225	77.3845
119.173	0.0117319	85.2376
119.195	0.0128567	77.7805
119.205	0.0121891	82.0406
119.251	0.0112154	89.1628
119.281	0.0105709	94.599
119.299	0.0131876	75.8287
119.322	0.0132971	75.2045
119.348	0.0134184	74.5244
119.372	0.0114994	86.9607
119.407	0.0125854	79.4574
119.447	0.0114858	87.064
119.489	0.0124855	80.093
119.57	0.0122911	81.3594
119.585	0.0127947	78.1574
119.663	0.0122904	81.3644
119.677	0.0119158	83.9222
119.712	0.0117549	85.0706
119.737	0.0149906	66.7083
119.765	0.0153417	65.1819
119.859	0.014029	71.2807
119.933	0.0125038	79.9754
119.996	0.0124487	80.3294
120.061	0.0106421	93.9665
120.083	0.0119952	83.3664
120.101	0.0127605	78.3668
120.132	0.0131937	75.7939
120.137	0.0120824	82.7647
120.176	0.0129641	77.1362
120.264	0.0124515	80.3118
120.428	0.0117868	84.841
120.43	0.0126466	79.0724
120.457	0.0127532	78.4117
120.474	0.0136807	73.0958
120.537	0.0109793	91.0805
120.581	0.010233	97.7227
120.6	0.0135407	73.8516
120.617	0.0112303	89.0445
120.618	0.0114534	87.3106
120.644	0.0121194	82.5123
120.653	0.0120265	83.15
120.671	0.0123695	80.8439
120.677	0.0128111	78.0573
120.729	0.0129641	77.1362
120.763	0.0135808	73.6336
120.793	0.0113407	88.1782
120.894	0.01069	93.5456
120.898	0.0114332	87.4643
120.96	0.0122771	81.4522
121.027	0.0114332	87.4644
121.089	0.0115647	86.47
121.116	0.0115087	86.8908
121.117	0.0117444	85.1469
121.125	0.0107519	93.0071
121.174	0.0115857	86.3134
121.199	0.0128159	78.0278
121.285	0.0111281	89.8623
121.296	0.0127964	78.1471
121.306	0.0126491	79.0571
121.342	0.0138178	72.3707
121.42	0.013581	73.6321
121.473	0.0142134	70.3562
121.473	0.0115087	86.8907
121.54	0.0126198	79.2403
121.545	0.0158269	63.1837
121.547	0.0126159	79.2652
121.55	0.0121718	82.1573
121.651	0.0110513	90.4873
121.677	0.0114126	87.6222
121.693	0.0130026	76.908
121.702	0.0131927	75.7997
121.711	0.0133512	74.8995
121.74	0.0147499	67.797
121.807	0.0112866	88.6003
121.824	0.0116642	85.7322
121.831	0.0106893	93.5511
121.847	0.0111464	89.7147
121.924	0.0133605	74.8476
122.052	0.0120542	82.9584
122.085	0.0122182	81.8451
122.109	0.0136959	73.0148
122.112	0.0123042	81.2732
122.176	0.0124661	80.2175
122.207	0.0116883	85.5555
122.244	0.0113505	88.1019
122.244	0.0113026	88.475
122.246	0.0118036	84.72
122.464	0.0116642	85.7321
122.469	0.0120484	82.9984
122.473	0.0145095	68.9201
122.48	0.0116369	85.9339
122.513	0.0119635	83.5874
122.531	0.0115852	86.3167
122.557	0.0115259	86.7613
122.653	0.012659	78.9953
122.662	0.0108148	92.4662
122.704	0.0130468	76.647
122.773	0.0131224	76.2054
122.798	0.0127298	78.5561
122.806	0.0113595	88.0322
122.81	0.0131876	75.8286
122.812	0.0125201	79.8714
122.822	0.0124885	80.0738
122.873	0.010687	93.5718
122.886	0.0109933	90.9642
122.897	0.0122628	81.5475
122.986	0.0112154	89.1628
122.997	0.0105216	95.0428
123.024	0.0115265	86.7564
123.111	0.0123601	80.9056
123.152	0.0109732	91.1311
123.181	0.0114126	87.6224
123.19	0.0114854	87.0671
123.248	0.0129521	77.2077
123.249	0.0133382	74.9725
123.267	0.014239	70.2298
123.371	0.0131876	75.8289
123.478	0.011931	83.8151
123.501	0.0130524	76.6144
123.55	0.0138474	72.2155
123.552	0.0137052	72.9651
123.565	0.0126166	79.2607
123.617	0.0137863	72.5357
123.626	0.0145921	68.5303
123.665	0.0120865	82.7371
123.702	0.0111026	90.0694
123.702	0.0120752	82.8144
123.71	0.0136718	73.1431
123.724	0.0143716	69.5818
123.725	0.0120761	82.8083
123.872	0.0139989	71.434
123.886	0.0131876	75.8286
123.917	0.0124311	80.4435
123.928	0.0119708	83.5365
123.929	0.014072	71.0633
123.966	0.0146647	68.1909
123.971	0.0126491	79.057
123.986	0.0127058	78.7044
124.095	0.0128426	77.866
124.156	0.0115535	86.5539
124.17	0.0117372	85.1995
124.189	0.0115857	86.3133
124.205	0.0113592	88.0347
124.208	0.0115174	86.8253
124.222	0.0127515	78.422
124.223	0.0129371	77.2973
124.279	0.0134467	74.3676
124.281	0.0128556	77.787
124.284	0.0106299	94.0745
124.296	0.0142552	70.15
124.369	0.0122162	81.8587
124.499	0.011891	84.0975
124.652	0.0154408	64.7637
124.654	0.0120179	83.2092
124.661	0.0129811	77.0353
124.696	0.0120946	82.6814
124.715	0.0123644	80.8776
124.725	0.0143611	69.6326
124.733	0.0139467	71.7016
124.741	0.0138013	72.4568
124.825	0.0117092	85.4029
124.856	0.0120157	83.2243
124.863	0.0110019	90.8935
124.893	0.0129641	77.1362
124.908	0.0128567	77.7806
124.932	0.0133776	74.752
124.942	0.0137073	72.9536
124.943	0.0149906	66.7083
125.026	0.0130232	76.7861
125.053	0.0128155	78.0305
125.1	0.011868	84.2604
125.152	0.0121054	82.608
125.223	0.0125255	79.837
125.227	0.0138244	72.3359
125.236	0.0133158	75.0985
125.238	0.0113592	88.0345
125.309	0.0132938	75.2232
125.312	0.0109055	91.6973
125.346	0.01288	77.6395
125.412	0.0139937	71.4607
125.439	0.0107521	93.0053
125.56	0.00982753	101.755
125.591	0.0141337	70.7528
125.697	0.0122332	81.7451
125.747	0.0126197	79.241
125.793	0.012922	77.3871
125.938	0.0113593	88.0338
125.998	0.0147343	67.8687
126.001	0.0139255	71.8107
126.006	0.00996112	100.39
126.011	0.0119952	83.3666
126.028	0.0150236	66.5619
126.08	0.0138445	72.231
126.1	0.0124673	80.2096
126.135	0.013826	72.3273
126.139	0.0137607	72.6706
126.184	0.0125006	79.9963
126.211	0.0117499	85.1069
126.386	0.0110755	90.2894
126.391	0.0130797	76.4544
126.419	0.0132726	75.343
126.488	0.0118262	84.5577
126.489	0.0134635	74.2746
126.504	0.0104883	95.344
126.531	0.0120823	82.7657
126.571	0.0131094	76.281
126.581	0.0130968	76.3548
126.648	0.012356	80.9322
126.65	0.0127976	78.1395
126.692	0.0127033	78.72
126.693	0.012377	80.7952
126.698	0.0130031	76.9049
126.702	0.0116018	86.1934
126.726	0.0103465	96.6511
126.726	0.0146648	68.1906
126.746	0.0117846	84.8564
126.805	0.013827	72.3222
126.825	0.0128981	77.5306
126.827	0.012328	81.1162
126.869	0.0136717	73.1437
126.93	0.0112696	88.7343
126.98	0.012055	82.953
127.033	0.0128281	77.9537
127.154	0.0116642	85.7322
127.158	0.0131302	76.1605
127.177	0.0114549	87.2986
127.202	0.0130547	76.6007
127.23	0.0123564	80.9295
127.246	0.0130643	76.5445
127.253	0.012356	80.9321
127.266	0.010816	92.4552
127.322	0.0144059	69.4159
127.348	0.01158	86.3554
127.382	0.0151214	66.1317
127.402	0.0115494	86.5845
127.405	0.0120824	82.7648
127.517	0.0112152	89.1645
127.537	0.0148712	67.244
127.562	0.0128565	77.7817
127.59	0.0112154	89.1628
127.625	0.0127014	78.7317
127.637	0.0136731	73.1365
127.648	0.0126494	79.0553
127.661	0.0135457	73.8241
127.666	0.0145767	68.6025
127.681	0.0112981	88.5104
127.701	0.0119098	83.9646
127.701	0.01351	74.0195
127.719	0.0129641	77.1361
127.784	0.0121849	82.0686
127.822	0.0117444	85.147
127.848	0.0114958	86.9882
127.867	0.0128391	77.8872
127.946	0.0123948	80.6792
127.948	0.0121708	82.1642
128.009	0.0114684	87.1959
128.015	0.012505	79.9683
128.049	0.0125418	79.7335
128.117	0.0119348	83.7886
128.132	0.0113196	88.3423
128.144	0.0130909	76.3889
128.149	0.0124146	80.5502
128.229	0.0106299	94.0743
128.241	0.0136874	73.0601
128.256	0.010978	91.0911
128.293	0.0136326	73.3536
128.355	0.00973585	102.713
128.429	0.0123423	81.0224
128.472	0.0135461	73.8221
128.474	0.0109132	91.6323
128.525	0.0116643	85.732
128.556	0.0139735	71.5639
128.588	0.0123518	80.9601
128.59	0.0113816	87.8609
128.639	0.0113245	88.304
128.702	0.0121785	82.1116
128.786	0.0132139	75.6779
128.794	0.0130029	76.906
128.812	0.0123026	81.2834
128.827	0.0130079	76.8761
128.831	0.0111456	89.7218
128.874	0.011	90.9091
128.909	0.00969674	103.127
128.951	0.0151366	66.065
128.966	0.0131876	75.8287
128.984	0.0138342	72.2846
129.023	0.0133196	75.0771
129.032	0.0148674	67.2611
129.05	0.0124508	80.316
129.067	0.0108975	91.7639
129.08	0.0103556	96.5658
129.138	0.0125883	79.4389
129.179	0.0124515	80.3117
129.274	0.011669	85.697
129.3	0.014167	70.5864
129.399	0.010825	92.3786
129.416	0.0123033	81.2793
129.486	0.0126272	79.1938
129.496	0.0122281	81.7788
129.554	0.0135645	73.7218
129.58	0.00974402	102.627
129.595	0.0124462	80.3458
129.669	0.0124514	80.3121
129.687	0.0145594	68.6841
129.847	0.0121237	82.4832
129.876	0.0135457	73.8241
129.899	0.0112597	88.8126
129.938	0.0131862	75.8371
129.942	0.0138014	72.4565
130.008	0.0128565	77.7817
130.037	0.0123584	80.9165
130.152	0.0144367	69.2679
130.175	0.0109989	90.918
130.206	0.0105287	94.9783
130.321	0.0120231	83.1729
130.351	0.00999984	100.002
130.4	0.0123563	80.9305
130.436	0.0125504	79.6789
130.448	0.012385	80.7431
130.538	0.0120825	82.7642
130.55	0.0136841	73.0776
130.689	0.0120825	82.7645
130.69	0.0113398	88.185
130.752	0.012964	77.1365
130.862	0.0117444	85.147
130.903	0.0110771	90.2764
130.915	0.0112154	89.163
130.973	0.0127515	78.4219
130.989	0.0123568	80.927
131.052	0.0116642	85.7322
131.107	0.0114332	87.4642
131.146	0.0145925	68.5282
131.216	0.0117313	85.2419
131.252	0.0124515	80.3119
131.275	0.0115882	86.2945
131.284	0.0115087	86.891
131.344	0.0140141	71.3568
131.356	0.00986988	101.318
131.492	0.0143437	69.7169
131.582	0.013092	76.3824
131.666	0.0123213	81.1604
131.671	0.0116882	85.5561
131.704	0.0133686	74.8024
131.769	0.0130108	76.8591
131.776	0.0115713	86.4208
131.848	0.0158514	63.086
131.864	0.012992	76.9703
132.001	0.0124803	80.1266
132.07	0.0134501	74.3491
132.078	0.0139147	71.8664
132.141	0.0148812	67.199
132.143	0.0139255	71.8109
132.17	0.0153851	64.9978
132.288	0.0127498	78.4324
132.302	0.01115	89.6858
132.314	0.011911	83.9561
132.364	0.0108786	91.9239
132.381	0.0113425	88.1638
132.394	0.0138381	72.2641
132.429	0.0124336	80.427
132.441	0.0120413	83.0475
132.476	0.0146647	68.1909
132.53	0.0123647	80.8757
132.54	0.0134606	74.2909
132.625	0.0133884	74.6914
132.645	0.0110469	90.5229
132.667	0.0135017	74.0645
132.667	0.0129188	77.4064
132.673	0.0126123	79.2876
132.717	0.0114118	87.6289
132.73	0.0119098	83.9642
132.831	0.012356	80.9321
132.913	0.0135311	73.904
132.925	0.0122292	81.7718
132.925	0.0136665	73.1717
132.942	0.0126491	79.0569
133.001	0.0139347	71.7635
133.158	0.0127055	78.7059
133.17	0.012336	81.0632
133.174	0.0126302	79.1752
133.242	0.0135547	73.7752
133.293	0.0107521	93.0054
133.306	0.014391	69.4878
133.344	0.014072	71.0633
133.349	0.0153155	65.2934
133.355	0.013339	74.9679
133.362	0.0130076	76.878
133.375	0.013877	72.0617
133.463	0.0112759	88.6843
133.491	0.0113958	87.7519
133.496	0.0129803	77.0395
133.505	0.0115373	86.6757
133.542	0.0157675	63.4217
133.578	0.0112825	88.6325
133.614	0.0127515	78.422
133.656	0.0130261	76.7691
133.727	0.0136409	73.3091
133.773	0.0126491	79.0569
133.792	0.0133218	75.0651
133.835	0.0123898	80.7112
133.839	0.0125773	79.5086
133.933	0.0128742	77.675
133.998	0.015008	66.631
134.022	0.0128565	77.7818
134.107	0.011576	86.3858
134.137	0.0122532	81.6111
134.194	0.0122627	81.5483
134.236	0.0126497	79.0534
134.44	0.0152362	65.6334
134.558	0.0132725	75.3437
134.599	0.0115877	86.2983
134.66	0.0118105	84.6702
134.673	0.0136181	73.4318
134.68	0.0118011	84.7377
134.71	0.0131876	75.8288
134.734	0.0119447	83.7188
134.735	0.0124363	80.4095
134.793	0.0121154	82.5394
134.846	0.0124515	80.3119
134.853	0.0117444	85.1469
134.942	0.0119098	83.9643
134.968	0.014825	67.4538
135.006	0.0132544	75.4468
135.027	0.0139351	71.7612
135.177	0.0147974	67.5794
135.335	0.0129645	77.1338
135.362	0.0142134	70.3563
135.463	0.0137999	72.4645
135.557	0.0113592	88.0341
135.613	0.0145094	68.921
135.617	0.0136717	73.1437
135.62	0.0119627	83.5931
135.704	0.0134455	74.3746
135.722	0.0133038	75.1665
135.728	0.0134233	74.4972
135.842	0.0122622	81.5514
135.908	0.0146444	68.2856
135.958	0.013729	72.8383
136.064	0.0136717	73.1436
136.213	0.0119361	83.7793
136.248	0.0139347	71.7635
136.253	0.0123126	81.2177
136.267	0.0154961	64.5323
136.349	0.0124526	80.3045
136.352	0.0120022	83.318
136.669	0.0118262	84.5579
136.792	0.0128107	78.0596
136.808	0.0135484	73.8093
136.885	0.0125491	79.6868
137.112	0.0112506	88.8838
137.167	0.0110096	90.8296
137.302	0.0105441	94.84
137.385	0.0124965	80.0222
137.428	0.0116681	85.7035
137.448	0.0133426	74.9481
137.489	0.012356	80.932
137.739	0.0136733	73.135
137.804	0.0117633	85.0104
137.891	0.0119404	83.7496
138.05	0.0126222	79.2255
138.145	0.0134231	74.4983
138.194	0.0140546	71.1511
138.244	0.0127515	78.4219
138.266	0.0125988	79.3728
138.322	0.0125141	79.9101
138.487	0.0122911	81.36
138.549	0.0125253	79.8385
138.835	0.0113059	88.4494
138.912	0.01345	74.3495
139.093	0.0126217	79.2288
139.114	0.0111024	90.0706
139.242	0.0127515	78.4219
139.33	0.0119427	83.7328
139.448	0.0108786	91.9235
139.456	0.0130749	76.4826
139.554	0.0106905	93.5413
139.711	0.0115864	86.3081
139.761	0.0111728	89.5029
139.857	0.0131459	76.0695
139.951	0.0115857	86.3134
140.28	0.0147108	67.9772
140.513	0.0123983	80.656
140.513	0.0140055	71.4005
140.726	0.0153684	65.0686
140.83	0.0120863	82.7381
140.916	0.0121522	82.2896
140.946	0.0123643	80.878
141.369	0.0129752	77.0701
141.417	0.0152848	65.4243
141.632	0.0158151	63.2308
141.853	0.0128666	77.7206
141.896	0.012439	80.3921
142.021	0.0134259	74.483
142.539	0.0159683	62.6242
142.615	0.0110432	90.5533
142.621	0.012806	78.0885
142.802	0.0113593	88.0336
143.029	0.0146647	68.1909
143.167	0.0143093	69.8844
143.485	0.011997	83.3539
143.55	0.015162	65.9545
143.606	0.012191	82.028
143.624	0.015473	64.6288
143.698	0.013774	72.6007
143.859	0.0142135	70.3559
144.464	0.0132365	75.5487
144.508	0.0115467	86.6047
144.958	0.0116223	86.0417
145.308	0.0140172	71.3412
145.495	0.0131256	76.1873
145.571	0.0131876	75.8287
145.619	0.0143591	69.6424
145.656	0.0153393	65.1919
145.994	0.0140921	70.9616
146.893	0.0159996	62.5014
147.145	0.015162	65.9545
147.419	0.0119625	83.5949
147.541	0.0121152	82.5411
147.88	0.0107702	92.8491
147.931	0.0112986	88.5062
147.972	0.015162	65.9545
148.227	0.0144324	69.2887
148.672	0.0119952	83.3666
149.01	0.0138014	72.4566
149.068	0.0152884	65.4091
149.211	0.0140104	71.3757
149.738	0.0125767	79.5123
149.98	0.0132728	75.3423
150.484	0.0142649	70.1021
150.564	0.0127482	78.4426
151.476	0.012157	82.2568
151.651	0.0132571	75.4315
152.472	0.0116642	85.7322
153.467	0.0114332	87.4644
154.394	0.012356	80.9321
155.104	0.0135801	73.6372
155.433	0.0153635	65.0893
155.72	0.0120825	82.7646
156.608	0.0158977	62.9024
157.349	0.0121055	82.6072
158.046	0.0133433	74.9442
159.542	0.0139383	71.7448
159.909	0.0135714	73.6846
161.124	0.0121104	82.5737
161.39	0.0124515	80.3119
166.805	0.0146838	68.1025
